# Supplementary material for: Effects of 1-methylcyclopropene and high-voltage electrostatic field treatment on postharvest storage quality of Korla fragrant pears
Source: Food Chem X. 2025 Dec 27;33:103457. doi: 10.1016/j.fochx.2025.103457 (PMC12807797; doi:10.1016/j.fochx.2025.103457)
Supplement: Supplementary file 1 — Supplementary material [file mmc1.xlsx]

## Sheet: Sheet1
				Supporting Information
					_Tables S1~S7_

## Sheet: Table S1
Supplementary Table S1. VOCs of pear fruit in CK 0d, CK 80d and Treat-C-80
Index	Compounds	物质	Class I	物质一级分类	Formula	CAS	CK-0-1	CK-0-2	CK-0-3	CK-80-1	CK-80-2	CK-80-3	Treat-C-80-1	Treat-C-80-2	Treat-C-80-3	VIP	P-value	FDR	Type
w45*353	2-Tetradecene, (E)-	(E)-2-十四碳烯	Hydrocarbons	烃类	C14H28	35953-54-9	22723.9	22935.7	22829.8	25614.9	38458.5	32036.7	27639.2	25775.6	26707.4	0.75782	0.0623434	0.12505	insig
KMW0673*380	.alpha.-Cadinol	α-毕橙茄醇	Terpenoids	萜类	C15H26O	481-34-5	63866.1	71010.2	67438.2	66197.7	48681.7	57439.7	68451.3	64891.4	66671.4	0.0859211	0.124476	0.202176	insig
XMW1123*411	Benzene, 2-ethyl-1,4-dimethyl-	2-乙基-1,4-二甲基苯	Aromatics	芳烃	C10H14	1758-88-9	5608.83	4864.73	5236.78	4901.76	5795.63	5348.7	5388.37	5163.95	5276.16	0.148365	0.921658	0.934588	insig
KMW0656*403	2-Naphthalenemethanol, decahydro-.alpha.,.alpha.,4a-trimethyl-8-methylene-, [2R-(2.alpha.,4a.alpha.,8a.beta.)]-	β-桉叶醇	Terpenoids	萜类	C15H26O	473-15-4	107959	121854	114907	111028	85217.7	98122.6	121071	113081	117076	0.137612	0.0724383	0.136078	insig
KMW0655*379	5-Azulenemethanol, 1,2,3,3a,4,5,6,7-octahydro-.alpha.,.alpha.,3,8-tetramethyl-, [3S-(3.alpha.,3a.beta.,5.alpha.)]-	[3S-(3α,3aβ,5α)]-1,2,3,3a,4,5,6,7-八氢-α,α,3,8-四甲基-5-甘菊醇	Terpenoids	萜类	C15H26O	22451-73-6	1560.81	1872.59	1716.7	28492.9	45576.9	37034.9	26952	36752.6	31852.3	1.61752	0.0005441	0.00411555	sig
KMW0652*380	Cubenol	荜澄茄油烯醇	Terpenoids	萜类	C15H26O	21284-22-0	4449.89	4066.51	4258.2	3688.83	3549.9	3619.37	5302.58	4097.76	4700.17	0.603358	0.0308043	0.0781217	insig
XMW1169*142	Butanoic acid, 2-methyl-, 3,7-dimethyl-2,6-octadienyl ester, (E)-	(E)-2-甲基丁酸-3,7-二甲基-2,6-辛二烯酯	Ester	酯	C15H26O2	68705-63-5	2743	1028.26	1885.63	1658.65	3063.01	2360.83	882.324	1089.47	985.895	1.00782	0.0964127	0.168917	insig
WMW0205*266	2,5-Octanedione	2,5-辛二酮	Ketone	酮	C8H14O2	3214-41-3	19337.1	15832.2	17584.7	5035.62	1007.12	3021.37	5336.95	5958.04	5647.49	1.00441	5.6783e-05	0.000769883	sig
XMW1182*054	Di-epi-.alpha.-cedrene-(I)	2,6,6,8-四甲基三环[5.3.1.01,5]十一碳-9-烯	Terpenoids	萜类	C15H24	21996-77-0	4351.87	6140.91	5246.39	4758.19	2573.45	3665.82	3982.95	2788.34	3385.64	1.2891	0.0838413	0.152343	insig
KMW0616*152	Naphthalene, 1,2,3,4,4a,5,6,8a-octahydro-7-methyl-4-methylene-1-(1-methylethyl)-, (1.alpha.,4a.beta.,8a.alpha.)-	γ-杜松烯	Terpenoids	萜类	C15H24	39029-41-9	58056.5	15255.6	36656.1	32846.2	60564.2	46705.2	8539.09	13018.9	10779	1.21132	0.0586821	0.123138	insig
KMW0614*066	Cubenene	荜澄茄油宁烯	Terpenoids	萜类	C15H24	29837-12-5	7161.11	2228.79	4694.95	4155.67	8695.08	6425.37	1157.51	2038.82	1598.16	1.15773	0.0589013	0.1232	insig
KMW0606*061	.alpha.-Muurolene	α-衣兰油烯	Terpenoids	萜类	C15H24	10208-80-7	5084.78	2520.4	3802.59	4298.08	7188.86	5743.47	1875.52	2551.67	2213.59	0.910534	0.0246313	0.0663465	insig
XMW1219*109	2-Butenoic acid, 2-methyl-, 2-methylpropyl ester, (E)-	(E)-2-甲基-2-丁烯酸-2-甲基丙酯	Ester	酯	C9H16O2	61692-84-0	3.21118e+06	3.19485e+06	3.20302e+06	3.09952e+06	2.8572e+06	2.97836e+06	3.26842e+06	3.04154e+06	3.15498e+06	0.304208	0.0624544	0.12505	insig
KMW0603*061	Germacrene D	大根香叶烯D	Terpenoids	萜类	C15H24	23986-74-5	353248	437752	395500	426010	297947	361978	408804	342511	375657	0.359762	0.707917	0.745749	insig
KMW0595*084	1,3-Cyclohexadiene, 5-(1,5-dimethyl-4-hexenyl)-2-methyl-, [S-(R*,S*)]-	姜烯	Terpenoids	萜类	C15H24	495-60-3	57790.9	15601.1	36696	42679.6	85338.3	64009	12813.8	19836.9	16325.3	0.829884	0.041753	0.0970011	insig
KMW0590*083	Naphthalene, 1,2,3,5,6,7,8,8a-octahydro-1,8a-dimethyl-7-(1-methylethenyl)-, [1R-(1.alpha.,7.beta.,8a.alpha.)]-	巴伦西亚橘烯	Terpenoids	萜类	C15H24	4630-07-3	1.18643e+06	1.46513e+06	1.32578e+06	1.3552e+06	988716	1.17196e+06	1.37111e+06	1.12986e+06	1.25049e+06	0.410445	0.496649	0.556058	insig
KMW0583*150	trans-.beta.-Ionone	（E）-β-紫罗兰酮	Terpenoids	萜类	C13H20O	79-77-6	801274	938922	870098	961620	682424	822022	855173	727925	791549	0.728216	0.63015	0.679789	insig
KMW0582*151	.beta.-Guaiene	β-愈创木烯	Terpenoids	萜类	C15H24	88-84-6	1.73887e+06	2.15914e+06	1.949e+06	1.99846e+06	1.45085e+06	1.72466e+06	2.00829e+06	1.67847e+06	1.84338e+06	0.387534	0.501961	0.560559	insig
KMW0573*147	(E)-.beta.-Farnesene	β-法尼烯	Terpenoids	萜类	C15H24	18794-84-8	3507.42	3171.78	3339.6	34062.7	72561.3	53312	17681.6	21149.3	19415.5	1.20668	0.00414331	0.0182951	sig
KMW0563*085	5,9-Undecadien-2-one, 6,10-dimethyl-, (E)-	香叶基丙酮	Ketone	酮	C13H22O	3796-70-1	27333.8	42620.8	34977.3	39443.8	37748.1	38595.9	26994.2	19251.7	23123	1.23506	0.020547	0.0574875	sig
KMW0555*366	trans-.alpha.-Bergamotene	反式-α-佛手柑烯	Terpenoids	萜类	C15H24	13474-59-4	2557.07	3744.84	3150.95	2466.97	2776.51	2621.74	2720.1	2800.24	2760.17	0.778332	0.245334	0.324369	insig
KMW0543*035	(3R,6R)-2,2,6-Trimethyl-6-vinyltetrahydro-2H-pyran-3-ol	(3R,6R)-2,2,6-三甲基-6-乙烯基四氢-2H-吡喃-3-醇	Heterocyclic compound	杂环化合物	C10H18O2	14009-71-3	1.45333e+06	1.65965e+06	1.55649e+06	1.59282e+06	1.14942e+06	1.37112e+06	1.69017e+06	1.50494e+06	1.59755e+06	0.17624	0.227304	0.308688	insig
XMW1310*106	Isobutyl isovalerate	异戊酸异丁酯	Ester	酯	C9H18O2	589-59-3	6426.86	6017.78	6222.32	5842.13	5713.69	5777.91	6712.82	6273.45	6493.13	0.635264	0.00731334	0.0263564	insig
KMW0537*371	Cyclohexane, 1-ethenyl-1-methyl-2,4-bis(1-methylethenyl)-, (1.alpha.,2.beta.,4.beta.)-	β-榄香烯	Terpenoids	萜类	C15H24	33880-83-0	8517.28	10532.6	9524.95	10751.2	11689.7	11220.4	11734.1	10284.8	11009.5	1.20069	0.067607	0.130613	insig
KMW0530*352	Geranyl acetate	乙酸香叶酯	Terpenoids	萜类	C12H20O2	105-87-3	15382.4	17667.6	16525	16321.2	12159.8	14240.5	16526.1	13034.1	14780.1	0.79024	0.300735	0.376208	insig
KMW0672*289	Naphthalene, 2,6-dimethyl-	2,6-二甲基萘	Aromatics	芳烃	C12H12	581-42-0	21253	16440	18846.5	103334	189222	146278	100453	162229	131341	1.59134	0.00421227	0.0184517	sig
KMW0710*304	Phenol, 2-methoxy-4-(1-propenyl)-	2-甲氧基-4-(1-丙烯基)苯酚	Phenol	酚	C10H12O2	97-54-1	2204.97	11024.8	6614.91	443783	636959	540371	204182	345902	275042	1.48415	0.000250209	0.00244754	sig
KMW0516*081	.alpha.-Terpinyl acetate	α-乙酸松油酯	Ester	酯	C12H20O2	80-26-2	3368.44	1672.29	2520.37	39397.4	98523	68960.2	6042.58	11313.2	8677.89	0.698598	0.00573737	0.0224011	insig
XMW1097*355	Hexanoic acid, 3-hexenyl ester	己酸-3-己烯酯	Ester	酯	C12H22O2	84434-19-5	6410.58	6219.17	6314.88	6962.45	12222	9592.21	4954.06	5190.33	5072.2	0.599213	0.026422	0.0694446	insig
XMW0902*261	2,6-Dimethyl-2-trans-6-octadiene	反式-2,6-二甲基-2,6-辛二烯	Terpenoids	萜类	C10H18	2609-23-6	152409	112567	132488	127352	110290	118821	116432	111524	113978	1.13966	0.252976	0.331442	insig
NMW0173*452	Benzoic acid, 2,6-dihydroxy-	2,6-二羟基苯甲酸	Acid	酸	C7H6O4	303-07-1	8453.17	9900.63	9176.9	14638.5	44133.5	29386	10722.6	12915	11818.8	0.380327	0.0536545	0.116747	insig
NMW0165*223	Orcinol	3,5-二羟基甲苯	Phenol	酚	C7H8O2	504-15-4	2275.17	1484.34	1879.75	8629.2	13512.7	11070.9	7729.57	9248.02	8488.8	1.49652	0.000737291	0.00502207	sig
XMW0926*080	Ethanone, 1-(2,4-dimethylphenyl)-	1-(2,4-二甲基苯基)乙酮	Ketone	酮	C10H12O	89-74-7	6341.89	8888.12	7615.01	5776.09	49209.5	27492.8	11440.6	18007.7	14724.2	0.781215	0.231416	0.312316	insig
NMW0149*311	Geranic acid	香叶酸	Terpenoids	萜类	C10H16O2	459-80-3	6579.75	7537	7058.38	9197.29	7582.31	8389.8	8958.76	9667.29	9313.03	1.69235	0.00888109	0.0300893	sig
NMW0144*311	Neric acid	(2Z)-3,7-二甲基-2,6-辛二烯酸	Terpenoids	萜类	C10H16O2	4613-38-1	7482.37	7944.8	7713.59	7928.92	7854.13	7891.53	10241.1	8038.33	9139.72	1.39253	0.0697856	0.13293	insig
XMW0935*447	(E)-2,6-Dimethylocta-2,5,7-trien-4-one	(E)-2,6-二甲基-2,5,7-辛三烯-4-酮	Terpenoids	萜类	C10H14O	33746-72-4	7809.15	8132.35	7970.75	9364.25	9782.75	9573.5	9255.62	9172.61	9214.12	1.42165	3.48099e-05	0.000566096	sig
NMW0126*047	2-Propen-1-ol, 3-phenyl-, (E)-	(E)-3-苯基-2-丙-1-醇	Alcohol	醇	C9H10O	4407-36-7	1987.36	1874.88	1931.12	3139.08	3130.13	3134.6	3181.28	3540.16	3360.72	1.7513	7.50641e-06	0.000187805	sig
NMW0123*420	p-Menthane-3,8-diol, cis-1,3,trans-1,4-	反式-对薄荷烷-3,8-二醇	Terpenoids	萜类	C10H20O2	3564-98-5	3151.69	4305.97	3728.83	8401.52	30826.6	19614.1	8019.92	8149.66	8084.79	0.879856	0.0566744	0.120094	insig
NMW0122*338	Geranyl formate	甲酸香叶酯	Ester	酯	C11H18O2	105-86-2	8314.64	7766.55	8040.6	9881.64	11324.8	10603.2	8720.66	8695.57	8708.11	0.517033	0.00103161	0.00639109	insig
XMW0943*425	Undecane, 3,5-dimethyl-	3,5-二甲基十一烷	Hydrocarbons	烃类	C13H28	17312-81-1	50184	54439.9	52312	51859.9	61470.7	56665.3	59303.5	59597.8	59450.6	1.48218	0.0718942	0.135754	insig
NMW0109*224	1,2-Benzenediol, 3-methyl-	3-甲基-1,2-苯二醇	Alcohol	醇	C7H8O2	488-17-5	64881.9	81805.1	73343.5	85325.4	76999.9	81162.7	90959.8	92686.9	91823.3	1.62023	0.0171364	0.0514884	sig
XMW0962*110	Butanoic acid, 2-methyl-, phenylmethyl ester	2-甲基丁酸苯甲酯	Ester	酯	C12H16O2	56423-40-6	5781.17	7878.27	6829.72	6941.57	3377.16	5159.37	5596.9	5843.79	5720.34	0.602791	0.293244	0.370039	insig
NMW0099*238	Quinoline	喹啉	Heterocyclic compound	杂环化合物	C9H7N	91-22-5	4039.21	3974.63	4006.92	6372.67	13648	10010.4	5855.27	8194.39	7024.83	1.0656	0.0431418	0.0994367	sig
NMW0097*117	8-Azabicyclo[3.2.1]octan-3-ol, 8-methyl-, exo-	exo-8-甲基-8-氮杂双环[3.2.1]-3-辛烷醇	Alcohol	醇	C8H15NO	135-97-7	1.59154e+06	1.61727e+06	1.60441e+06	1.59009e+06	1.49618e+06	1.54314e+06	1.64165e+06	1.54437e+06	1.59301e+06	0.222488	0.213685	0.294809	insig
NMW0091*117	8-Azabicyclo[3.2.1]octan-3-ol, 8-methyl-, endo-	endo-8-甲基-8-氮杂双环[3.2.1]-3-辛醇	Alcohol	醇	C8H15NO	120-29-6	1.28526e+07	1.29764e+07	1.29145e+07	1.24056e+07	1.21486e+07	1.22771e+07	1.30411e+07	1.25497e+07	1.27954e+07	0.295694	0.00683482	0.0251977	insig
NMW0089*116	6-Octen-1-ol, 3,7-dimethyl-, (R)-	(R)-3,7-二甲基-6-辛烯醇	Terpenoids	萜类	C10H20O	1117-61-9	17894.8	19764.6	18829.7	16806.6	16113.6	16460.1	20290.1	18130.7	19210.4	0.211272	0.0146777	0.0450369	insig
XMW0975*137	Cyclohexene, 4-(1,5-dimethyl-1,4-hexadienyl)-1-methyl-	4-(1,5-二甲基-1,4-己二烯基)-1-甲基环己烯	Terpenoids	萜类	C15H24	17627-44-0	1.45436e+06	345945	900150	808062	1.62789e+06	1.21798e+06	198041	289495	243768	1.18201	0.0602037	0.123795	insig
NMW0065*092	Bicyclo[2.2.1]heptan-2-ol, 1,7,7-trimethyl-, (1S-endo)-	左旋龙脑	Terpenoids	萜类	C10H18O	464-45-9	5.8538e+06	5.66706e+06	5.76043e+06	3.84203e+06	2.98106e+06	3.41154e+06	5.68334e+06	5.87995e+06	5.78165e+06	0.0150127	4.3969e-05	0.000647584	insig
NMW0034*400	Fenchone	1,3,3-三甲基-二环[2.2.1]-2-庚酮	Terpenoids	萜类	C10H16O	1195-79-5	331820	325140	328480	317542	294372	305957	335320	312368	323844	0.293046	0.0616286	0.12505	insig
NMW0023*217	Benzaldehyde, 2-methyl-	2-甲基苯甲醛	Aldehyde	醛	C8H8O	529-20-4	10258.1	7339.08	8798.59	4417.9	9275.21	6846.56	3173.65	7476.42	5325.04	1.19895	0.196998	0.277676	insig
NMW0015*017	Cyclohexene, 1-methyl-4-(1-methylethenyl)-, (S)-	(S)-1-甲基-4-(1-甲基乙烯基)环己烯	Terpenoids	萜类	C10H16	5989-54-8	48257.7	36740.2	42499	35235.9	32975.7	34105.8	34104.7	35754.5	34929.6	1.2831	0.0442016	0.100738	sig
NMW0007*140	2,4-Cycloheptadien-1-one, 2,6,6-trimethyl-	2,6,6-三甲基-2,4-环庚二烯-1-酮	Terpenoids	萜类	C10H14O	503-93-5	114440	107311	110875	153178	179955	166567	144809	154053	149431	1.32556	0.000519136	0.00408729	sig
XMW1330*397	Dodecane, 3-methyl-	3-甲基十二烷	Hydrocarbons	烃类	C13H28	17312-57-1	69386.2	73423.3	71404.8	69521	75302.6	72411.8	81300.3	71283.8	76292.1	1.09199	0.277812	0.356244	insig
XMW1350*312	Naphthalene, 2,3,6-trimethyl-	2,3,6-三甲基萘	Aromatics	芳烃	C13H14	829-26-5	5931.9	9657.37	7794.64	6649.29	3418.66	5033.97	9535.89	4943.13	7239.51	0.223735	0.261649	0.339726	insig
KMW0220*015	3-Carene	3-蒈烯	Terpenoids	萜类	C10H16	13466-78-9	4306.08	2605.59	3455.83	2213.64	2973.12	2593.38	2119.94	1636.55	1878.25	1.633	0.0362118	0.088059	sig
KMW0361*138	Benzaldehyde, 4-ethyl-	4-乙基苯甲醛	Aldehyde	醛	C9H10O	4748-78-1	8395.2	8114.61	8254.9	8915.78	8118.54	8517.16	8888.07	8697.77	8792.92	1.39167	0.0996062	0.172324	insig
KMW0355*443	trans,cis-2,6-Nonadien-1-ol	反式,顺式-2,6-壬二烯-1-醇	Alcohol	醇	C9H16O	28069-72-9	1.7973e+06	2.05121e+06	1.92425e+06	2.01533e+06	1.49361e+06	1.75447e+06	2.13173e+06	1.88553e+06	2.00863e+06	0.324869	0.292672	0.370039	insig
KMW0345*032	2,6-Nonadienal, (E,Z)-	(E,Z)-2,6-壬二烯醛	Aldehyde	醛	C9H14O	557-48-2	26096.1	33622.8	29859.5	23292	35247.9	29269.9	57411.5	31696.8	44554.2	1.16519	0.116887	0.193182	insig
KMW0343*263	2-Nonenal	2-壬烯醛	Aldehyde	醛	C9H16O	2463-53-8	130529	125646	128088	89202.8	72978	81090.4	130990	132108	131549	0.0967432	2.52998e-05	0.000498712	insig
KMW0326*263	2-Nonenal, (Z)-	(Z)-2-壬烯醛	Aldehyde	醛	C9H16O	60784-31-8	4910.56	2515.43	3712.99	16065.2	25084.2	20574.7	12559.2	32050	22304.6	1.58041	0.0195687	0.0557074	sig
KMW0310*417	2-Cyclohexen-1-ol, 1-methyl-4-(1-methylethenyl)-, trans-	反式-1-甲基-4-(1-甲基乙烯基)-2-环己烯-1-醇	Terpenoids	萜类	C10H16O	7212-40-0	61735.7	56105.8	58920.7	57537.3	55097.1	56317.2	56588.6	56127.2	56357.9	1.07308	0.201737	0.282518	insig
KMW0308*225	5-Methyl-2-thiophenecarboxaldehyde	5-甲基-2-噻吩甲醛	Aldehyde	醛	C6H6OS	13679-70-4	47126.4	19186.4	33156.4	26767.6	56936.9	41852.3	18458.7	29846.5	24152.6	0.575648	0.286845	0.365023	insig
KMW0301*155	Bicyclo[3.1.0]hexan-2-ol, 2-methyl-5-(1-methylethyl)-, (1.alpha.,2.alpha.,5.alpha.)-	(2R,5R)-2-甲基-5-丙烷基-2-双环[3.1.0]己烷-2-醇	Terpenoids	萜类	C10H18O	17699-16-0	879.008	1271.53	1075.27	9444.94	19692.2	14568.6	6653.08	8821.36	7737.22	1.38885	0.00469495	0.0197674	sig
KMW0297*088	trans-Linalool oxide (furanoid)	反式-芳樟醇氧化物(呋喃型)	Heterocyclic compound	杂环化合物	C10H18O2	34995-77-2	29462.5	25902.8	27682.7	27642.9	27878.5	27760.7	25354.6	25726.5	25540.6	1.27913	0.0655119	0.128748	insig
KMW0294*237	2-Octen-1-ol, (E)-	(E)-2-辛烯-1-醇	Alcohol	醇	C8H16O	18409-17-1	285858	267262	276560	280825	280394	280609	272229	266135	269182	0.886577	0.115838	0.192227	insig
XMW2686*253	1-(5-Methyl-2-pyrazinyl)-1-ethanone	1-(5-甲基-2-吡嗪基)-1-乙酮	Ketone	酮	C7H8N2O	22047-27-4	76268.2	75830.7	76049.4	73280	65879.9	69580	76515.6	72761.7	74638.7	0.318092	0.0366216	0.0883946	insig
XMW2699*312	Naphthalene, 1,6,7-trimethyl-	1,6,7-三甲基萘	Aromatics	芳烃	C13H14	2245-38-7	9276.93	9876.46	9576.7	10745.9	17918.1	14332	11954.2	15652.7	13803.5	1.28324	0.088391	0.158835	insig
XMW2700*146	1,2,4-Metheno-1H-indene, octahydro-1,7a-dimethyl-5-(1-methylethyl)-, [1S-(1.alpha.,2.alpha.,3a.beta.,4.alpha.,5.alpha.,7a.beta.,8S*)]-	(+)-环苜蓿烯	Terpenoids	萜类	C15H24	22469-52-9	2959.46	3049.56	3004.51	16745.8	34544.7	25645.2	4583.65	6561.3	5572.47	0.523651	0.00325111	0.0149459	insig
KMW0280*139	3,5-Octadien-2-one	3,5-辛二烯-2-酮	Ketone	酮	C8H12O	38284-27-4	2.49754e+06	2.50487e+06	2.5012e+06	2.45518e+06	2.20294e+06	2.32906e+06	2.5384e+06	2.37222e+06	2.45531e+06	0.353589	0.117008	0.193182	insig
XMW2803*190	dl-2-Aminobutyric acid	dl-2-氨基丁酸	Acid	酸	C4H9NO2	2835-81-6	2406.81	3226.52	2816.67	6837.55	25253.1	16045.3	6865.35	6068.98	6467.16	0.903786	0.0540215	0.116747	insig
KMW0273*027	Benzene, 1,2,4,5-tetramethyl-	1,2,4,5-四甲基苯	Aromatics	芳烃	C10H14	95-93-2	6638.99	6622.13	6630.56	6773.12	6174.78	6473.95	6514.94	6755.86	6635.4	0.00198723	0.520502	0.576809	insig
KMW0268*022	Pyrazine, 2-ethyl-3,5-dimethyl-	2-乙基-3,5-二甲基吡嗪	Heterocyclic compound	杂环化合物	C8H12N2	13925-07-0	3987.42	4101.82	4044.62	26561.4	35417.8	30989.6	22497.5	36343.5	29420.5	1.62211	0.000719452	0.00495242	sig
KMW0253*230	2-octenal	2-辛烯醛	Aldehyde	醛	C8H14O	2363-89-5	37226.4	33378.7	35302.6	35179.4	35404.7	35292	34216	35769.2	34992.6	0.233038	0.938105	0.94831	insig
KMW0252*018	1,3,7-Octatriene, 3,7-dimethyl-	3,7-二甲基-1,3,7-辛三烯	Terpenoids	萜类	C10H16	502-99-8	32172.8	25606.1	28889.4	36564.6	28767	32665.8	31935.6	30204	31069.8	0.618033	0.361841	0.43268	insig
KMW0357*284	Bicyclo[2.2.1]heptan-2-ol, 2,3,3-trimethyl-	2,3,3-三甲基双环[2.2.1]-2-庚醇	Terpenoids	萜类	C10H18O	465-31-6	1.18615e+06	1.13341e+06	1.15978e+06	762823	587735	675279	1.11621e+06	1.17251e+06	1.14436e+06	0.0367074	5.78334e-05	0.000775683	insig
XMW2344*293	Quinoline, 2,4-dimethyl-	2,4-二甲基喹啉	Heterocyclic compound	杂环化合物	C11H11N	1198-37-4	697808	1.07864e+06	888226	841846	515698	678772	918888	709499	814194	0.303286	0.322297	0.395243	insig
KMW0366*313	Butanoic acid, 3-hexenyl ester, (Z)-	(Z)-丁酸-3-己烯酯	Ester	酯	C10H18O2	16491-36-4	392215	378192	385204	365454	376975	371214	384801	366226	375514	0.883864	0.142707	0.218286	insig
XMW1392*433	2-Methyl-7-exo-vinylbicyclo[4.2.0]oct-1(2)-ene	2-甲基-7-外乙烯基双环[4.2.0] 辛-1(2)-烯	Hydrocarbons	烃类	C11H16	107914-89-6	10270.6	9738.02	10004.3	9898.9	10541.5	10220.2	10589.4	10688.7	10639.1	1.51958	0.0470688	0.106129	sig
KMW0482*049	2,4-Decadienal, (E,E)-	(E,E)-2,4-癸二烯醛	Aldehyde	醛	C10H16O	25152-84-5	602.193	1268.33	935.259	5553.47	22055.7	13804.6	3117.95	3444.23	3281.09	0.912669	0.0346995	0.0853384	insig
KMW0478*147	cis-.beta.-Farnesene	顺式-β-法呢烯	Terpenoids	萜类	C15H24	28973-97-9	29000.3	30264.8	29632.5	23435.7	40103.3	31769.5	27323	34471.6	30897.3	0.234569	0.884099	0.901421	insig
KMW0475*049	2,4-Decadienal, (E,Z)-	(E,Z)-2,4-癸二烯醛	Aldehyde	醛	C10H16O	25152-83-4	2027.1	2957.25	2492.18	9317.49	40945.9	25131.7	9008.81	8564.82	8786.81	1.04917	0.0545759	0.117555	insig
XMW1401*042	n-Valeric acid cis-3-hexenyl ester	顺式正戊酸-3-己烯酯	Ester	酯	C11H20O2	35852-46-1	1.82382e+06	1.83267e+06	1.82824e+06	1.83381e+06	1.7374e+06	1.78561e+06	1.86683e+06	1.7768e+06	1.82182e+06	0.153845	0.395122	0.465207	insig
KMW0460*285	Geraniol	香叶醇	Terpenoids	萜类	C10H18O	106-24-1	1.0658e+06	1.07547e+06	1.07063e+06	1.05716e+06	985828	1.02149e+06	1.08892e+06	1.03013e+06	1.05953e+06	0.292451	0.140682	0.217115	insig
KMW0459*283	2,6-Octadienal, 3,7-dimethyl-, (E)-	(E)-3,7-二甲基-2,6-辛二醛	Terpenoids	萜类	C10H16O	141-27-5	49824.9	37983.8	43904.3	77731.2	302029	189880	58773.2	108218	83495.6	0.751435	0.0829537	0.152218	insig
KMW0458*351	p-Menth-8-en-3-ol, acetate	乙酸异胡薄荷酯	Ester	酯	C12H20O2	89-49-6	1598.62	2672.91	2135.77	3929.88	13492.7	8711.3	4272.83	4540.62	4406.72	0.949121	0.0684757	0.13101	insig
KMW0452*080	Benzaldehyde, 4-(1-methylethyl)-	4-(1-甲基乙基)苯甲醛	Terpenoids	萜类	C10H12O	122-03-2	12004.4	11117.3	11560.9	9935.58	10411.8	10173.7	9787.05	9515.36	9651.2	1.7938	0.000616854	0.00448339	sig
KMW0448*279	D-Carvone	D-香芹酮	Terpenoids	萜类	C10H14O	2244-16-8	560054	561819	560936	557260	546720	551990	572991	546409	559700	0.133477	0.412307	0.478676	insig
XMW1444*107	Carvenone	3-异丙基-6-甲基-2-环己烯-1-酮	Terpenoids	萜类	C10H16O	499-74-1	6.46369e+06	6.56177e+06	6.51273e+06	6.46612e+06	6.04462e+06	6.25537e+06	6.67011e+06	6.28338e+06	6.47674e+06	0.168877	0.206467	0.286369	insig
KMW0439*285	2,6-Octadien-1-ol, 3,7-dimethyl-, (Z)-	橙花醇	Terpenoids	萜类	C10H18O	106-25-2	1.0283e+06	1.04739e+06	1.03785e+06	1.02432e+06	953742	989031	1.06176e+06	1.00024e+06	1.031e+06	0.179302	0.141725	0.217691	insig
KMW0435*455	2-Decenal, (Z)-	(Z)-2-癸烯醛	Aldehyde	醛	C10H18O	2497-25-8	16418.4	16777.2	16597.8	27244.6	69659	48451.8	27899	32507.9	30203.5	1.00748	0.0517156	0.114231	insig
KMW0429*337	Isobornyl formate	甲酸异冰片酯	Ester	酯	C11H18O2	1200-67-5	6.39199e+06	6.5359e+06	6.46395e+06	6.39303e+06	5.95302e+06	6.17303e+06	6.66388e+06	6.26815e+06	6.46602e+06	0.00251503	0.141452	0.217691	insig
KMW0396*314	2-Octenoic acid, ethyl ester	2-辛烯酸乙酯	Ester	酯	C10H18O2	2351-90-8	1.07949e+06	1.09918e+06	1.08933e+06	1.09646e+06	1.04751e+06	1.07199e+06	1.11793e+06	1.07227e+06	1.0951e+06	0.222618	0.400435	0.468916	insig
KMW0393*454	cis-4-Decenal	顺式-4-癸烯醛	Aldehyde	醛	C10H18O	21662-09-9	19389.9	16386.8	17888.3	15664	24016.8	19840.4	17949	24332.8	21140.9	0.887294	0.489293	0.548295	insig
KMW0377*042	cis-3-Hexenyl-.alpha.-methylbutyrate	顺式-3-己烯基-α-甲基丁酸酯	Ester	酯	C11H20O2	53398-85-9	1.79014e+06	1.80706e+06	1.7986e+06	1.81755e+06	1.73478e+06	1.77617e+06	1.83481e+06	1.75777e+06	1.79629e+06	0.0809697	0.675432	0.722052	insig
NMW0181*289	Naphthalene, 1,6-dimethyl-	1,6-二甲基萘	Aromatics	芳烃	C12H12	575-43-9	10326.5	7432.02	8879.25	60627.7	124760	92693.8	61302.6	97384.2	79343.4	1.58377	0.00605172	0.023225	sig
XMW0882*208	Pentanoic acid, 2-methyl-	2-甲基戊酸	Acid	酸	C6H12O2	97-61-0	73885.7	73812.9	73849.3	61379.3	78232.4	69805.9	77941.8	58574.3	68258	0.683262	0.654548	0.703193	insig
NMW0198*431	Naphthalene, 1,2-dimethyl-	1,2-二甲基萘	Aromatics	芳烃	C12H12	573-98-8	287814	435419	361616	347798	213475	280637	374902	290800	332851	0.302601	0.34114	0.412094	insig
XMW0170*138	Benzaldehyde, 3-ethyl-	3-乙基苯甲醛	Aldehyde	醛	C9H10O	34246-54-3	10378.4	11989.3	11183.9	10750.4	10306.8	10528.6	11589.6	10926.6	11258.1	0.139621	0.244828	0.324369	insig
WAMW1508*002	Propanoic acid, 2-hydroxy-, methyl ester, (.+/-.)-	(.+/-.)-2-羟基丙酸甲酯	Ester	酯	C4H8O3	547-64-8	9518.69	6983.73	8251.21	8167.06	8438.79	8302.93	8419.52	8570.81	8495.17	0.382948	0.914075	0.929798	insig
XMW0186*139	3,5-Octadien-2-one, (E,E)-	(E，E)-3,5-辛二烯-2-酮	Ketone	酮	C8H12O	30086-02-3	17318.2	22723.2	20020.7	26063.4	36701.2	31382.3	15035.6	14026.8	14531.2	0.753409	0.0027003	0.0129157	insig
XMW0196*292	Decane, 4-methyl-	4-甲基癸烷	Hydrocarbons	烃类	C11H24	2847-72-5	105630	98299.1	101965	89337.8	89624.2	89481	106997	101540	104268	0.261327	0.000974819	0.00618653	insig
WAMW0914*364	1H-Cycloprop[e]azulene, 1a,2,3,5,6,7,7a,7b-octahydro-1,1,4,7-tetramethyl-, [1aR-(1a.alpha.,7.alpha.,7a.beta.,7b.alpha.)]-	[1aR-(1aα,7α,7aβ,7bα)]-1a,2,3,5,6,7,7a,7b-八氢-1,1,4, 7-四甲基-1H-环丙[e]薁	Terpenoids	萜类	C15H24	21747-46-6	20770.7	919.345	10845	14753.9	31334.4	23044.2	4596.73	7178.67	5887.7	0.0248777	0.0737544	0.1377	insig
XMW0200*375	Tetradecane, 4-methyl-	4-甲基十四烷	Hydrocarbons	烃类	C15H32	25117-24-2	44511.6	54464.9	49488.2	56819	68854.3	62836.6	71447.9	63992.2	67720	1.64605	0.0104862	0.034538	sig
WAMW0788*178	Cyclopentanone, 3-methyl-	3-甲基环戊酮	Ketone	酮	C6H10O	1757-42-2	761083	632451	696767	65604.9	152269	108937	64391.8	64249.1	64320.4	1.77625	3.97141e-06	0.000140368	sig
XMW0202*261	cis-2,6-Dimethyl-2,6-octadiene	顺式-2,6-二甲基-2,6-辛二烯	Hydrocarbons	烃类	C10H18	2492-22-0	11108	9224.81	10166.4	25318	45589.8	35453.9	20881.2	27127.4	24004.3	1.25477	0.00693979	0.0251977	sig
XMW0238*041	Undecane, 4,4-dimethyl-	4,4-二甲基十一烷	Hydrocarbons	烃类	C13H28	17312-68-4	374037	388547	381292	335643	318737	327190	410437	358190	384314	0.0708892	0.00880208	0.0298995	insig
XMW0242*426	Undecane, 3,9-dimethyl-	3,9-二甲基十一烷	Hydrocarbons	烃类	C13H28	17301-31-4	350149	359738	354943	355223	347063	351143	373898	351206	362552	0.771297	0.243512	0.323936	insig
WAMW0399*353	1-Tetradecene	1-十四烯	Hydrocarbons	烃类	C14H28	1120-36-1	11989.1	13070.8	12530	12965.5	24987	18976.3	15375.8	19949.3	17662.5	1.1263	0.161631	0.238686	insig
WAMW0323*172	Pyridine, 3-methyl-	3-甲基吡啶	Heterocyclic compound	杂环化合物	C6H7N	108-99-6	11773	10116.4	10944.7	9351.65	9441.87	9396.76	9885.55	9822.62	9854.08	1.11708	0.0189094	0.054786	sig
WAMW0303*231	m-Chloroaniline	间氯苯胺	Amine	胺	C6H6ClN	108-42-9	270605	274183	272394	260878	257911	259394	273246	261788	267517	0.615737	0.0118603	0.0383509	insig
XMW0307*006	p-Xylene	对二甲苯	Aromatics	芳烃	C8H10	106-42-3	29674.3	18646.8	24160.5	47750.4	53475.6	50613	27999.9	40371	34185.5	0.808122	0.00198154	0.0099536	insig
XMW0168*262	3-Butylthiophene	3-丁基噻吩	Heterocyclic compound	杂环化合物	C8H12S	34722-01-5	10940.4	10047.3	10493.8	8761.61	9259.59	9010.6	8959.09	8854.39	8906.74	1.63521	0.00101417	0.00634345	sig
WAMW1749*218	Benzene, 1-ethyl-4-methyl-	1-乙基-4-甲基苯	Aromatics	芳烃	C9H12	622-96-8	370387	470761	420574	206635	539026	372830	493676	199109	346392	0.572043	0.789841	0.818792	insig
WMW0187*393	2-Hexanol	2-己醇	Alcohol	醇	C6H14O	626-93-7	115914	119735	117825	10704	21483.3	16093.7	9942.72	8821.17	9381.94	1.79135	2.62376e-08	6.82703e-06	sig
WMW0179*400	L-Fenchone	L-小茴香酮	Terpenoids	萜类	C10H16O	7787-20-4	23239	10415.2	16827.1	14375.1	27412	20893.6	10045.8	15833.2	12939.5	0.546656	0.287024	0.365023	insig
WMW0146*427	.alpha.-Maaliene	α-马榄烯	Terpenoids	萜类	C15H24	489-28-1	285241	416675	350958	364834	262542	313688	375804	297867	336835	0.196439	0.701121	0.7428	insig
WMW0145*425	Undecane, 4,6-dimethyl-	4,6-二甲基十一烷	Hydrocarbons	烃类	C13H28	17312-82-2	462249	459815	461032	415389	420343	417866	506977	468656	487816	0.675005	0.000757157	0.00510395	insig
XMW0009*064	Naphthalene, 1,2,4a,5,8,8a-hexahydro-4,7-dimethyl-1-(1-methylethyl)-, [1S-(1.alpha.,4a.beta.,8a.alpha.)]-	β-杜松烯	Terpenoids	萜类	C15H24	523-47-7	66443.8	15718.7	41081.2	35667	74537.4	55102.2	8713.17	12476	10594.6	1.20269	0.0627652	0.12505	insig
XMW0037*411	Benzene, 1-ethyl-3,5-dimethyl-	1-乙基-3,5-二甲基苯	Aromatics	芳烃	C10H14	934-74-7	2553.78	2125.26	2339.52	2697.93	3272.43	2985.18	2156.73	2811.38	2484.05	0.324198	0.0669892	0.130332	insig
WMW0064*269	2-Nonen-1-ol, (E)-	(E)-2-壬烯-1-醇	Alcohol	醇	C9H18O	31502-14-4	3620.02	14459.7	9039.87	14913.3	12508.2	13710.7	16682.7	15050.6	15866.6	1.23251	0.0991853	0.172283	insig
XMW0041*326	Benzene, 1,2-dimethoxy-4-(1-propenyl)-	1,2-二甲氧基-4-(1-丙烯基)苯	Ether	醚	C11H14O2	93-16-3	1.11896e+06	1.3878e+06	1.25338e+06	1.42176e+06	914281	1.16802e+06	1.282e+06	1.05362e+06	1.16781e+06	0.439369	0.801627	0.828369	insig
WMW0050*333	2(4H)-Benzofuranone, 5,6,7,7a-tetrahydro-4,4,7a-trimethyl-, (R)-	(R)-5,6,7,7a-四氢-4,4,7a-三甲基-2(4H)苯并呋喃酮	Ester	酯	C11H16O2	17092-92-1	6938.1	9177.37	8057.74	10022.3	3547.69	6784.99	8464.37	709.539	4586.95	0.991289	0.410518	0.478141	insig
WMW0046*419	trans-2-Undecen-1-ol	反-2-十一烯醇	Alcohol	醇	C11H22O	75039-84-8	81855	96639.9	89247.4	100141	109861	105001	116273	102966	109619	1.57505	0.0183235	0.0534503	sig
WMW0024*040	Bicyclo[3.1.1]hept-3-en-2-one, 4,6,6-trimethyl-	马苄烯酮	Terpenoids	萜类	C10H14O	80-57-9	19097.1	20467.9	19782.5	21476.7	21686.3	21581.5	21682.1	23543.2	22612.7	1.72425	0.00578537	0.0224011	sig
XMW0108*356	2,4-Dimethyldodecane	2,4-二甲基十二烷	Hydrocarbons	烃类	C14H30	6117-99-3	19085.6	23174.6	21130.1	16405.6	36172	26288.8	26127.1	25999.9	26063.5	0.810094	0.511574	0.568853	insig
XMW0109*397	Dodecane, 4-methyl-	4-甲基十二烷	Hydrocarbons	烃类	C13H28	6117-97-1	109953	112561	111257	113527	134047	123787	134708	124236	129472	1.56052	0.0393919	0.0931798	sig
XMW0110*356	Dodecane, 4,6-dimethyl-	4,6-二甲基十二烷	Hydrocarbons	烃类	C14H30	61141-72-8	327205	372787	349996	346182	324130	335156	413199	348211	380705	0.885993	0.134017	0.210239	insig
WAMW2177*395	Thiophene, 2-ethyl-	2-乙基噻吩	Heterocyclic compound	杂环化合物	C6H8S	872-55-9	161118	137161	149140	136382	139044	137713	144403	142807	143605	0.561783	0.214142	0.294813	insig
XMW0132*162	Pyridine, 2,3,4,5-tetrahydro-	2,3,4,5-四氢吡啶	Heterocyclic compound	杂环化合物	C5H9N	505-18-0	766960	950247	858604	76525.2	104173	90349.2	59754.4	60722.9	60238.6	1.77602	2.62313e-06	0.000140368	sig
QWMW1238*308	Carvone oxide, cis-	顺式-氧化香芹酮	Terpenoids	萜类	C10H14O2	18383-49-8	17249.9	21546.1	19398	49032.6	147264	98148.5	43205.1	50514.5	46859.8	1.02308	0.0380854	0.0910829	sig
XMW0366*027	Benzene, 1,2,3,5-tetramethyl-	1,2,3,5-四甲基苯	Aromatics	芳烃	C10H14	527-53-7	36782	34553	35667.5	35110.6	33761.7	34436.1	35175.4	34783.4	34979.4	0.67643	0.219294	0.300318	insig
XMW0602*425	Undecane, 5,7-dimethyl-	5,7-二甲基十一烷	Hydrocarbons	烃类	C13H28	17312-83-3	17051.6	12005.6	14528.6	10178.9	34512.3	22345.6	15977.6	24728.4	20353	0.752582	0.471026	0.534268	insig
QWMW0387*306	Pyrazine, 2-butyl-3,5-dimethyl-	2-丁基-3,5-二甲基吡嗪	Heterocyclic compound	杂环化合物	C10H16N2	50888-63-6	257994	261550	259772	257402	240312	248857	260917	249285	255101	0.550857	0.166477	0.243903	insig
QWMW0269*255	Pyrazine, 2-methyl-6-propyl-	2-甲基-6-丙基吡嗪	Heterocyclic compound	杂环化合物	C8H12N2	29444-46-0	424247	426905	425576	415928	372305	394116	430690	396424	413557	0.508861	0.128724	0.205233	insig
XMW0660*267	2-Octenoic acid	2-辛烯酸	Acid	酸	C8H14O2	1470-50-4	12908.2	11247.4	12077.8	11830.8	26388.6	19109.7	14521.2	17259.3	15890.3	0.841162	0.215003	0.295686	insig
XMW0662*082	Naphthalene, 2-methyl-	2-甲基萘	Aromatics	芳烃	C11H10	91-57-6	27896.1	21335.7	24615.9	258120	348796	303458	252818	299700	276259	1.62777	4.50297e-05	0.00065093	sig
XMW0691*049	2,4-Decadienal	2,4-癸二烯醛	Aldehyde	醛	C10H16O	2363-88-4	457.104	734.639	595.872	5955.04	24303.7	15129.4	3483.08	3847.58	3665.33	1.09218	0.0338893	0.0838212	sig
XMW0717*036	Ethanone, 1-(2-methylphenyl)-	1-(2-甲基苯基)乙酮	Ketone	酮	C9H10O	577-16-2	5349.66	5443.32	5396.49	850.4	4469.54	2659.97	5113.04	4866.68	4989.86	0.0782446	0.0375213	0.0898992	insig
NMW0319*423	2,6,10-Dodecatrienal, 3,7,11-trimethyl-, (E,E)-	合金欢醛	Terpenoids	萜类	C15H24O	502-67-0	8487.03	18067.7	13277.4	19241.7	8797.17	14019.5	20554.5	6995.4	13774.9	0.0271347	0.986736	0.989017	insig
NMW0302*459	2,6,10-Dodecatrien-1-ol, 3,7,11-trimethyl-, (Z,E)-	(Z，E)-3,7,11-三甲基-2,6,10-十二碳三烯-1-醇	Terpenoids	萜类	C15H26O	3790-71-4	71067.6	47084.1	59075.8	275883	455891	365887	9416.82	353990	181703	0.233362	0.0415831	0.0969528	insig
NMW0299*099	Santalol, E-cis,epi-.beta.-	顺式-β-檀香醇	Terpenoids	萜类	C15H24O	14490-17-6	11953.4	12096.7	12025.1	13453.6	8966.5	11210.1	12060.1	13197.6	12628.9	0.319052	0.47279	0.534405	insig
XMW0743*427	(-)-Aristolene	(-)-马兜铃烯	Terpenoids	萜类	C15H24	6831-16-9	300846	429900	365373	377791	272864	325328	386047	307160	346604	0.277367	0.671166	0.718082	insig
XMW0764*131	(S)-(-)-(4-Isopropenyl-1-cyclohexenyl)methanol	(S)-(-)-(4-异丙烯基-1-环己烯基)甲醇	Terpenoids	萜类	C10H16O	18457-55-1	539.182	828.465	683.823	8236.89	21467.9	14852.4	5096.48	11105.9	8101.17	1.42527	0.0174841	0.0521836	sig
NMW0275*103	Isoelemicin	异榄香素	Ether	醚	C12H16O3	487-12-7	18455.9	17182.5	17819.2	18227.4	12037.1	15132.2	15760.6	18684.7	17222.6	0.232572	0.300671	0.376208	insig
NMW0272*318	Naphthalene, 2-nitro-	2-硝基萘	Nitrogen compounds	含氮化合物	C10H7NO2	581-89-5	22164.4	30071.1	26117.7	28237	23314.3	25775.7	34762.1	22487.6	28624.8	0.472115	0.707366	0.745749	insig
XMW0791*451	Phenol, 4-methyl-2-nitro-	4-甲基-2-硝基苯酚	Phenol	酚	C7H7NO3	119-33-5	257899	250076	253987	248239	226404	237321	250521	236943	243732	0.853621	0.0973151	0.169942	insig
XMW0797*083	Naphthalene, 1,2,4a,5,6,8a-hexahydro-4,7-dimethyl-1-(1-methylethyl)-,[1R-(1.alpha.,4a.alpha.,8a.alpha.)]-	[1R-(1α,4aα,8aα)]-1,2,4a,5,6,8a-六氢-4,7-二甲基-1-(1-甲基乙基)萘	Terpenoids	萜类	C15H24	17627-24-6	11455.6	3351.4	7403.5	9374.8	17594.5	13484.7	336.518	4666.59	2501.56	0.99234	0.025666	0.068323	insig
NMW0229*271	2-Naphthalenol	2-萘酚	Phenol	酚	C10H8O	135-19-3	5603.96	7525.27	6564.62	589.356	589.356	589.356	589.356	589.356	589.356	1.66054	1.59959e-05	0.000352724	sig
XMW0822*056	(1R,2S,6S,7S,8S)-8-Isopropyl-1-methyl-3-methylenetricyclo[4.4.0.02,7]decane-rel-	(1R,2S,8S)-1-甲基-3-亚甲基-8-丙-2-基三环[4.4.0.02,7]癸烷	Terpenoids	萜类	C15H24	18252-44-3	3266.78	3734.44	3500.61	3487.95	4140.02	3813.99	3182.17	3560.79	3371.48	0.369743	0.17456	0.253728	insig
QWMW0409*415	Ethyl nicotinate	烟酸乙酯	Ester	酯	C8H9NO2	614-18-6	15011.7	16270.4	15641	16001.1	15530	15765.5	15583.2	15202.8	15393	0.528062	0.549092	0.604436	insig
QWMW0433*269	2-Nonen-1-ol, (Z)-	(Z)-2-壬烯-1-醇	Alcohol	醇	C9H18O	41453-56-9	58680.4	50397.3	54538.8	35450.1	27724.8	31587.5	48991.5	54865.3	51928.4	0.143936	0.000495341	0.00395361	insig
QWMW0499*287	Pyridine, 3-phenyl-	3-苯基吡啶	Heterocyclic compound	杂环化合物	C11H9N	1008-88-4	22935.6	26144.2	24539.9	25866.8	28363.1	27115	28570.2	22906.6	25738.4	0.474207	0.356762	0.428971	insig
XMW0371*037	Nonane, 5-methyl-5-propyl-	5-甲基-5-丙基壬烷	Hydrocarbons	烃类	C13H28	17312-75-3	865932	881748	873840	836997	821824	829410	897120	849369	873245	0.0163408	0.0179037	0.0526985	insig
QWMW1153*437	4-Hexen-1-ol	4-己烯-1-醇	Alcohol	醇	C6H12O	6126-50-7	129921	104738	117330	11898.7	24288	18093.4	8770.59	10057	9413.81	1.81612	5.80171e-06	0.000160596	sig
XMW0415*425	Undecane, 6,6-dimethyl-	6,6-二甲基十一烷	Hydrocarbons	烃类	C13H28	17312-76-4	145370	158009	151690	132191	153521	142856	170772	143775	157274	0.413658	0.31351	0.389098	insig
XMW0419*375	Tetradecane, 2-methyl-	2-甲基十四烷	Hydrocarbons	烃类	C15H32	1560-95-8	65398	82219.7	73808.9	74517.6	64227.5	69372.6	93892.8	67294.9	80593.8	0.561322	0.406806	0.475093	insig
XMW0422*356	3,5-Dimethyldodecane	3,5-二甲基十二烷	Hydrocarbons	烃类	C14H30	107770-99-0	26775.1	30882.6	28828.9	25663.7	30084.1	27873.9	31452.9	26949.4	29201.1	0.178414	0.75295	0.786186	insig
QWMW1060*439	Benzeneacetaldehyde, .alpha.-methyl-	α-甲基苯乙醛	Aldehyde	醛	C9H10O	93-53-8	86742.1	68871	77806.5	67138.8	62788.9	64963.9	68194.9	65814.1	67004.5	1.19557	0.0530313	0.115956	insig
XMW0443*038	(E)-2,6-Dimethylocta-3,7-diene-2,6-diol	(E)-2,6-二甲基辛-3,7-二烯-2,6-二醇	Alcohol	醇	C10H18O2	51276-34-7	19140.3	16770	17955.1	20313.8	34001.3	27157.6	24862	26731.7	25796.8	1.31453	0.0634691	0.125429	insig
QWMW0828*349	2-Naphthalenol, 1,2,3,4,4a,5,6,7-octahydro-2,5,5-trimethyl-	1,2,3,4,4a,5,6,7-八氢-2,5,5-三甲基-2-萘酚	Terpenoids	萜类	C13H22O	41199-19-3	11479.4	13974.6	12727	12658.2	10315.8	11487	13896.9	12496.9	13196.9	0.323634	0.209082	0.289379	insig
XMW0502*426	Undecane, 3,8-dimethyl-	3,8-二甲基十一烷	Hydrocarbons	烃类	C13H28	17301-30-3	38418.5	40740.2	39579.4	36009.5	33478	34743.7	43233.7	38873.4	41053.6	0.365034	0.00693779	0.0251977	insig
XMW0528*262	Thiophene, 2-butyl-	2-丁基噻吩	Heterocyclic compound	杂环化合物	C8H12S	1455-20-5	5146.73	882.276	3014.5	4570.67	11853.5	8212.08	4411.38	6820.04	5615.71	0.947139	0.115709	0.192227	insig
QWMW0678*421	Benzoic acid, 2-hydroxy-, 2-methylpropyl ester	2-羟基-2-甲基丙基苯甲酸酯	Ester	酯	C11H14O3	87-19-4	314303	389800	352051	360475	257775	309125	362282	297233	329757	0.438622	0.488099	0.548295	insig
QWMW0670*284	Isopulegol	异蒲勒醇	Terpenoids	萜类	C10H18O	89-79-2	1.24921e+06	1.18729e+06	1.21825e+06	811569	623358	717464	1.16162e+06	1.23152e+06	1.19657e+06	0.0521371	8.45537e-05	0.000991031	insig
XMW0548*368	Bicyclo[7.2.0]undecane, 10,10-dimethyl-2,6-bis(methylene)-, [1S-(1R*,9S*)]-	[1S-(1R *，9S *)]10,10-二甲基-2,6-双(亚甲基)双环[7.2.0]十一烷	Terpenoids	萜类	C15H24	136296-38-3	5659.81	3027.2	4343.5	75771.3	128941	102356	32663.6	55063	43863.3	1.33835	0.00107966	0.00648066	sig
QWMW0606*296	3-Octanol, 3,6-dimethyl-	3,6-二甲基-3-辛醇	Alcohol	醇	C10H22O	151-19-9	13157.2	6994.14	10075.7	9470.64	16697.8	13084.2	6102.6	9715.87	7909.24	0.585216	0.175875	0.255087	insig
KMW0225*186	3-Hexen-1-ol, (E)-	(E)-3-己烯醇	Alcohol	醇	C6H12O	928-97-2	158804	145848	152326	14162.3	33429.3	23795.8	11628	12588.1	12108	1.80752	4.01833e-07	5.4346e-05	sig
KMW0630*381	1,6,10-Dodecatrien-3-ol, 3,7,11-trimethyl-, (E)-	反式-橙花叔醇	Terpenoids	萜类	C15H26O	40716-66-3	4190.66	1753.84	2972.25	3444.97	8219.23	5832.1	2515.85	4078.38	3297.11	0.270185	0.136161	0.211896	insig
D397*067	11-Dodecen-1-yl acetate	乙酸-11-十二碳烯酯	Ester	酯	C14H26O2	35153-10-7	38220	39412.4	38816.2	41336.1	43767.3	42551.7	45516.8	36414.4	40965.6	0.59637	0.316298	0.390791	insig
D85*342	Butanoic acid, 3-methyl-, hexyl ester	3-甲基丁酸己酯	Ester	酯	C11H22O2	10032-13-0	9977.62	9479.53	9728.57	9350.44	9854.72	9602.58	9412.07	8823.77	9117.92	1.40222	0.0663536	0.129533	insig
YZMW0518*265	Phenol, 2-chloro-5-methyl-	2-氯-5-甲基苯酚	Phenol	酚	C7H7ClO	615-74-7	308826	305196	307011	301396	268521	284958	303500	282997	293248	0.826048	0.128194	0.205191	insig
GMW0390*240	2-Octanol, (S)-	(S)-2-辛醇	Alcohol	醇	C8H18O	6169-06-8	23933.1	18965.6	21449.4	54292.4	97323	75807.7	44402.2	55473.4	49937.8	1.22971	0.00621791	0.0236299	sig
D1660*437	5-Hexen-1-ol	5-己烯-1-醇	Alcohol	醇	C6H12O	821-41-0	69533.2	57042.9	63288	57248.2	58658.8	57953.5	61885	60403	61144	0.414717	0.273931	0.351811	insig
D1625*296	3-Octanol, 3,7-dimethyl-	3,7-二甲基-3-辛醇	Alcohol	醇	C10H22O	78-69-3	341404	338690	340047	329842	298826	314334	345074	321506	333290	0.369643	0.0724844	0.136078	insig
GMW0395*056	(3R,3aR,7R,8aS)-3,8,8-Trimethyl-6-methyleneoctahydro-1H-3a,7-methanoazulene	β-柏木萜烯	Terpenoids	萜类	C15H24	79120-98-2	4039	2467.12	3253.06	1789.82	3097.66	2443.74	2235.42	2275.23	2255.32	1.16405	0.169724	0.248102	insig
KMW0036*185	3-Hexanone	3-己酮	Ketone	酮	C6H12O	589-38-8	27505.7	46758.2	37131.9	2689.46	3579.45	3134.46	6699.6	2298.67	4499.14	1.49914	0.000527798	0.00408729	sig
KMW0068*177	3-Hexenal, (Z)-	(Z)-3-己烯醛	Aldehyde	醛	C6H10O	6789-80-6	17338.7	12372.3	14855.5	1426.03	2217.74	1821.88	1411.93	1072.48	1242.21	1.76554	4.10554e-05	0.00062839	sig
KMW0088*005	2-Hexenal, (E)-	(E)-2-己烯醛	Aldehyde	醛	C6H10O	6728-26-3	768009	640322	704166	72526.9	155382	113955	60810.6	67822	64316.3	1.79658	3.40273e-06	0.000140368	sig
KMW0092*175	2-Furanmethanol	2-呋喃甲醇	Alcohol	醇	C5H6O2	98-00-0	120777	98341.3	109559	9803.03	23227.8	16515.4	7335.4	8671.05	8003.23	1.81376	5.52387e-06	0.000160596	sig
D452*308	Carvone oxide, trans-	反式-氧化香芹酮	Terpenoids	萜类	C10H14O2	39903-97-4	16371.7	17541.9	16956.8	18407.8	22284.1	20345.9	20323.6	19058.4	19691	1.27295	0.0318393	0.0801216	sig
YZMW0743*350	Phenol, 2,4,5-trichloro-	2,4,5-三氯苯酚	Phenol	酚	C6H3Cl3O	95-95-4	5563.73	5215.16	5389.44	8360.53	6838.45	7599.49	7959.98	7603.75	7781.87	1.64162	0.00124448	0.00715216	sig
YZMW0460*298	Phenol, 2,5-dichloro-	2,5-二氯苯酚	Phenol	酚	C6H4Cl2O	583-78-8	8095.07	6188.77	7141.92	20417.1	26831.8	23624.5	21816.9	22979.5	22398.2	1.60972	8.29114e-05	0.000980616	sig
KMW0098*186	3-Hexen-1-ol, (Z)-	(Z)-3-己烯醇	Alcohol	醇	C6H12O	928-96-1	21873	16139.9	19006.4	16689.3	16386.3	16537.8	18096.1	16914.2	17505.1	0.64909	0.273563	0.351685	insig
D338*084	.alpha.-Cuprenene	1-甲基-4-(1,2,2-三甲基环戊基)环己-1,3-二烯	Terpenoids	萜类	C15H24	29621-78-1	802363	189218	495790	438171	893728	665949	105943	158093	132018	1.18847	0.0622716	0.12505	insig
D376*447	(Z)-2,6-Dimethylocta-2,5,7-trien-4-one	(Z)-2,6-二甲基-2,5,7-辛三烯-4-酮	Ketone	酮	C10H14O	33746-71-3	8174.35	8512.67	8343.51	9802.18	9232.28	9517.23	9688.48	9601.58	9645.03	1.67926	0.000307093	0.0027365	sig
YZMW0698*350	Phenol, 2,4,6-trichloro-	2,4,6-三氯苯酚	Phenol	酚	C6H3Cl3O	88-06-2	7429.76	7611	7520.38	9682.63	10572.1	10127.3	7875.34	8568.75	8222.04	0.539527	0.000179214	0.00193787	insig
D272*145	Butanoic acid, 3-methyl-, 2-methylbutyl ester	3-甲基丁酸-2-甲基丁酯	Ester	酯	C10H20O2	2445-77-4	39373.6	35979.7	37676.6	33686.3	35939.7	34813	36520.2	37096.7	36808.4	0.407184	0.0618753	0.12505	insig
D269*106	Butanoic acid, 2-methyl-, 2-methylpropyl ester	2-甲基丁酸-2-甲基丙基酯	Ester	酯	C9H18O2	2445-67-2	18004.7	10167.7	14086.2	9888.39	17943.4	13915.9	11855.4	15217.2	13536.3	0.056688	0.979552	0.983331	insig
YZMW0569*197	1,4-Cyclohexanedione	1,4-环己二酮	Ketone	酮	C6H8O2	637-88-7	120714	117511	119112	111659	119213	115436	116655	116717	116686	0.737625	0.234033	0.314543	insig
D289*145	n-Amyl isovalerate	异戊酸正戊酯	Ester	酯	C10H20O2	25415-62-7	44799.9	35722.5	40261.2	34985.3	38560.4	36772.8	41650.7	51659.3	46655	0.94495	0.0608151	0.123795	insig
GMW0111*267	2-Octenoic acid, (E)-	(E)-2-辛烯酸	Acid	酸	C8H14O2	1871-67-6	3613.82	3776.63	3695.23	7520.83	12101	9810.91	3562.78	7862.3	5712.54	0.668911	0.0162137	0.0491701	insig
YZMW0599*162	1,2,3,6-Tetrahydropyridine	1,2,3,6-四氢吡啶	Heterocyclic compound	杂环化合物	C5H9N	694-05-3	777009	934788	855898	77226	99008.3	88117.2	52725.4	59140.9	55933.1	1.78894	1.06739e-06	9.25782e-05	sig
D259*254	Phenol, 2,3,6-trimethyl-	2,3,6-三甲基苯酚	Phenol	酚	C9H12O	2416-94-6	167663	172698	170180	170076	160101	165088	172079	165381	168730	0.308908	0.304372	0.380026	insig
D242*385	9-Tetradecen-1-ol, acetate, (E)-	(E)-9-十四碳烯-1-醇乙酸酯	Ester	酯	C16H30O2	23192-82-7	4186.24	3293.9	3740.07	22533.8	38381	30457.4	18893.4	21277.7	20085.5	1.4495	0.00118456	0.00691082	sig
YZMW0026*232	Phenol, 4-chloro-	4-氯苯酚	Phenol	酚	C6H5ClO	106-48-9	189.706	37.9412	113.824	1037.02	2730.89	1883.96	730.306	1375.23	1052.77	1.37952	0.0175918	0.0522532	sig
GMW0286*412	Benzaldehyde, 2-methoxy-	2-甲氧基苯甲醛	Aldehyde	醛	C8H8O2	135-02-4	142631	143159	142895	140244	130036	135140	144012	134769	139391	0.605795	0.134288	0.210239	insig
D193*131	p-Mentha-1,8-dien-7-ol	紫苏醇	Terpenoids	萜类	C10H16O	536-59-4	7684.31	8828.51	8256.41	14667.3	33986.7	24327	14325.8	13800.9	14063.3	0.909117	0.0329233	0.0822135	insig
KMW0107*007	2-Hexen-1-ol, (Z)-	(Z)-2-己烯醇	Alcohol	醇	C6H12O	928-94-9	1.1757e+06	981518	1.07861e+06	966982	187389	577186	1.03266e+06	187389	610025	0.908691	0.205622	0.286112	insig
KMW0196*079	3-Hexen-1-ol, acetate, (Z)-	乙酸叶醇酯	Ester	酯	C8H14O2	3681-71-8	54237.6	25485.2	39861.4	6696.34	4957.36	5826.85	9696.2	12348.8	11022.5	1.20895	0.00506996	0.0208076	sig
D399*124	cis-9-Tetradecen-1-ol	顺式-9-十四碳烯醇	Alcohol	醇	C14H28O	35153-15-2	3821.11	3543.92	3682.51	82858.2	130752	106805	114973	156075	135524	1.71714	0.00026952	0.00255945	sig
KMW0157*012	2-Heptenal, (E)-	(E)-2-庚烯醛	Aldehyde	醛	C7H12O	18829-55-5	18205.2	17107.1	17656.1	20121.2	21358	20739.6	21526.2	19486.2	20506.2	1.4748	0.00434539	0.0187197	sig
D382*124	cis-11-Tetradecen-1-ol	顺式-11-十四碳烯-1-醇	Alcohol	醇	C14H28O	34010-15-6	175212	136936	156074	709698	1.07946e+06	894579	927893	1.16917e+06	1.04853e+06	1.72061	0.000301956	0.00272809	sig
CY_077*289	Naphthalene, 2,7-dimethyl-	2,7-二甲基萘	Aromatics	芳烃	C12H12	582-16-1	4521.43	4058.05	4289.74	19296.1	29588.2	24442.2	16739.5	24082.4	20411	1.54646	0.00115717	0.00679672	sig
w38*056	1H-3a,7-Methanoazulene, octahydro-3,8,8-trimethyl-6-methylene-, [3R-(3.alpha.,3a.beta.,7.beta.,8a.alpha.)]-	(+)-β-柏木烯	Terpenoids	萜类	C15H24	546-28-1	2843.63	2338.19	2590.91	2496.09	3389.88	2942.98	2697.56	2929.39	2813.47	0.669231	0.412449	0.478676	insig
KMW0126*010	Pyrazine, 2,6-dimethyl-	2,6-二甲基吡嗪	Heterocyclic compound	杂环化合物	C6H8N2	108-50-9	195.448	195.448	195.448	12262.9	16961.9	14612.4	7109.88	14175.7	10642.8	1.58308	0.000930666	0.00603557	sig
KMW0176*228	5-Hepten-2-one, 6-methyl-	6-甲基-5-庚烯-2-酮	Ketone	酮	C8H14O	110-93-0	52174.1	34262.8	43218.4	58936.7	59778.1	59357.4	38949.6	34577.1	36763.3	0.529183	0.00520244	0.0211146	insig
D1049*095	Cyclohexanol, 5-methyl-2-(1-methylethyl)-, (1.alpha.,2.alpha.,5.beta.)-	(1α,2α,5β)-5-甲基-2-(1-甲基乙基)环己醇	Terpenoids	萜类	C10H20O	3623-51-6	105772	103460	104616	90143.8	89184.5	89664.2	108052	103055	105554	0.101179	3.18842e-05	0.00053962	insig
w09*261	2,6-Octadiene, 2,6-dimethyl-	2,6-二甲基-2,6-辛二烯	Terpenoids	萜类	C10H18	2792-39-4	7088.18	5255.63	6171.91	7558.62	5617.86	6588.24	5717.33	6561.32	6139.33	0.0242605	0.75971	0.791974	insig
w05*423	2,6,10-Dodecatrienal, 3,7,11-trimethyl-	法尼醛	Terpenoids	萜类	C15H24O	19317-11-4	30903.6	48711.6	39807.6	52389.1	36870.2	44629.7	56005.6	34594.1	45299.9	0.530341	0.739167	0.773658	insig
w08*082	Naphthalene, 1-methyl-	1-甲基萘	Aromatics	芳烃	C11H10	90-12-0	5010.4	5516.63	5263.51	7087.52	6929.96	7008.74	6666.52	7806.49	7236.5	1.66356	0.00104793	0.00646139	sig
D398*385	5-Tetradecen-1-ol, acetate, (Z)-	Z-5-十四碳烯基乙酸酯	Ester	酯	C16H30O2	35153-13-0	4181.97	3090.47	3636.22	22081.4	37361.2	29721.3	18595.1	20526.4	19560.7	1.44782	0.00109498	0.00653475	sig
XMW0468	Bicyclo[3.1.1]hept-2-ene, 2,6-dimethyl-6-(4-methyl-3-pentenyl)-	2,6-二甲基-6-(4-甲基-3-戊烯基)双环[3.1.1]-2-庚烯	Terpenoids	萜类	C15H24	17699-05-7	41985.7	52361	47173.4	47140.9	37517.8	42329.3	48725.9	42352.5	45539.2	0.280558	0.452493	0.516398	insig
YZMW0545	.alpha.-Aminoisobutanoic acid	α-氨基异丁酸	Acid	酸	C4H9NO2	62-57-7	35768	32453.5	34110.7	37947.3	39763.7	38855.5	33635	33080.2	33357.6	0.243721	0.00174517	0.0089454	insig
YZMW0550	Butane, 1-nitro-	1-硝基丁烷	Nitrogen compounds	含氮化合物	C4H9NO2	627-05-4	81157	95004.7	88080.9	9284.98	10976.4	10130.7	5584.49	5334.47	5459.48	1.82896	4.17725e-07	5.4346e-05	sig
XMW0499	Undecane, 3,4-dimethyl-	3,4-二甲基十一烷	Hydrocarbons	烃类	C13H28	17312-78-6	138561	149644	144103	134857	123840	129349	164742	141775	153259	0.579115	0.0287835	0.0743002	insig
XMW0455	1,3-Benzenediol, 4,5-dimethyl-	4,5-二甲基-1,3-苯二醇	Phenol	酚	C8H10O2	527-55-9	2.20526e+06	2.72486e+06	2.46506e+06	2.48825e+06	1.82664e+06	2.15744e+06	2.56684e+06	2.09643e+06	2.33164e+06	0.385051	0.447516	0.511615	insig
XMW0456	5,8-Decadien-2-one, 5,9-dimethyl-, (E)-	(E)-5,9-二甲基-5,8-癸二烯-2-酮	Ketone	酮	C12H20O	130876-99-2	824.138	479.938	652.038	8648.44	20036.2	14342.3	1524.14	2709.86	2117	0.710495	0.00426175	0.0185547	insig
XMW0462	2-Cyclopenten-1-one, 3-methyl-2-(2-pentenyl)-, (Z)-	(Z)-3-甲基-2-(2-戊烯基)-2-环戊烯-1-酮	Ketone	酮	C11H16O	488-10-8	5353.51	6162.72	5758.11	10473.5	36999.9	23736.7	6397.42	9398.18	7897.8	0.382184	0.0554422	0.118635	insig
XMW0491	3-Methyl-4,5-diamino-1,2,4(4H)-triazole	3-甲基-4,5-二氨基-1,2,4(4H)-三唑	Heterocyclic compound	杂环化合物	C3H7N5	21532-07-0	5089.7	6967.67	6028.69	8051.84	9658.88	8855.36	8226.07	6108.09	7167.08	0.707784	0.0280576	0.0730059	insig
XMW0488	2-Acetylpyrrolidine	2-乙酰吡咯烷	Heterocyclic compound	杂环化合物	C6H11NO	60026-20-2	24093.3	19388.9	21741.1	83131.1	156575	119853	63169.7	85168.7	74169.2	1.31749	0.00486369	0.0202809	sig
XMW0473	Benzoic acid, hexyl ester	苯甲酸己酯	Ester	酯	C13H18O2	6789-88-4	181922	58036.7	119980	63912.2	170211	117061	85278.4	128983	107131	0.0401592	0.944918	0.952975	insig
XMW0483	1H-Pyrrole-2-carboxaldehyde	1H-吡咯-2-甲醛	Aldehyde	醛	C5H5NO	1003-29-8	8304.82	5600.89	6952.86	4764.63	5703.69	5234.16	5700.1	4916.04	5308.07	1.22139	0.0836773	0.152343	insig
XMW0487	2-Picoline, 6-nitro-	6-硝基-2-甲基吡啶	Heterocyclic compound	杂环化合物	C6H6N2O2	18368-61-1	526360	533899	530129	522132	489614	505873	539969	510209	525089	0.271436	0.128225	0.205191	insig
XMW0679	Acetaldehyde, tetramer	四聚乙醛	Aldehyde	醛	C8H16O4	108-62-3	27733.9	20095.7	23914.8	24161.8	26828.5	25495.2	24155.7	26231.3	25193.5	0.534703	0.709717	0.74704	insig
XMW0681	6-Octenal, 7-methyl-3-methylene-	7-甲基-3-亚甲基-6-辛烯醛	Aldehyde	醛	C10H16O	55050-40-3	9749.22	15091.6	12420.4	10924.2	17022.5	13973.3	29044.6	13270.1	21157.4	1.24954	0.163494	0.24089	insig
XMW0685	(2S,6R,7S,8E)-(+)-2,7-Epoxy-4,8-megastigmadiene	2,8,8-三甲基-7-[(E)-1-丙烯基]-6-氧杂双环[3.2.1]辛二烯	Heterocyclic compound	杂环化合物	C13H20O	108342-25-2	6603.07	7977	7290.03	7744.82	6626.1	7185.46	7931.76	7315.25	7623.5	0.555201	0.611029	0.662644	insig
YZMW0414	Cycloheptylamine	环庚胺	Amine	胺	C7H15N	5452-35-7	132802	77238	105020	83602.7	92775.1	88188.9	91089.8	98004.3	94547.1	0.439446	0.489057	0.548295	insig
XMW0445	6-Ethyl-5,6-dihydro-2H-pyran-2-one	6-乙基-5,6-二氢-2H-吡喃-2-酮	Ketone	酮	C7H10O2	19895-35-3	763505	730703	747104	505290	388072	446681	725127	757341	741234	0.0214953	7.86966e-05	0.000956863	insig
XMW0484	Furan, 2-propyl-	2-丙基呋喃	Heterocyclic compound	杂环化合物	C7H10O	4229-91-8	137217	164676	150947	13887.6	17229.7	15558.7	10458.3	9488.75	9973.53	1.78775	9.759e-07	9.0689e-05	sig
XMW0611	Decane, 2,3,6-trimethyl-	2,3,6-三甲基癸烷	Hydrocarbons	烃类	C13H28	62238-12-4	23294.8	23217.3	23256	20814.2	20671.4	20742.8	23507.6	23521.6	23514.6	0.163541	8.42119e-10	5.47798e-07	insig
XMW0444	1,2,4,5-Tetrazin-3-amine	1,2,4,5-四嗪-3-胺	Amine	胺	C2H3N5	79329-74-1	4438.93	5788.61	5113.77	4230.35	6063.25	5146.8	10869.9	5846.09	8358.02	1.3075	0.0751182	0.139413	insig
XMW0695	Propanoic acid, 2-methyl-, octyl ester	2-甲基丙酸辛酯	Ester	酯	C12H24O2	109-15-9	13592	17841.5	15716.7	23318.4	25309.8	24314.1	15787.5	20344.4	18066	0.532008	0.00357907	0.0162243	insig
YZMW0566	1H-Pyrrole-2-carboxylic acid	1H-吡咯-2-甲酸	Acid	酸	C5H5NO2	634-97-9	237897	241910	239904	238052	222254	230153	243239	232311	237775	0.272847	0.166154	0.243903	insig
YZMW0579	Salicylamide	水杨酰胺	Amine	胺	C7H7NO2	65-45-2	2.70851e+06	4.01583e+06	3.36217e+06	3.52039e+06	2.38814e+06	2.95426e+06	3.70307e+06	2.97299e+06	3.33803e+06	0.00285357	0.611201	0.662644	insig
YZMW0577	Benzenepropanenitrile	苯丙腈	Nitrogen compounds	含氮化合物	C9H9N	645-59-0	115630	115515	115573	118562	113437	115999	118741	115538	117139	0.762878	0.556899	0.611931	insig
XMW0387	Dodecane, 1-iodo-	1-碘十二烷	Halogenated hydrocarbons	卤代烃	C12H25I	4292-19-7	10229.3	13227.6	11728.4	11774.4	9956.53	10865.4	16677.2	9500.85	13089	0.428513	0.529092	0.585829	insig
YZMW0396	Phenol, 4-(methoxymethyl)-	4-(甲氧基甲基)苯酚	Phenol	酚	C8H10O2	5355-17-9	8740.6	11352.9	10046.8	12053.3	9000.64	10527	11905.4	11283	11594.2	1.03263	0.324368	0.396619	insig
XMW0404	2,5-Furandicarboxaldehyde	2,5-呋喃甲醛	Aldehyde	醛	C6H4O3	823-82-5	428.904	6595.73	3512.32	7252.84	10599.7	8926.3	428.904	3383.52	1906.21	0.293581	0.0182111	0.0533619	insig
XMW0412	3-Acetyl-2,5-dimethyl furan	3-乙酰基-2,5-二甲基呋喃	Heterocyclic compound	杂环化合物	C8H10O2	10599-70-9	394549	395818	395183	387518	347308	367413	394720	369787	382254	0.629262	0.118765	0.195092	insig
XMW0714	3-Acetyl-1H-pyrroline	3-乙酰基-1H-吡咯啉	Heterocyclic compound	杂环化合物	C6H7NO	1072-82-8	3249.33	2475.98	2862.66	5539.28	19084.6	12311.9	4656.84	3960.43	4308.63	0.511849	0.0516978	0.114231	insig
XMW0418	Decane, 2,4-dimethyl-	2,4-二甲基癸烷	Hydrocarbons	烃类	C12H26	2801-84-5	9950.02	8836.23	9393.12	7979.7	7860.01	7919.86	8781.97	8727.43	8754.7	0.720679	0.00418088	0.0183761	insig
XMW0713	2-Cyclohexen-1-one, 3-methyl-	3-甲基-2-环己烯-1-酮	Ketone	酮	C7H10O	1193-18-6	9.17932e+06	8.58103e+06	8.88018e+06	9.06416e+06	9.11632e+06	9.09024e+06	8.93579e+06	8.67789e+06	8.80684e+06	0.295186	0.240607	0.321056	insig
YZMW0565	Benzenamine, 2,4,6-trichloro-	2,4,6-三氯苯胺	Amine	胺	C6H4Cl3N	634-93-5	85.2813	85.2813	85.2813	518.034	85.2813	301.658	85.2813	85.2813	85.2813	0.0254007	0.125	0.202296	insig
XMW0703	Hexanoic acid, octyl ester	己酸辛酯	Ester	酯	C14H28O2	4887-30-3	4554.31	722.226	2638.27	5361.2	4586.32	4973.76	5353.47	3611.13	4482.3	0.991916	0.12632	0.203646	insig
YZMW0559	Benzoic acid, 2-(aminosulfonyl)-	2-(氨基磺酰基)苯甲酸	Acid	酸	C7H7NO4S	632-24-6	6208.79	12193	9200.88	14844.6	6931.23	10887.9	13121.3	9323.97	11222.6	0.643587	0.702584	0.743139	insig
XMW0424	2,6-Dimethyl-1-nonen-3-yn-5-ol	2,6-二甲基-1-壬烯-3-炔-5-醇	Alcohol	醇	C11H18O	19780-98-4	92570.9	102960	97765.7	99059.6	85997.6	92528.6	116084	95032.5	105558	0.708805	0.198339	0.278961	insig
XMW0430	2-Piperidinimine	2-哌啶亚胺	Heterocyclic compound	杂环化合物	C5H10N2	22780-54-7	699964	292210	496087	413535	876570	645052	270071	454926	362498	0.573862	0.254528	0.332471	insig
YZMW0413	2-Methyl-5-nitrophenol	2-甲基-5-硝基苯酚	Phenol	酚	C7H7NO3	5428-54-6	21666.2	5731.79	13699	12633.4	26605.6	19619.5	3838.28	5557.32	4697.8	1.07839	0.0641135	0.126381	insig
XMW0441	1H-1,2,4-Triazole, 3-chloro-	3-氯-1H-1,2,4-三唑	Heterocyclic compound	杂环化合物	C2H2ClN3	6818-99-1	401283	402102	401692	397515	371890	384702	399224	385525	392375	0.747383	0.11988	0.196428	insig
YZMW0556	Enanthamide	庚酰胺	Amine	胺	C7H15NO	628-62-6	217086	213454	215270	217314	198727	208021	218663	208003	213333	0.268558	0.399368	0.468916	insig
XMW0503	2-Acetyl-1,3-cyclohexanedione	2-乙酰基-1,3-环己二酮	Ketone	酮	C8H10O3	4056-73-9	3052.67	3296.73	3174.7	2722.58	2765	2743.79	3756.75	3347.49	3552.12	0.810492	0.00113814	0.00676127	insig
YZMW0555	Benzenamine, 2-chloro-5-nitro-	2-氯-5-硝基苯胺	Amine	胺	C6H5ClN2O2	6283-25-6	10433.8	12944.9	11689.4	11942.5	8265.74	10104.1	13053.4	9700.08	11376.7	0.179359	0.485533	0.546907	insig
XMW0704	Dispiro[1,3-dioxolane-2,2'-bicyclo[2.2.1]heptane-3',2''-(1'',3''-dioxolane)], 4',7',7'-trimethyl-	4'，7'，7'-三甲基双螺[1,3-二氧戊环双环[2.2.1]庚烷-3'，2''-(1''，3''-二氧戊环)]	Heterocyclic compound	杂环化合物	C14H22O4	24022-14-8	62393.5	98940.2	80666.9	101310	69585.1	85447.7	110936	63501	87218.3	0.276859	0.915107	0.92996	insig
XMW0521	1,7-Octadiene, 2-methyl-6-methylene-	2-甲基-6-亚甲基-1,7-辛二烯	Terpenoids	萜类	C10H16	1686-30-2	11825.1	6539.09	9182.09	13358.6	12189.5	12774.1	8342.19	7715.77	8028.98	0.356314	0.0238408	0.0647533	insig
YZMW0532	Benzoic acid, 4-nitro-	4-硝基苯甲酸	Acid	酸	C7H5NO4	62-23-7	32313.8	36568.2	34441	35733.7	26978.8	31356.3	31237.6	22810.6	27024.1	1.35596	0.124073	0.202025	insig
YZMW0588	2-Azacyclooctanone	2-氮杂环辛酮	Ketone	酮	C7H13NO	673-66-5	84851.8	96541	90696.4	91014.1	90153.2	90583.6	108027	93341.2	100684	1.22786	0.101596	0.175068	insig
YZMW0483	3-Pentanol, 3-ethyl-	3-乙基-3-戊醇	Alcohol	醇	C7H16O	597-49-9	44380.9	37114.6	40747.7	33506	37797.1	35651.6	35205.2	37119.3	36162.3	1.1568	0.086366	0.155842	insig
XMW0558	1,4-Methanoazulen-9-ol, decahydro-1,5,5,8a-tetramethyl-, [1R-(1.alpha.,3a.beta.,4.alpha.,8a.beta.,9S*)]-	[1R-(1α，3aβ，4α，8aβ，9S *) ]-十氢-1,5,5,8a-四甲基-1,4-甲烷七氮烯-9-醇	Terpenoids	萜类	C15H26O	465-24-7	128211	193160	160685	155469	215635	185552	179794	146717	163256	0.157855	0.510473	0.568115	insig
YZMW0482	Niacin	烟酸	Acid	酸	C6H5NO2	59-67-6	125827	123318	124572	120819	117906	119362	122248	120273	121261	1.08671	0.00612444	0.023435	sig
XMW0573	1,5-Diazabicyclo[3.1.0]hexane	1,5-二氮杂双环[3.1.0]己烷	Heterocyclic compound	杂环化合物	C4H8N2	13090-31-8	824878	727405	776141	747104	748743	747923	750451	723469	736960	1.0664	0.308956	0.384276	insig
XMW0636	Decane, 1-iodo-	1-碘癸烷	Halogenated hydrocarbons	卤代烃	C10H21I	2050-77-3	161630	198602	180116	180978	159733	170355	220820	168526	194673	0.59324	0.368602	0.438748	insig
XMW0575	L-Norleucine, methyl ester	L-正亮氨酸甲酯	Ester	酯	C7H15NO2	21754-55-2	17684.5	17086.2	17385.3	16673	16415	16544	17800.8	16876.8	17338.8	0.075681	0.0335962	0.0834135	insig
XMW0576	Benzeneethanamine	苯乙胺	Amine	胺	C8H11N	64-04-0	183316	180298	181807	181071	163457	172264	184582	174305	179444	0.299513	0.204443	0.285387	insig
XMW0578	Furan, 2-butyltetrahydro-	2-丁基四氢呋喃	Heterocyclic compound	杂环化合物	C8H16O	1004-29-1	21730.4	20602.7	21166.6	19211.7	19598.6	19405.1	21737.7	21238.7	21488.2	0.266453	0.000989848	0.00625142	insig
YZMW0465	Acetamide, N-(aminothioxomethyl)-	N-(氨基硫氧甲基)乙酰胺	Amine	胺	C3H6N2OS	591-08-2	16480.3	18989.8	17735.1	21153.5	3185.62	12169.6	22411	19805.3	21108.2	0.22467	0.193862	0.275043	insig
XMW0635	Cyclopropanemethanol, 2,2,3,3-tetramethyl-	2,2,3,3-四甲基环丙烷甲醇	Alcohol	醇	C8H16O	2415-96-5	176234	157312	166773	154231	155806	155019	170067	175199	172633	0.536328	0.023408	0.0639785	insig
XMW0584	2,5-Dibutoxy-2,5-dihydrofuran	2,5-二丁氧基-2,5-二氢呋喃	Heterocyclic compound	杂环化合物	C12H22O3	20295-23-2	5540.33	5376.12	5458.23	11290.7	18031.1	14660.9	11977.1	13491.7	12734.4	1.49377	0.00301825	0.014176	sig
XMW0627	Diethyl Phthalate	邻苯二甲酸二乙酯	Ester	酯	C12H14O4	84-66-2	33408.2	40104.6	36756.4	31359.4	30251	30805.2	29108.2	29689.2	29398.7	1.6545	0.00827139	0.0287729	sig
XMW0585	5-Isoxazolecarboxylic acid, 4,5-dihydro-5-methyl-, methyl ester, (R)-	(R)-5-异恶唑羧酸-4,5-二氢-5-甲基甲酯	Heterocyclic compound	杂环化合物	C6H9NO3	64018-42-4	70533.3	48267.8	59400.5	63059.8	163942	113501	57116	83401.6	70258.8	0.377054	0.154169	0.231342	insig
XMW0588	1,3,5-Triazaadamantan-7-ol	1,3,5-三氮杂金刚烷-7-醇	Alcohol	醇	C7H13N3O	130267-10-6	4103.26	4072.35	4087.81	5674.47	6360.95	6017.71	5728.46	5745.22	5736.84	1.53148	4.27009e-05	0.000645975	sig
XMW0592	Pentadecane, 4-methyl-	4-甲基十五烷	Hydrocarbons	烃类	C16H34	2801-87-8	2308.51	3987.55	3148.03	4135.34	7351.1	5743.22	4624.38	5186.06	4905.22	1.16101	0.0594607	0.123795	insig
XMW0622	Butanedioic acid, bis(2-methylpropyl) ester	丁二酸双(2-甲基丙基)酯	Ester	酯	C12H22O4	925-06-4	8684.12	12608.5	10646.3	11775.3	10810.4	11292.8	13084.8	11567.6	12326.2	1.08089	0.319779	0.393225	insig
XMW0617	Propanoic acid, 2-methyl-, 3-hydroxy-2,2,4-trimethylpentyl ester	2-甲基丙酸-3-羟基-2,2,4-三甲基戊酯	Ester	酯	C12H24O3	77-68-9	43189.3	48552.3	45870.8	43958.3	43820.3	43889.3	53100.2	45378.9	49239.5	0.851854	0.126279	0.203646	insig
YZMW0423	Benzenamine, 5-nitro-2-propoxy-	5-硝基-2-丙氧基苯胺	Amine	胺	C9H12N2O3	553-79-7	4395.16	2640.96	3518.06	12068.8	19613.1	15841	10310.4	12103.1	11206.8	1.38202	0.00171454	0.00887348	sig
XMW0598	.alpha.-Methylstyrene	α-甲基苯乙烯	Aromatics	芳烃	C9H10	98-83-9	11380.3	5059.72	8220.01	10153.3	16096.2	13124.8	7775.74	14300	11037.9	0.741146	0.236519	0.317555	insig
YZMW0456	Hydrazinecarboxamide	肼甲酰胺	Amine	胺	CH5N3O	57-56-7	53925	57028.9	55476.9	63537.6	97171	80354.3	80324.6	107649	93986.9	1.65137	0.0249086	0.0669547	sig
YZMW0453	Barbital	巴比妥	Ketone	酮	C8H12N2O3	57-44-3	14410.1	21405.7	17907.9	14550.6	14005	14277.8	18187.3	14842.7	16515	0.395657	0.21622	0.29642	insig
XMW0604	Octane, 2,3,3-trimethyl-	2,3,3-三甲基辛烷	Hydrocarbons	烃类	C11H24	62016-30-2	81170.8	74796.3	77983.6	68354.8	68139.9	68247.4	78145.3	74250.9	76198.1	0.280212	0.00321897	0.0149035	insig
YZMW0439	Cyclopentathiazole	环戊噻唑	Heterocyclic compound	杂环化合物	C6H7NS	5661-10-9	134572	130073	132323	130800	118921	124860	135122	125343	130233	0.340915	0.206433	0.286369	insig
XMW0639	1,4-Methanobenzocyclodecene, 1,2,3,4,4a,5,8,9,12,12a-decahydro-	1,2,3,4,4a,5,8,9,12,12a-十氢-1,4-甲基苯并环癸烯	Terpenoids	萜类	C15H22	74708-73-9	9223.82	11782.9	10503.4	9033.89	7398.44	8216.17	9782.77	8075.04	8928.91	0.943793	0.0766708	0.14189	insig
XMW0549	(1S,4aR,7R)-1,4a-Dimethyl-7-(prop-1-en-2-yl)-1,2,3,4,4a,5,6,7-octahydronaphthalene	(1S，4aR，7R)-1,4a-二甲基-7-(丙烯基)-1,2,3,4,4a，5,6,7-八氢萘	Terpenoids	萜类	C15H24	52026-55-8	1.12195e+06	1.62832e+06	1.37513e+06	1.34176e+06	862317	1.10204e+06	1.45448e+06	1.13777e+06	1.29613e+06	0.239095	0.361313	0.43268	insig
XMW0510	2-Hexadecanol	2-十六醇	Alcohol	醇	C16H34O	14852-31-4	60200	42347.9	51274	246019	403560	324789	278181	315364	296773	1.60911	0.000703081	0.00495242	sig
YZMW0490	Creatinine	肌酸酐	Acid	酸	C4H7N3O	60-27-5	517318	652959	585139	592514	449949	521232	729823	480373	605098	0.127313	0.539808	0.596171	insig
XMW0671	1,7-Diazabicyclo[2.2.0]heptane	1,7-二氮杂双环[2.2.0]庚烷	Heterocyclic compound	杂环化合物	C5H10N2	279-42-5	18733.7	2614.58	10674.1	20389.3	2614.58	11501.9	2614.58	2614.58	2614.58	1.02957	0.29489	0.37168	insig
YZMW0529	Urea, N-ethyl-N'-phenyl-	N-乙基-N'-苯基尿素	Amine	胺	C9H12N2O	621-04-5	79485.7	70607.5	75046.6	319677	475374	397525	417421	515842	466632	1.72761	0.000226095	0.00233452	sig
XMW0519	Cyclobutanespiro-2'-bicyclo[1.1.0]butane-4'-spirocyclobutane	环丁烷螺-2'-双环[1.1.0]丁烷-4'-螺环丁烷	Hydrocarbons	烃类	C10H14	76308-11-7	6393.98	3394.29	4894.14	4651.37	4777.51	4714.44	3562.88	3746.39	3654.63	1.06605	0.246426	0.325483	insig
XMW0665	Muurola-4,10(14)-dien-1.beta.-ol	(1R，4aR)-7-甲基-4-亚甲基-1-丙基-1,2,3,5,6,8a-六氢萘酚	Terpenoids	萜类	C15H24O	257293-90-6	12116.2	12552.2	12334.2	11642.3	8456.46	10049.4	10623.2	11380.9	11002	0.784241	0.0681479	0.130961	insig
XMW0610	Isophthalaldehyde	间苯二甲醛	Aldehyde	醛	C8H6O2	626-19-7	45423.9	45062.8	45243.4	44639.8	42583.1	43611.4	45861.9	45247	45554.4	0.23455	0.0188343	0.054786	insig
YZMW0525	2-Hydroxyoctanoic acid	2-羟基辛酸	Acid	酸	C8H16O3	617-73-2	5938.6	5204.01	5571.3	12114.6	16157.3	14135.9	12202.4	17080.2	14641.3	1.64669	0.00153746	0.0083116	sig
XMW0664	Benzaldehyde, 2,4-dihydroxy-3,6-dimethyl-	2,4-二羟基-3,6-二甲基苯甲醛	Aldehyde	醛	C9H10O3	34883-14-2	6841.01	5507.22	6174.11	660.771	11947.1	6303.92	5805.93	660.771	3233.35	0.76202	0.534102	0.590873	insig
XMW0529	Bicyclo[2.2.1]heptane, 2-chloro-1,7,7-trimethyl-, (1R-endo)-	氫氯化蒎烯	Terpenoids	萜类	C10H17Cl	30462-53-4	1.31631e+06	1.26853e+06	1.29242e+06	855097	676769	765933	1.26271e+06	1.30503e+06	1.28387e+06	0.0163305	3.22634e-05	0.00053962	insig
XMW0530	p-Mentha-1,5-dien-8-ol	2-(4-甲基环己-2,4-二烯-1-基)-2-丙醇	Terpenoids	萜类	C10H16O	1686-20-0	19924.3	20807.6	20366	12172.2	9902.34	11037.3	18909.5	20523.1	19716.3	0.0836696	1.66832e-05	0.000361746	insig
XMW0532	1H-Pyrazole-1-carboximidamide, 3,5-dimethyl-	3,5-二甲基吡唑-1-羧胺	Heterocyclic compound	杂环化合物	C6H10N4	22906-75-8	2147.38	1635.95	1891.66	5680.01	8016.67	6848.34	5789.56	7791.67	6790.61	1.62806	0.000754626	0.00510395	sig
XMW0533	3-Methylbenzothiophene	3-甲基苯并噻吩	Heterocyclic compound	杂环化合物	C9H8S	1455-18-1	5700.3	5208.85	5454.57	7266.78	8804.33	8035.56	7996.46	7277.87	7637.17	1.47421	0.00167463	0.00874976	sig
YZMW0421	4-Pyridinecarboxylic acid	4-吡啶甲酸	Acid	酸	C6H5NO2	55-22-1	18762	6901.91	12832	98086.7	155294	126690	79457.2	113621	96539	1.50543	0.000965772	0.00618653	sig
YZMW0422	Phenol, 2-methoxy-4-(methoxymethyl)-	2-甲氧基-4-(甲基乙基)苯酚	Phenol	酚	C9H12O3	5533-03-9	4362.11	3591.53	3976.82	4358.82	4990.68	4674.75	4540.85	2961.54	3751.19	0.366196	0.172112	0.251028	insig
XMW0535	p-Tolylacetic acid	对甲苯乙酸	Acid	酸	C9H10O2	622-47-9	3695.48	1547.16	2621.32	24909.6	58233.2	41571.4	5798.37	9608.27	7703.32	0.74008	0.00522529	0.0211146	insig
XMW0542	1-Cyclohexene-1-carboxaldehyde, 4-(1-methylethyl)-	4-(1-甲基乙基)-1-环己烯-1-甲醛	Terpenoids	萜类	C10H16O	21391-98-0	83230.3	91746.3	87488.3	87084.4	85936.3	86510.4	101291	89861.8	95576.4	1.21822	0.0677314	0.130613	insig
XMW0659	Benzene, n-butyl-	正丁基苯	Aromatics	芳烃	C10H14	104-51-8	2349.55	2148.23	2248.89	4109.73	3713.63	3911.68	4969.52	5252.38	5110.95	1.87601	1.35569e-06	0.00010375	sig
XMW0644	1H-Imidazole, 2-propyl-	2-丙基-1H-咪唑	Heterocyclic compound	杂环化合物	C6H10N2	50995-95-4	17313.9	15464.4	16389.2	19831.4	27489.1	23660.2	21205.7	17901.9	19553.8	0.803963	0.0309359	0.0783028	insig
XMW0643	Butyramide, 2-cyano-2-ethyl-	2-氰基-2-乙基丁酰胺	Amine	胺	C7H12N2O	18705-38-9	13368.6	9702.97	11535.8	24468	109548	67008	16148.5	37431.1	26789.8	0.810496	0.0844822	0.153293	insig
YZMW0512	dl-3-Amino-3-phenylpropionic acid	dl-3-氨基-3-苯基丙酸	Acid	酸	C9H11NO2	614-19-7	156283	168567	162425	165840	115593	140716	164503	164577	164540	0.0793091	0.177351	0.256403	insig
XMW0372	Tridecane, 4,8-dimethyl-	4,8-二甲基十三烷	Hydrocarbons	烃类	C15H32	55030-62-1	23175.2	27898.6	25536.9	25317.8	22671.9	23994.9	31162.3	24323	27742.6	0.661039	0.263613	0.341595	insig
XMW3083	4H-1-Benzopyran-4-one, 2,3-dihydro-	2,3-二氢-4H-1-苯并吡喃-4-酮	Ketone	酮	C9H8O2	491-37-2	24855.9	29858.8	27357.4	27039.3	24997.7	26018.5	28725.1	23872	26298.5	0.458032	0.724415	0.760664	insig
YZMW0592	2-Ethylhexyl methacrylate	2-甲基丙烯酸乙基己酯	Ester	酯	C12H22O2	688-84-6	51951.7	59136.5	55544.1	57343.3	72834.7	65089	67934.9	57324.8	62629.9	0.947753	0.193409	0.274757	insig
YZMW0767	Acetophenone, 4'-amino-	4'-氨基苯乙酮	Ketone	酮	C8H9NO	99-92-3	8794.83	2698.51	5746.67	7511.92	14247	10879.4	3166.91	4535.69	3851.3	0.444144	0.0418651	0.0970882	insig
XMW0053	1,2-Benzenedicarboxylic acid, bis(2-methylpropyl) ester	1,2-苯二甲酸双(2-甲基丙基)酯	Ester	酯	C16H22O4	84-69-5	53849.9	59541.5	56695.7	62420.2	121295	91857.5	58216	72325.9	65270.9	0.442745	0.10941	0.183761	insig
w10	2-Undecanone, 6,10-dimethyl-	6,10-二甲基-2-十一酮	Ketone	酮	C13H26O	1604-34-8	6384.67	5193.04	5788.85	4752.57	8643.93	6698.25	4213.14	4756.04	4484.59	0.904065	0.150181	0.226928	insig
XMW0054	Farnesene epoxide, E-	E-法呢烯环氧化物	Terpenoids	萜类	C15H24O	83637-40-5	4510.29	663.86	2587.07	2575.51	5616.16	4095.83	909.199	974.394	941.796	0.768208	0.0887403	0.159243	insig
XMW0065	Fomepizole	4-甲基吡唑	Heterocyclic compound	杂环化合物	C4H6N2	7554-65-6	495120	461627	478374	464693	484803	474748	485508	449257	467383	0.641026	0.688428	0.731958	insig
w07	1H-Indene, 1-ethylidene-	1-亚乙基-1H-茚	Hydrocarbons	烃类	C11H10	2471-83-2	8779.42	7065.39	7922.4	73357.7	137803	105581	73935.4	101470	87702.7	1.59229	0.00227644	0.0110923	sig
w06	Heptane, 2,2,4,6,6-pentamethyl-	2,2,4,6,6-五甲基庚烷	Hydrocarbons	烃类	C12H26	13475-82-6	15593.4	12500.7	14047.1	13360.1	12074.7	12717.4	16692.4	15830.3	16261.3	1.00775	0.013347	0.041943	sig
XMW0080	3-Octen-1-ol, acetate, (Z)-	(Z)-3-辛烯-1-醇乙酸酯	Ester	酯	C10H18O2	69668-83-3	676745	683272	680009	662003	657605	659804	696334	670739	683536	0.230923	0.019051	0.0549563	insig
XMW0085	1-Propanone, 1-cyclopropyl-	1-环丙基-1-丙酮	Ketone	酮	C6H10O	6704-19-4	2.32728e+06	1.8815e+06	2.10439e+06	181800	423389	302595	149214	167834	158524	1.79966	5.75521e-06	0.000160596	sig
XMW0094	Hexanoic acid, 2-phenylethyl ester	己酸-2-苯乙酯	Ester	酯	C14H20O2	6290-37-5	10421.6	10980.3	10701	9863.56	7760.91	8812.24	11285.2	11129.8	11207.5	0.299316	0.00790724	0.0278746	insig
XMW0101	1-Ethylpropyl acetate	1-乙酸乙丙酯	Ester	酯	C7H14O2	620-11-1	32.3591	32.3591	32.3591	1560.05	3007.48	2283.76	899.991	1317.19	1108.59	1.48889	0.00218547	0.0107294	sig
XMW0107	1,2-Benzenedimethanol	1,2-苯二甲醇	Alcohol	醇	C8H10O2	612-14-6	5261.59	6449.29	5855.44	6288.83	8948.5	7618.66	6546.73	5912.94	6229.84	0.357387	0.0984892	0.171303	insig
w02	2,4-Decadien-1-ol	2,4-癸二烯-1-醇	Alcohol	醇	C10H18O	14507-02-9	4743.53	4430.2	4586.86	11726.6	30774.6	21250.6	9759.08	12545.4	11152.2	1.07944	0.0283137	0.0735253	sig
w01	Cyclooctyl alcohol	环辛醇	Alcohol	醇	C8H16O	696-71-9	131745	125781	128763	110063	101033	105548	126087	127064	126576	0.139967	0.000180232	0.00193787	insig
YZMW0755	Benzenesulfonic acid	苯磺酸	Acid	酸	C6H6O3S	98-11-3	1.18288e+06	1.6713e+06	1.42709e+06	1.41262e+06	914514	1.16357e+06	1.53398e+06	1.22599e+06	1.37998e+06	0.134674	0.358601	0.430784	insig
YZMW0725	Fenoprop	2-（2,4,5-三氯苯氧基）丙酸	Acid	酸	C9H7Cl3O3	93-72-1	4330.02	2664.37	3497.2	12078	20164.3	16121.2	10042.8	11719.9	10881.3	1.34706	0.00210654	0.0103811	sig
XMW0119	Cyclopentanone, 2-methyl-3-(1-methylethyl)-	2-甲基-3-(1-甲基乙基)环戊酮	Ketone	酮	C9H16O	54549-81-4	3275.74	3699.42	3487.58	3728.94	3483.01	3605.97	3701.47	5131.1	4416.28	1.37197	0.0777905	0.143758	insig
XMW0121	1-Nonene, 4,6,8-trimethyl-	4,6,8-三甲基-1-壬烯	Hydrocarbons	烃类	C12H24	54410-98-9	81915.9	74624.5	78270.2	84200.5	85133	84666.7	79179	79761.5	79470.2	0.295304	0.022329	0.0612871	insig
XMW0122	Cyclohexanol, 2-methyl-3-(1-methylethenyl)-, (1.alpha.,2.alpha.,3.alpha.)-	(1α，2α，3α)-2-甲基-3-(1-甲基乙烯基)环己醇	Alcohol	醇	C10H18O	54244-81-4	41903.9	42412.3	42158.1	39191.6	40804.2	39997.9	46375.8	42768.7	44572.3	0.902277	0.00819728	0.0285916	insig
XMW0123	1H-Pyrrole-2,5-dione	1H-吡咯-2,5-二酮	Ketone	酮	C4H3NO2	541-59-3	25331.5	18127.1	21729.3	20571.6	16673.6	18622.6	16791.3	16332.4	16561.9	1.464	0.0931008	0.165244	insig
XMW0133	6-Methyl-6-(5-methylfuran-2-yl)heptan-2-one	6-甲基-6-(5-甲基-2-呋喃基)-2-庚酮	Ketone	酮	C13H20O2	50464-95-4	5578.12	5322.45	5450.28	7878.87	9538.36	8708.62	7996.7	9685.67	8841.18	1.62765	0.00146525	0.00803091	sig
XMW0139	6-Isopropyl-1,4-dimethylnaphthalene	6-异丙基-1,4-二甲基萘	Aromatics	芳烃	C15H18	489-77-0	3882.27	2455.25	3168.76	13373.8	22490.5	17932.2	14814.2	17562.2	16188.2	1.58939	0.00119446	0.00693749	sig
XMW0141	Hydroperoxide, 1,4-dioxan-2-yl	1,4-二氧戊基氢过氧化物	Heterocyclic compound	杂环化合物	C4H8O4	4722-59-2	26755	16406.9	21581	14464.8	17924.3	16194.5	17618.6	17537.9	17578.2	0.85279	0.174743	0.253728	insig
XMW0145	Dicyandiamide	二氰二胺	Nitrogen compounds	含氮化合物	C2H4N4	461-58-5	43483	55432.7	49457.9	49366.4	33156.2	41261.3	50018.1	42316.9	46167.5	0.378523	0.335474	0.407899	insig
XMW0147	1-Methyl-4-(6-methylhept-5-en-2-yl)cyclohexa-1,3-diene	1-甲基-4-(1,5-二甲基-4-庚烯-1-己基)环己-1,3-二烯	Terpenoids	萜类	C15H24	451-55-8	1.03699e+06	1.28331e+06	1.16015e+06	1.18036e+06	841265	1.01081e+06	1.19091e+06	979183	1.08504e+06	0.442282	0.451552	0.515776	insig
XMW0148	1H-Tetrazol-5-amine	1H-四唑-5-胺	Amine	胺	CH3N5	4418-61-5	29897.1	33320.5	31608.8	49443.6	57890.1	53666.8	47150.9	52957.9	50054.4	1.50303	0.000274719	0.00257129	sig
XMW0156	Spiro[4.5]decan-7-one, 1,8-dimethyl-4-(1-methylethyl)-	1,8-二甲基-4-(1-甲基乙基)-螺[4.5]癸烷-7-酮	Ketone	酮	C15H26O	39510-26-4	132598	103727	118162	531060	831621	681341	715974	923626	819800	1.72875	0.000421145	0.00346778	sig
XMW0158	Pentadecane, 2,6,10-trimethyl-	2,6,10-三甲基十五烷	Terpenoids	萜类	C18H38	3892-00-0	20256.3	31089.1	25672.7	27348	23734.8	25541.4	33106.7	22247	27676.9	0.419778	0.8181	0.842047	insig
XMW0159	2,6,10-Trimethyltridecane	2,6,10-三甲基十三烷	Terpenoids	萜类	C16H34	3891-99-4	70718.9	81710	76214.4	79454.1	110119	94786.7	101886	103873	102879	1.57741	0.0333797	0.0830344	sig
XMW0045	(1R,4R,4aS,8aR)-4,7-Dimethyl-1-(prop-1-en-2-yl)-1,2,3,4,4a,5,6,8a-octahydronaphthalene	(1R，4R，4aS，8aR)-4,7-二甲基-1-丙烯基-1,2,3,4,4a，5,6,8a-八氢萘	Terpenoids	萜类	C15H24	92692-39-2	11762.6	18268.1	15015.3	19607	17952.9	18780	17042.6	14697.5	15870.1	0.360649	0.140291	0.217115	insig
w15	2-Nonen-1-ol	2-壬烯-1-醇	Alcohol	醇	C9H18O	22104-79-6	449873	190057	319965	265933	559943	412938	176107	295594	235851	0.568019	0.263546	0.341595	insig
w19	2H-Pyran-2-one, tetrahydro-6-propyl-	四氢-6-丙基-2H-吡喃-2-酮	Ketone	酮	C8H14O2	698-76-0	236842	267226	252034	240634	219863	230249	288530	247900	268215	0.610544	0.0680562	0.130961	insig
w42	2-Ethyl-1-dodecanol	2-乙基-1-十二烷醇	Alcohol	醇	C14H30O	19780-33-7	14484	23084.6	18784.3	25867.7	21923.6	23895.6	30161.1	21106.4	25633.7	1.25555	0.148842	0.225429	insig
w40	6,7-Dodecanedione	6,7-十二烷二酮	Ketone	酮	C12H22O2	13757-90-9	17948.5	13600.9	15774.7	13640.8	31529.5	22585.2	18924.4	23374.4	21149.4	0.918791	0.341141	0.412094	insig
WMW0214	Nonane, 4,5-dimethyl-	4,5-二甲基壬烷	Hydrocarbons	烃类	C11H24	17302-23-7	217415	206143	211779	188564	185612	187088	211569	212225	211897	0.0176351	0.000146027	0.00162377	insig
WMW0217	2-Octenal, 2-butyl-	2-丁基-2-辛烯醛	Aldehyde	醛	C12H22O	13019-16-4	10421.9	11199	10810.5	17321.9	18245.3	17783.6	14271	15242.2	14756.6	1.1766	4.16813e-06	0.000140368	sig
WMW0230	Hinesol	茅苍术醇	Terpenoids	萜类	C15H26O	23811-08-7	11502.6	14252.8	12877.7	11404.8	10684.9	11044.9	14022.9	11113.6	12568.2	0.185873	0.204215	0.285374	insig
WMW0232	(4aS,8aR)-3,8a-Dimethyl-5-methylene-4,4a,5,6,7,8,8a,9-octahydronaphtho[2,3-b]furan	(4aS,8aR)-3,8a-二甲基-5-亚甲基-4,4a,5,6,7,8,8a,9-八氢萘[2,3-b]呋喃	Terpenoids	萜类	C15H20O	6989-21-5	122297	136516	129407	126251	93690.4	109970	135756	127376	131566	0.11259	0.0850501	0.153895	insig
XMW0007	Dibutyl phthalate	邻苯二甲酸二丁酯	Ester	酯	C16H22O4	84-74-2	130342	135643	132993	129407	103668	116538	115277	135405	125341	0.574561	0.188981	0.270776	insig
w36	n-Caproic acid vinyl ester	正己酸乙烯酯	Ester	酯	C8H14O2	3050-69-9	11567.8	10567.2	11067.5	9901.68	10465.3	10183.5	11402	10658.9	11030.5	0.0350382	0.05665	0.120094	insig
w31	Butanoic acid, 4-hexenyl ester, (Z)-	(Z)-丁酸-4-己烯酯	Ester	酯	C10H18O2	69727-41-9	23955.8	27112.8	25534.3	18941.9	35883.6	27412.7	29451.4	19011.5	24231.4	0.251113	0.80361	0.829759	insig
XMW0010	1,3,6,10-Cyclotetradecatetraene, 3,7,11-trimethyl-14-(1-methylethyl)-, [S-(E,Z,E,E)]-	西柏烯	Terpenoids	萜类	C20H32	1898-13-1	32848.9	65485.5	49167.2	74442.1	36448.7	55445.4	66494.5	52131.3	59312.9	0.663114	0.719689	0.756925	insig
XMW0017	Hexadecanoic acid, methyl ester	十六酸甲酯	Ester	酯	C17H34O2	112-39-0	496.021	496.021	496.021	9312.84	16131.3	12722.1	8005.6	9334.52	8670.06	1.55169	0.000829139	0.00549668	sig
XMW0019	Acetophenone, 4'-hydroxy-	4'-羟基苯乙酮	Ketone	酮	C8H8O2	99-93-4	21980.4	31222.8	26601.6	32196	30123.9	31159.9	23408.8	19124.2	21266.5	0.928572	0.0193835	0.0555462	insig
XMW0021	1,3-Dioxolan-2-one	1,3-二氧戊环-2-酮	Ketone	酮	C3H4O3	96-49-1	1542.25	462.437	1002.34	32317.4	68176.3	50246.8	20796.6	31815.4	26306	1.47851	0.00426431	0.0185547	sig
XMW0022	Iridomyrmecin	蚁素	Terpenoids	萜类	C10H16O2	485-43-8	151726	192682	172204	181031	142039	161535	186074	156464	171269	0.0329186	0.745588	0.77975	insig
XMW0023	Bicyclo[3.1.0]hex-2-ene, 4-methyl-1-(1-methylethyl)-	4-甲基-1-(1-甲基乙基)双环[3.1.0]-2-己烯	Terpenoids	萜类	C10H16	28634-89-1	291154	364174	327664	188234	418279	303257	386444	154182	270313	0.624058	0.775181	0.806163	insig
XMW0025	Paroxypropione	4-羟基苯丙酮	Ketone	酮	C9H10O2	70-70-2	11679.7	3278.38	7479.04	7405.76	14637.7	11021.7	2797.27	3766.43	3281.85	0.930476	0.067595	0.130613	insig
XMW0028	Pyridine, 2,3,4,5-tetrahydro-6-propyl-	2,3,4,5-四氢-6-丙基吡啶	Heterocyclic compound	杂环化合物	C8H15N	1604-01-9	20542.2	16744.9	18643.6	17622.1	16693.7	17157.9	16397.4	16559.9	16478.7	1.34817	0.132609	0.209121	insig
XMW0032	4,5-Dihydro-3-furoic acid	4,5-二氢-3-糠酸	Acid	酸	C5H6O3	98021-62-6	1.59567e+06	1.62011e+06	1.60789e+06	1.59486e+06	1.50296e+06	1.54891e+06	1.64751e+06	1.54899e+06	1.59825e+06	0.193274	0.226442	0.308482	insig
w28	3(2H)-Furanone, dihydro-2-methyl-	二氢-2-甲基-3(2H)-呋喃酮	Ketone	酮	C5H8O2	3188-00-9	1.33393e+06	848284	1.09111e+06	1.25874e+06	1.32956e+06	1.29415e+06	1.25644e+06	1.21565e+06	1.23605e+06	0.821912	0.273234	0.351685	insig
XMW0036	1,3-Cyclopentanedione, 4-(3-methylbutyl)-	4-(3-甲基丁基)-1,3-环戊二酮	Ketone	酮	C10H16O2	939-86-6	3076.73	4096.19	3586.46	3909.36	3033.64	3471.5	4825.11	4299.69	4562.4	1.24337	0.0345417	0.0851112	sig
w23	3-Hydroxy-7,8-dihydro-.beta.-ionol	3-羟基-7,8-二氢-β-紫罗兰醇	Terpenoids	萜类	C13H20O2	172705-13-4	2322.26	2619.77	2471.01	2709.53	3901.6	3305.57	2750.37	3334.26	3042.32	1.04864	0.0964685	0.168917	insig
XMW0039	Cycloheptanone, 3-methyl-	3-甲基环庚酮	Ketone	酮	C8H14O	933-17-5	79801	62060.2	70930.6	74996.1	71527.2	73261.7	61900.9	62956	62428.4	1.07171	0.0952159	0.168081	insig
w21	2H-Pyran-2-one, 6-pentyl-	6-戊基-2H-吡喃-2-酮	Ketone	酮	C10H14O2	27593-23-3	7575.31	5394.33	6484.82	6703.47	7093.95	6898.71	8596.25	7806.65	8201.45	1.44708	0.0485768	0.109151	sig
w20	.delta.-Nonalactone	δ-壬内酯	Ester	酯	C9H16O2	3301-94-8	97211.5	114583	105897	103269	96206.7	99737.7	120892	97509.7	109201	0.311084	0.44674	0.511177	insig
XMW0042	3H-1,2,4-Triazol-3-one, 1,2-dihydro-	1,2-二氢-3H-1,2,4-三唑-3-酮	Ketone	酮	C2H3N3O	930-33-6	69592.7	85009.4	77301.1	79162	73566.1	76364.1	95794.5	78541.2	87167.9	1.05054	0.183845	0.264582	insig
XMW0163	Furan, 2-hexyl-	2-己基呋喃	Heterocyclic compound	杂环化合物	C10H16O	3777-70-6	702671	701764	702217	694874	623230	659052	715723	670304	693014	0.269959	0.154924	0.232184	insig
XMW0164	1-Oxaspiro[4.5]dec-6-ene, 2,6,10,10-tetramethyl-	2,6,10,10-四甲基-1-氧杂螺[4.5]癸烯	Terpenoids	萜类	C13H22O	36431-72-8	4281.96	3639.73	3960.84	3452.08	4743.73	4097.91	3770.72	3739.28	3755	0.428179	0.62163	0.672786	insig
XMW0364	6-Undecanol	6-十一醇	Alcohol	醇	C11H24O	23708-56-7	8335.65	8304.37	8320.01	8242.94	7792.57	8017.76	9755.82	8677.98	9216.9	1.20971	0.0115967	0.0378129	sig
XMW0263	(1R,4S,9aS)-1-Methyl-4-((Z)-pent-2-en-4-yn-1-yl)octahydro-1H-quinolizine	(1R，4S，9aS)-1-甲基-((Z)-戊炔基)八氢-1H-喹啉	Heterocyclic compound	杂环化合物	C15H23N	151805-13-9	3558.38	711.676	2135.03	91711	145471	118591	127431	175421	151426	1.67772	0.000284769	0.00262116	sig
XMW0244	2-Butanone, 4-(2,6,6-trimethyl-1-cyclohexen-1-yl)-	β-二氢紫罗兰酮	Ketone	酮	C13H22O	17283-81-7	5239.79	4962.46	5101.12	4510.77	4672.85	4591.81	4456.16	5386.06	4921.11	0.469285	0.163971	0.241319	insig
XMW0245	trans-1-Nitro-1-propene	反式-1-硝基-1-丙烯	Nitrogen compounds	含氮化合物	C3H5NO2	17082-05-2	9832.71	5410.09	7621.4	6135.03	6093.88	6114.45	6223.81	8163.63	7193.72	0.158367	0.444528	0.509542	insig
YZMW0615	Spermine	精胺	Amine	胺	C10H26N4	71-44-3	960.713	763.84	862.277	4888.7	8096.53	6492.62	3507.44	5199.16	4353.3	1.4345	0.00171877	0.00887348	sig
XMW0246	Oxiranecarboxaldehyde, 3-methyl-3-(4-methyl-3-pentenyl)-	3-甲基-3-(4-甲基-3-戊烯基)环氧乙烷甲醛	Aldehyde	醛	C10H16O2	16996-12-6	931067	942112	936589	928758	874878	901818	961468	904631	933050	0.125506	0.202679	0.283532	insig
YZMW0614	4,5-Hexamethylenethiazole	4,5-六亚甲基噻唑	Heterocyclic compound	杂环化合物	C9H13NS	7140-68-3	5285.34	7325.88	6305.61	8092.79	5919.02	7005.91	9582.05	6676.13	8129.09	1.1531	0.250754	0.329193	insig
XMW0247	Benzene, 1-methyl-4-(1,2,2-trimethylcyclopentyl)-, (R)-	(R)-1-甲基-4-(1,2,2-三甲基环戊基)苯	Terpenoids	萜类	C15H22	16982-00-6	11836.6	3226.17	7531.39	6737.65	12763.4	9750.54	1770.43	2014.77	1892.6	1.28009	0.0464402	0.105443	sig
YZMW0611	Benzenesulfonamide, 4-methyl-	4-甲基苯磺酰胺	Amine	胺	C7H9NO2S	70-55-3	2338.01	2385.28	2361.65	16716.2	25369.8	21043	22018.4	29774.6	25896.5	1.72911	0.000313504	0.00277462	sig
XMW0250	1-Pentanone, 1-(4-methylphenyl)-	1-(4-甲基苯基)-1-戊酮	Ketone	酮	C12H16O	1671-77-8	1399.49	279.899	839.697	31010.5	50288.7	40649.6	13937.8	22159.4	18048.6	1.41051	0.000599524	0.00443171	sig
XMW0253	Undecane, 5-methyl-	5-甲基十一烷	Hydrocarbons	烃类	C12H26	1632-70-8	366847	351596	359222	257409	216057	236733	356139	363338	359739	0.0105626	3.28663e-05	0.000541255	insig
YZMW0600	Cycloheptanecarboxylic acid, 1-amino-	1-氨基环庚烷甲酸	Acid	酸	C8H15NO2	6949-77-5	2079.69	2077.36	2078.52	3576.64	6166.9	4871.77	4545.32	6005.55	5275.43	1.66034	0.00747883	0.0268043	sig
XMW0722	1-Cyclohexene-1-carboxaldehyde, 5,5-dimethyl-3-oxo-	5,5-二甲基-3-氧-1-环己烯-1-甲醛	Aldehyde	醛	C9H12O2	56621-35-3	5298.03	3989.89	4643.96	11286	27580.9	19433.5	5478.57	10609.2	8043.89	0.650373	0.0242944	0.0658479	insig
XMW0259	Pentadecane, 2-methyl-	2-甲基十五烷	Hydrocarbons	烃类	C16H34	1560-93-6	69135.7	89065.2	79100.4	90927.9	117084	104006	106240	97049.5	101645	1.33051	0.0391257	0.092888	sig
XMW0261	Heptadecane, 2-methyl-	2-甲基十七烷	Hydrocarbons	烃类	C18H38	1560-89-0	66593.1	109807	88199.8	114578	76099.6	95338.9	122882	66348.5	94615.1	0.213424	0.919648	0.933278	insig
XMW0265	Tetradecane, 2,6,10-trimethyl-	2,6,10-三甲基十四烷	Terpenoids	萜类	C17H36	14905-56-7	268490	361825	315157	325554	301388	313471	394857	300883	347870	0.737453	0.513293	0.569851	insig
XMW0165	Cyclohexanol, 3-ethenyl-3-methyl-2-(1-methylethenyl)-6-(1-methylethyl)-, [1R-(1.alpha.,2.alpha.,3.beta.,6.alpha.)]-	[1R-(1α,2α,3β,6α)]-3-乙烯基-3-甲基-2-(1-甲基乙烯基)-6-(1-甲基乙基)环己醇	Terpenoids	萜类	C15H26O	35727-45-8	7097.57	6046.31	6571.94	19524.8	30429.8	24977.3	24077.5	27054.1	25565.8	1.66475	0.000599357	0.00443171	sig
XMW0269	2-Methylbutanoic anhydride	2-甲基丁酸酐	Acid	酸	C10H18O3	1468-39-9	197141	200240	198690	192868	192251	192560	205741	193939	199840	0.211442	0.0899907	0.160521	insig
XMW0275	3,5,9-Undecatrien-2-one, 6,10-dimethyl-	6,10-二甲基-3,5,9-十一碳三烯-2-酮	Ketone	酮	C13H20O	141-10-6	16910.8	7413.6	12162.2	10529.1	25818.3	18173.7	10851.8	14411.6	12631.7	0.206449	0.365611	0.435586	insig
XMW0276	4-Hexen-3-one, 5-methyl-	5-甲基-4-己烯-3-酮	Ketone	酮	C7H12O	13905-10-7	7541.41	7308.4	7424.9	7395.05	6577.42	6986.23	7834.47	7841.38	7837.93	0.763206	0.0154925	0.047314	insig
XMW0282	2,6-Dimethyldecane	2,6-二甲基癸烷	Hydrocarbons	烃类	C12H26	13150-81-7	27594.2	27863.4	27728.8	23103.3	23733.2	23418.3	26906.8	25366.7	26136.7	0.638366	0.000106966	0.00123153	insig
XMW0284	2-Pentanone, 4-hydroxy-4-methyl-	4-羟基-4-甲基-2-戊酮	Ketone	酮	C6H12O2	123-42-2	928803	763314	846059	72908	170988	121948	59866.5	74408.6	67137.5	1.78822	4.20781e-06	0.000140368	sig
XMW0290	4-Heptanone, oxime	4-庚酮肟	Nitrogen compounds	含氮化合物	C7H15NO	1188-63-2	44655	37539.5	41097.3	43597.4	44731.5	44164.4	41534.1	42726.5	42130.3	0.402807	0.269624	0.34819	insig
XMW0293	(1aR,7R,7aR,7bS)-(+)-1a,2,3,5,6,7,7a,7b-Octahydro-1,1,7,7a-tetramethyl-1H-cyclopropa[a]naphthalen-3-one	(1aR，7R，7aR，7bS)-(+)-1a，2,3,5,6,7,7a，7b-八氢-1,1,7,7a-四甲基-1H-环丙烷[a]萘-3-酮	Terpenoids	萜类	C15H22O	114339-93-4	5393.73	6308.48	5851.1	5536.58	4323.94	4930.26	6276.76	6302.41	6289.58	0.466123	0.0232705	0.0637367	insig
XMW0294	10-Undecenal	十一烯醛	Aldehyde	醛	C11H20O	112-45-8	3846.18	4072.85	3959.51	3990.09	5882.82	4936.45	3832.94	5630.1	4731.52	0.839159	0.318685	0.392994	insig
XMW0299	Butanoic acid, butyl ester	丁酸丁酯	Ester	酯	C8H16O2	109-21-7	111188	93613.8	102401	193576	312742	253159	175238	208693	191965	1.25435	0.00630053	0.0238285	sig
YZMW0598	1H-Imidazole, 2-methyl-	2-甲基咪唑	Heterocyclic compound	杂环化合物	C4H6N2	693-98-1	2.04263e+06	1.94358e+06	1.9931e+06	2.03522e+06	2.04213e+06	2.03868e+06	2.04085e+06	1.96238e+06	2.00162e+06	0.183007	0.334992	0.407694	insig
XMW0309	Piperidin-3-one, 2,2,5-methyl-	2,2,5-甲基哌啶-3-酮	Ketone	酮	C8H15NO	103634-57-7	46086.7	45326.4	45706.5	41412.9	38514.2	39963.6	49777.7	43101	46439.4	0.149866	0.0179729	0.0527827	insig
XMW0310	2H-Pyran-2-methanol, tetrahydro-	四氢吡喃-2-甲醇	Alcohol	醇	C6H12O2	100-72-1	6928.47	1075.6	4002.03	7725.34	7827.04	7776.19	7217.37	7589.15	7403.26	1.09772	0.0633428	0.125429	insig
YZMW0594	Isopropylurea	异丙基脲	Nitrogen compounds	含氮化合物	C4H10N2O	691-60-1	43687.7	46843.6	45265.6	57381.7	59445.3	58413.5	60849.2	55540.4	58194.8	1.60892	0.000202096	0.00210341	sig
YZMW0624	Pyrazine, 2-ethyl-3-(methylthio)-	2-乙基-3-(甲硫基)吡嗪	Heterocyclic compound	杂环化合物	C7H10N2S	72987-62-3	7166.25	10705.7	8935.99	16495.2	49486	32990.6	15758.3	16451.4	16104.8	0.835211	0.0530248	0.115956	insig
YZMW0625	1-Undecanamine	1-十一胺	Amine	胺	C11H25N	7307-55-3	36544.5	41308.5	38926.5	42016	52689.5	47352.8	48633.4	44519.3	46576.4	1.31284	0.0510921	0.113431	insig
XMW0239	Decane, 3-ethyl-3-methyl-	3-乙基-3-甲基癸烷	Hydrocarbons	烃类	C13H28	17312-66-2	93946.1	99379.7	96662.9	89090.9	82351.7	85721.3	101756	91378.6	96567.3	0.0150574	0.021445	0.0591102	insig
XMW0236	Thiazole, 5-ethenyl-4-methyl-	5-乙烯基-4-甲基噻唑	Heterocyclic compound	杂环化合物	C6H7NS	1759-28-0	4496.64	4942.26	4719.45	3990.64	5232.29	4611.47	2974.92	4161.13	3568.02	1.35793	0.0608983	0.123795	insig
XMW0166	3,7-Nonadien-2-one, 8-methyl-, (E)-	(E)-8-甲基-3,7-壬二烯-2-酮	Ketone	酮	C10H16O	35408-14-1	19705.3	22376.2	21040.7	20856.1	19757.5	20306.8	24599.6	21379.5	22989.6	1.00723	0.0898168	0.160511	insig
YZMW0724	1-Azacyclononan-2-one	2-氮杂环壬酮	Ketone	酮	C8H15NO	935-30-8	4842.43	5806.04	5324.23	7491.37	8992.94	8242.15	8164.53	8535.75	8350.14	1.63152	0.000632702	0.00457303	sig
XMW0171	1-Butene, 4-butoxy-	4-丁氧基-1-丁烯	Ether	醚	C8H16O	34061-76-2	1.40827e+06	1.16414e+06	1.28621e+06	185475	326129	255802	169357	152273	160815	1.7986	4.7074e-06	0.000153108	sig
XMW0174	2,2'-Ethylidenebis(5-methylfuran)	2,2'-亚乙基双(5-甲基呋喃)	Heterocyclic compound	杂环化合物	C12H14O2	3209-79-8	2441.15	488.23	1464.69	85707.5	109811	97759.4	65537.9	76565.4	71051.6	1.56696	1.25934e-05	0.000287439	sig
YZMW0723	2-Furanpropionic acid	2-呋喃丙酸	Acid	酸	C7H8O3	935-13-7	2212.87	3423.14	2818	1893.62	3626.01	2759.81	6014.75	3236.79	4625.77	1.15378	0.106661	0.181481	insig
XMW0177	Ethanone, 1-(2-methyl-1-cyclopenten-1-yl)-	1-(2-甲基-1-环戊烯基)乙酮	Ketone	酮	C8H12O	3168-90-9	21921.2	14868.3	18394.7	21039.6	17746	19392.8	18021	13784.1	15902.5	0.768867	0.300047	0.376208	insig
YZMW0720	Ethanol, 2-[2-(ethenyloxy)ethoxy]-	二乙二醇单乙烯基醚	Alcohol	醇	C6H12O3	929-37-3	9928.27	6516.86	8222.56	5738.86	12642.9	9190.89	8399.74	10190.1	9294.94	0.491686	0.822876	0.846249	insig
XMW0183	2-Heptenal, 2-methyl-	2-甲基-2-庚醛	Aldehyde	醛	C8H14O	30567-26-1	34798.3	28496.6	31647.4	29707.4	31634.6	30671	32631.4	30932.6	31782	0.113144	0.76113	0.792818	insig
YZMW0714	Pilocarpine	毛果芸香碱	Ester	酯	C11H16N2O2	92-13-7	3000.52	1875.1	2437.81	4275.06	9959.34	7117.2	6735.04	8765.62	7750.33	1.60909	0.0200648	0.0566254	sig
XMW0194	7-Oxabicyclo[4.1.0]heptane	7-氧杂双环[4.1.0]庚烷	Heterocyclic compound	杂环化合物	C6H10O	286-20-4	578101	474819	526460	46378.3	106428	76403.3	40395.6	43136.7	41766.1	1.79305	4.10844e-06	0.000140368	sig
YZMW0709	Xanthone	占吨酮	Ketone	酮	C13H8O2	90-47-1	31806	23215.3	27510.6	123100	224453	173776	140525	175787	158156	1.60293	0.00220803	0.0107994	sig
XMW0199	Hexadecane, 4-methyl-	4-甲基十六烷	Hydrocarbons	烃类	C17H36	25117-26-4	24466.9	42870.1	33668.5	42094.9	31927	37010.9	49840.1	27288.4	38564.3	0.484889	0.796028	0.823892	insig
YZMW0686	N-Nitrosodiphenylamine	N-亚硝基二苯胺	Amine	胺	C12H10N2O	86-30-6	5048.73	4791.21	4919.97	13426	23339.2	18382.6	13800.8	17426.6	15613.7	1.51854	0.00374318	0.0167927	sig
YZMW0680	Cyclotridecanone	环十三酮	Ketone	酮	C13H24O	832-10-0	696.844	696.844	696.844	3739.49	4619.53	4179.51	4665.44	3901.35	4283.39	1.67306	1.84932e-05	0.000388059	sig
XMW0201	4-Hexen-3-one	4-己烯-3-酮	Ketone	酮	C6H10O	2497-21-4	1.39378e+07	1.17447e+07	1.28412e+07	1.17115e+07	1.19917e+07	1.18516e+07	1.24238e+07	1.24604e+07	1.24421e+07	0.439328	0.240363	0.321056	insig
YZMW0679	Ethyl gallate	没食子酸乙酯	Ester	酯	C9H10O5	831-61-8	1652.48	1795.33	1723.9	4911.72	7485.01	6198.37	4441.73	4963.61	4702.67	1.41987	0.000998661	0.00627661	sig
XMW0213	Isopentyl hexanoate	己酸异戊酯	Ester	酯	C11H22O2	2198-61-0	51897	50739.9	51318.5	41605.6	28680.2	35142.9	48164.8	39917.8	44041.3	0.655327	0.012307	0.0392206	insig
XMW0214	1(2H)-Naphthalenone, octahydro-4-hydroxy-, trans-	反式-八氢-4-羟基-1(2H)-萘酮	Ketone	酮	C10H16O2	21766-50-7	22719.5	25767.4	24243.5	23178.8	15467	19322.9	23012.6	20666.1	21839.3	0.585288	0.129177	0.205451	insig
XMW0217	cis-7-Decen-1-al	顺式-7-癸烯醛	Aldehyde	醛	C10H18O	21661-97-2	204.208	204.208	204.208	7347.97	16645.4	11996.7	5130.25	11796.9	8463.57	1.56678	0.0120814	0.0388095	sig
YZMW0659	4-Phenylpiperidine	4-苯基哌啶	Heterocyclic compound	杂环化合物	C11H15N	771-99-3	1.44806e+06	2.12009e+06	1.78408e+06	1.62856e+06	1.00426e+06	1.31641e+06	1.7835e+06	1.35999e+06	1.57175e+06	0.469702	0.224807	0.306898	insig
XMW0218	Hexadecane, 7,9-dimethyl-	7,9-二甲基十六烷	Hydrocarbons	烃类	C18H38	21164-95-4	188216	188828	188522	653738	927676	790707	854684	1.01184e+06	933260	1.74126	0.000128814	0.00144471	sig
XMW0219	Carbamic acid, 2-chloroethyl ester	氨基甲酸-2-氯乙酯	Ester	酯	C3H6ClNO2	2114-18-3	253213	254804	254008	259725	235580	247653	267712	251824	259768	0.507097	0.281454	0.36005	insig
YZMW0657	2H-Pyran-2-one, 3-acetyl-4-hydroxy-6-methyl-	脱氢乙酸	Acid	酸	C8H8O4	771-03-9	9589.42	7500.18	8544.8	36867.2	55246.4	46056.8	48917.5	60375.1	54646.3	1.72774	0.000233715	0.00235708	sig
XMW0223	1H-Pyrrole-2,5-dione, 3-ethyl-4-methyl-	3-乙基-4-甲基-1H-吡咯-2,5-二酮	Ketone	酮	C7H9NO2	20189-42-8	911536	920754	916145	893610	822854	858232	927156	870860	899008	0.413305	0.0837413	0.152343	insig
XMW0225	Thiirane, (methoxymethyl)-	(甲氧基甲基)硫杂丙环烷	Heterocyclic compound	杂环化合物	C4H8OS	19858-14-1	9528.16	7637.84	8583	9260.96	8744.77	9002.87	8051.6	8728.82	8390.21	0.253682	0.483648	0.54573	insig
XMW0230	Pentadecane, 2,6,10,14-tetramethyl-	2,6,10,14-四甲基十五烷	Terpenoids	萜类	C19H40	1921-70-6	10926.2	19052.7	14989.4	19238.8	12563.8	15901.3	22335.8	11339.4	16837.6	0.34495	0.878153	0.896764	insig
XMW0772	1,3-Cyclopentanedione, 2-acetyl-4-methyl-	2-乙酰基-4-甲基-1,3-环戊二酮	Ketone	酮	C8H10O3	4056-69-3	904851	914107	909479	889172	819355	854264	919249	864609	891929	0.439959	0.0936581	0.165886	insig
XMW1437	Benzene, 1,2-dichloro-4-methyl-	1,2-二氯-4-甲基苯	Halogenated hydrocarbons	卤代烃	C7H6Cl2	95-75-0	1968.38	1605.21	1786.8	1592.28	2052.5	1822.39	1671.69	1915.52	1793.61	0.0668304	0.968794	0.974788	insig
YZMW0007	Urea, N-methyl-N'-phenyl-	N-甲基-N'-苯脲	Nitrogen compounds	含氮化合物	C8H10N2O	1007-36-9	84795.2	93176.7	88985.9	86423	64074.3	75248.7	88972.9	86480.5	87726.7	0.106619	0.0937173	0.165886	insig
XMW1326	2,6-Piperidinedione, 3-ethyl-	3-乙基-2,6-哌啶二酮	Ketone	酮	C7H11NO2	25115-69-9	32773.8	38482.1	35627.9	35411.6	33107.7	34259.6	41680.9	34068.8	37874.9	0.63916	0.351334	0.423227	insig
XMW1327	Propanal, dipropylhydrazone	N-丙基-N-[(Z)-亚丙基氨基]丙-1-胺	Amine	胺	C9H20N2	34687-35-9	133597	136908	135253	122032	124373	123203	159173	134529	146851	0.7857	0.0199029	0.0562905	insig
YZMW0006	3-Cyclohexene-1-carboxaldehyde	3-环己烯-1-甲醛	Aldehyde	醛	C7H10O	100-50-5	11994.4	9700.71	10847.5	10968.9	12947.6	11958.3	16434.3	9641.43	13037.8	0.834068	0.499683	0.558974	insig
YC_926	Histamine	组胺	Amine	胺	C5H9N3	51-45-6	113597	105387	109492	203219	375239	289229	274179	355307	314743	1.66577	0.00734807	0.0264084	sig
XMW1333	Benzoic acid, 3,4-dimethyl-, methyl ester	苯甲酸-3,4-二甲基甲酯	Ester	酯	C10H12O2	38404-42-1	3628.75	1918.41	2773.58	40292.5	98886.7	69589.6	5839.76	9765.73	7802.74	0.598708	0.0050895	0.0208221	insig
XMW1335	3,4-Hexanedione, 2,2,5-trimethyl-	2,2,5-三甲基-3,4-己二酮	Ketone	酮	C9H16O2	20633-03-8	22213.1	20693.5	21453.3	56028.5	64959.2	60493.9	33955.2	32219.3	33087.2	0.792216	5.21436e-06	0.000160596	insig
YC_518	Decane, 2,3,7-trimethyl-	2,3,7-三甲基癸烷	Hydrocarbons	烃类	C13H28	62238-13-5	73670.7	91555.1	82612.9	81235.1	88091	84663	108104	87224.7	97664.2	1.2761	0.125759	0.203246	insig
XMW1337	Nonane, 3-methyl-5-propyl-	3-甲基-5-丙基壬烷	Hydrocarbons	烃类	C13H28	31081-18-2	38701.4	35717.3	37209.4	34439.2	32950.7	33695	37827.8	38364.1	38096	0.331326	0.00332649	0.0151851	insig
XMW1339	Cyclohexane, (1,1-dimethylpropyl)-	(1,1-二甲基丙基)环己烷	Hydrocarbons	烃类	C11H22	31797-64-5	8406.79	9982.38	9194.58	9380.73	9513.7	9447.22	8145.03	10099.8	9122.4	0.108945	0.851074	0.871162	insig
XMW1346	4-Tridecanone	4-十三酮	Ketone	酮	C13H26O	26215-90-7	9880.3	12048.3	10964.3	12919.3	14831.1	13875.2	15222.1	14669	14945.5	1.70269	0.00306852	0.0143088	sig
XMW1348	2-Tridecanone	2-十三酮	Ketone	酮	C13H26O	593-08-8	31321.1	36665.9	33993.5	28804.9	26368.4	27586.7	36754.1	26802.1	31778.1	0.469101	0.134586	0.210452	insig
YC_482	2-Pyridinecarboxylic acid	2-吡啶甲酸	Heterocyclic compound	杂环化合物	C6H5NO2	98-98-6	28809.1	28725.8	28767.5	28402.1	28733.4	28567.8	29626.7	26821	28223.8	0.619048	0.724166	0.760664	insig
XMW1355	Hexanoic acid, 2-ethyl-, octyl ester	2-乙基己酸辛酯	Ester	酯	C16H32O2	93777-45-8	1672.88	8364.42	5018.65	23672.5	36660.5	30166.5	30727.4	35294.3	33010.8	1.57802	0.000439286	0.00357195	sig
XMW1361	2-Pentadecanone	2-十五酮	Ketone	酮	C15H30O	2345-28-0	13635.7	11136.4	12386.1	52029.6	82737.1	67383.3	59510.3	66231.1	62870.7	1.62045	0.000543866	0.00411555	sig
XMW1364	7-Octylidenebicyclo[4.1.0]heptane	7-亚辛基双环[4.1.0]庚烷	Hydrocarbons	烃类	C15H26	82253-11-0	5347.75	2872.76	4110.25	4395.69	8925.97	6660.83	10298.2	11945.6	11121.9	1.70339	0.00430465	0.0186678	sig
XMW1375	2-Pentenal, 2-methyl-	2-甲基-2-戊醛	Aldehyde	醛	C6H10O	623-36-9	885837	668491	777164	62468.2	153850	108159	6003.6	6003.6	6003.6	1.90559	1.70231e-05	0.000363067	sig
XMW1378	4,6-Octadiyn-3-one, 2-methyl-	2-甲基-4,6-辛二炔-3-酮	Ketone	酮	C9H10O	29743-33-7	69906.5	71092.2	70499.4	21467.7	41514	31490.9	65871.8	63621.4	64746.6	0.14222	0.000361924	0.00307753	insig
YC_1805	1-Butanol, 3,3-dimethyl-	3,3-二甲基-1-丁醇	Alcohol	醇	C6H14O	624-95-3	1.22761e+06	1.51838e+06	1.373e+06	140920	196732	168826	111081	129190	120135	1.76378	2.95398e-06	0.000140368	sig
XMW1393	1-Undecyne	1-十一炔	Hydrocarbons	烃类	C11H20	2243-98-3	1.05195e+06	1.05526e+06	1.0536e+06	1.02867e+06	919692	974181	1.06039e+06	980311	1.02035e+06	0.566319	0.117237	0.193315	insig
YC_1434	Phenol, 4-(2-aminoethyl)-2-methoxy-	4-(2-氨基乙基)-2-甲氧基苯酚	Phenol	酚	C9H13NO2	554-52-9	3679.81	2413.44	3046.63	2945.86	6901.14	4923.5	4920.88	5277.59	5099.23	1.30337	0.147184	0.223699	insig
XMW1411	1,3,6,10-Dodecatetraene, 3,7,11-trimethyl-, (Z,E)-	(Z，E)-3,7,11-三甲基-1,3,6,10-十二碳烯	Terpenoids	萜类	C15H24	26560-14-5	1.67746e+06	2.09193e+06	1.8847e+06	1.93377e+06	1.39985e+06	1.66681e+06	1.94489e+06	1.62932e+06	1.78711e+06	0.365409	0.503636	0.561948	insig
XMW1417	Octanoic acid, 3-hexenyl ester, (Z)-	Z-辛酸-3-己烯酯	Ester	酯	C14H26O2	61444-41-5	5887.7	6249.68	6068.69	6312.41	14190.8	10251.6	8686.01	13717.3	11201.6	1.39818	0.120853	0.197663	insig
XMW1429	1-(2-Hydroxyethyl)-1,2,4-triazole	1-(2-羟乙基)-1,2,4-三唑	Alcohol	醇	C4H7N3O	3273-14-1	64836.3	62670.4	63753.3	62185.8	65216.2	63701	64197.2	60686.1	62441.6	0.757081	0.508805	0.566742	insig
XMW1432	2,4-Dimethyl 1,4-pentadiene	2,4-二甲基 1,4-戊二烯	Hydrocarbons	烃类	C7H12	4161-65-3	23264.6	31322.6	27293.6	2249.04	4233.57	3241.31	1320.71	2058.86	1689.78	1.80796	2.03533e-05	0.000413744	sig
XMW1433	2,6-Heptanedione, 3-acetyl-	3-乙酰基-2,6-庚二酮	Ketone	酮	C9H14O3	29214-57-1	20873.3	23109.5	21991.4	21143.7	18663.3	19903.5	24232.7	20284.2	22258.4	0.109253	0.187854	0.269754	insig
XMW1315	Undecane, 4-methyl-	4-甲基十一烷	Hydrocarbons	烃类	C12H26	2980-69-0	11764.4	12231.8	11998.1	10438.1	9948.68	10193.4	13156.7	11384.8	12270.8	0.19122	0.0069046	0.0251977	insig
YZMW0012	Guanidine, N,N'-diphenyl-	N,N'-二苯基胍	Amine	胺	C13H13N3	102-06-7	20563.1	11585.9	16074.5	16475.4	19250	17862.7	22070.7	23211.3	22641	1.39806	0.0607582	0.123795	insig
YZMW0050	Diisopropanolamine	二异丙醇胺	Alcohol	醇	C6H15NO2	110-97-4	1.53393e+06	1.76257e+06	1.64825e+06	1.74413e+06	1.24763e+06	1.49588e+06	1.86405e+06	1.64744e+06	1.75575e+06	0.429304	0.247905	0.326442	insig
XMW1208	1H-Tetrazole	1H-四唑	Heterocyclic compound	杂环化合物	CH2N4	288-94-8	5299.13	5133.22	5216.17	4599.01	4907.2	4753.1	4908.83	4992.8	4950.82	0.961228	0.00462818	0.0196773	insig
XMW1209	Propanoic acid, 2-methyl-, 2-methylbutyl ester	2-甲基丙酸-2-甲基丁酯	Ester	酯	C9H18O2	2445-69-4	66960.5	56010	61485.3	51217.2	51172.7	51195	57692.2	58241.2	57966.7	0.507881	0.0192622	0.0553202	insig
XMW1213	Ethyl cyanoacetate	氰乙酸乙酯	Ester	酯	C5H7NO2	105-56-6	16144.5	13274.5	14709.5	13107.2	14351.8	13729.5	14523.2	12966.6	13744.9	0.783105	0.445036	0.509676	insig
YZMW0076	3,3-Dimethylpiperidine	3,3-二甲基哌啶	Heterocyclic compound	杂环化合物	C7H15N	1193-12-0	713715	596308	655012	597909	617857	607883	638221	637481	637851	0.354459	0.307612	0.38297	insig
YZMW0056	Hexamethylenimine	六亚甲基亚胺	Amine	胺	C6H13N	111-49-9	1.1098e+06	934253	1.02203e+06	926343	950253	938298	983326	974871	979098	0.594458	0.215231	0.295687	insig
XMW1225	Propane-1,1-diol diacetate	丙烷-1,1-二醇二乙酸酯	Ester	酯	C7H12O4	33931-80-5	6551.9	3005.46	4778.68	3462.52	4052.93	3757.73	3454.06	4043.94	3749	0.723482	0.437951	0.504671	insig
XMW1226	Hexanoic acid, 2-methylpropyl ester	己酸异丁酯	Ester	酯	C10H20O2	105-79-3	901.991	901.991	901.991	11309.2	19163.7	15236.5	10719.7	24086.1	17402.9	1.67163	0.00793096	0.0278746	sig
XMW1227	(E)-2-Methylbut-2-en-1-yl methacrylate	(E)-2-甲基-2-丁烯-1-甲基丙烯酸酯	Ester	酯	C9H14O2	88142-95-4	146083	129068	137575	139460	141901	140680	132300	136587	134444	0.492252	0.387374	0.457326	insig
YZMW0054	Ethanol, 2-[(2-aminoethyl)amino]-	2-[(2-氨基乙基)氨基]乙醇	Alcohol	醇	C4H12N2O	111-41-1	39810.4	26920.2	33365.3	41178.2	103376	72277.1	36100.3	49649.1	42874.7	0.523691	0.0977767	0.170519	insig
XMW1229	Bicyclo(3.3.1)non-2-ene	双环(3.3.1)-2-壬烯	Hydrocarbons	烃类	C9H14	6671-66-5	11568.6	7766.63	9667.62	9077.92	7672.2	8375.06	8158.62	7068.56	7613.59	1.26903	0.191678	0.273736	insig
XMW1240	Hexanoic acid, 2-methylbutyl ester	己酸-2-甲基丁酯	Ester	酯	C11H22O2	2601-13-0	726870	735520	731195	724868	692704	708786	755621	729315	742468	0.501336	0.0386274	0.0918724	insig
XMW1241	Acetic acid, cyano-, 2-methoxyethyl ester	氰基乙酸-2-甲氧基乙酯	Ester	酯	C6H9NO3	10258-54-5	64525.3	64518.3	64521.8	40247	34708	37477.5	64463.3	66792.7	65628	0.0575241	1.60135e-06	0.000115742	insig
XMW1242	Hexanoic acid, anhydride	己酸酐	Acid	酸	C12H22O3	2051-49-2	54979	43897.6	49438.3	53258.8	122610	87934.2	105452	142011	123731	1.67409	0.0206916	0.0576328	sig
YZMW0015	Triethanolamine	三乙醇胺	Alcohol	醇	C6H15NO3	102-71-6	256.187	256.187	256.187	7017.25	13181.1	10099.2	3555.66	7483.76	5519.71	1.4759	0.00372775	0.0167813	sig
YZMW0027	Piperazine, 1,4-dimethyl-	1,4-二甲基哌嗪	Heterocyclic compound	杂环化合物	C6H14N2	106-58-1	3734	2174.54	2954.27	2725.8	4135.14	3430.47	1458.89	3069.86	2264.38	0.750561	0.249641	0.328063	insig
XMW1244	Hexanoic acid, pentyl ester	己酸戊酯	Ester	酯	C11H22O2	540-07-8	50050.2	56801	53425.6	48969.8	52050.9	50510.3	59793.1	50159.8	54976.4	0.360812	0.351278	0.423227	insig
XMW1253	Butanoic acid, 1-methyloctyl ester	丁酸-1-甲基辛酯	Ester	酯	C13H26O2	69727-42-0	86078.2	89429.1	87753.7	99115.2	90208.8	94662	106266	86732.3	96499.3	1.07371	0.273549	0.351685	insig
XMW1256	2-Butanone, 4-(2,6,6-trimethyl-1,3-cyclohexadien-1-yl)-	4-(2,6,6-三甲基-1,3-环己二烯基)-2-丁酮	Ketone	酮	C13H20O	20483-36-7	1451.96	1304.43	1378.2	1779.22	2454.28	2116.75	1337.15	1298.08	1317.62	0.155664	0.00472538	0.0198313	insig
XMW1264	Acetic acid, 1-methyl-3-(2,6,6-trimethylcyclohex-1-enyl)propyl ester	乙酸-1-甲基-3-(2,6,6-三甲基环己-1-烯基)丙酯	Ester	酯	C15H26O2	86756-12-9	1696.2	1508.41	1602.31	2735.74	5506.85	4121.3	3125.06	4921.12	4023.09	1.51553	0.0295903	0.0759309	sig
XMW1268	2-Furancarboxylic acid, tetrahydro-3-methyl-5-oxo-	四氢-3-甲基-5-氧代-2-呋喃甲酸	Acid	酸	C6H8O4	22073-04-7	133965	147405	140685	205826	212297	209061	189056	197105	193080	1.4355	6.19952e-06	0.000164604	sig
XMW1275	Thiophene, 2-dodecyl-	2-十二烷基噻吩	Heterocyclic compound	杂环化合物	C16H28S	4861-61-4	45241.4	28677.5	36959.4	134423	215575	174999	114521	130214	122368	1.3893	0.00128611	0.0073288	sig
XMW1283	4-Heptanone	4-庚酮	Ketone	酮	C7H14O	123-19-3	2.65166e+06	2.2475e+06	2.44958e+06	2.20484e+06	2.26421e+06	2.23452e+06	2.37297e+06	2.35902e+06	2.36599e+06	0.466919	0.159414	0.237026	insig
XMW1286	1H-Imidazole-4-methanol	1H-咪唑-4-甲醇	Alcohol	醇	C4H6N2O	822-55-9	20268.3	20885.3	20576.8	19114.4	18658.7	18886.6	21871.3	21000.4	21435.9	0.600674	0.000244621	0.0024294	insig
XMW1290	3-n-Propyl-2-pyrazolin-5-one	3-正丙基-2-吡唑啉-5-酮	Ketone	酮	C6H10N2O	29211-70-9	22185	24926	23555.5	31923	31305.2	31614.1	26748.8	27749.6	27249.2	0.92183	8.27205e-05	0.000980616	insig
XMW1294	3,4-Hexanedione	3,4-己二酮	Ketone	酮	C6H10O2	4437-51-8	39494.1	40821.9	40158	10635.3	11871	11253.2	9136.02	10029.8	9582.9	1.75123	1.52743e-09	6.62397e-07	sig
XMW3751	Ethanone, 1-(1-methyl-1H-pyrrol-2-yl)-	2-乙酰基-1-甲基吡咯	Heterocyclic compound	杂环化合物	C7H9NO	932-16-1	310685	310103	310394	306692	271823	289258	311177	288757	299967	0.622776	0.177373	0.256403	insig
XMW0728	Benzenemethanol, 4-methyl-.alpha.-(1-methyl-2-propenyl)-, (R*,R*)-	(R*,R*)-4-甲基-α-(1-甲基-2-丙烯基)苯甲醇	Alcohol	醇	C12H16O	83173-76-6	6789.61	9431.46	8110.54	10085.3	12646	11365.7	9017.04	7003.11	8010.08	0.0315866	0.0236082	0.064338	insig
XMW1454	Isomaltol	异麦芽酚	Heterocyclic compound	杂环化合物	C6H6O3	3420-59-5	18855.8	13457.9	16156.9	20460	21066	20763	15005.6	12676.2	13840.9	0.619848	0.00685081	0.0251977	insig
XMW3420	Octane, 1-iodo-	1-碘辛烷	Halogenated hydrocarbons	卤代烃	C8H17I	629-27-6	374295	380848	377571	370428	340848	355638	382264	360451	371357	0.38182	0.107928	0.182593	insig
XMW2376	1-Penten-3-one, 1-(2,6,6-trimethyl-1-cyclohexen-1-yl)-	1-(2,6,6-三甲基-1-环己烯-1-基)-1-戊烯-3-酮	Terpenoids	萜类	C14H22O	127-43-5	2757.28	2303.17	2530.23	2234.87	2663.17	2449.02	1032.26	1909.07	1470.66	1.47603	0.0102594	0.0339632	sig
XMW2409	Hexylresorcinol	己基间苯二酚	Phenol	酚	C12H18O2	136-77-6	822.391	880.754	851.573	3817.11	6858.38	5337.75	2971.18	3523.94	3247.56	1.34746	0.00254275	0.0122071	sig
XMW2412	Furan, 2-(methoxymethyl)-	2-(甲氧基甲基)呋喃	Heterocyclic compound	杂环化合物	C6H8O2	13679-46-4	19219.7	15839.4	17529.5	1890.05	3768.74	2829.39	1289.33	1825.42	1557.37	1.80636	3.99208e-06	0.000140368	sig
XMW3409	4-Methoxy-.alpha.-toluenethiol	4-甲氧基-α-甲苯硫醇	Alcohol	醇	C8H10OS	6258-60-2	4760.96	7991.62	6376.29	4816.5	1718.03	3267.26	5724.63	3049.55	4387.09	0.704865	0.108887	0.183738	insig
XMW3338	Carbamic acid, methyl ester	氨基甲酸甲酯	Ester	酯	C2H5NO2	598-55-0	3.2321e+06	3.99397e+06	3.61304e+06	326936	444830	385883	259215	250455	254835	1.7788	2.46348e-06	0.000140368	sig
XMW2439	Pyridine, 3-(2-methylpropyl)-	3-(2-甲基丙基)吡啶	Heterocyclic compound	杂环化合物	C9H13N	14159-61-6	7982.17	6249.59	7115.88	5829.5	5451.3	5640.4	5273.82	5351.97	5312.9	1.64759	0.0108778	0.0357374	sig
XMW3294	Ethanone, 2-hydroxy-1-phenyl-	2-羟基-1-苯基乙酮	Ketone	酮	C8H8O2	582-24-1	1471.18	2150.58	1810.88	1615.79	1613.66	1614.72	2812.19	273.122	1542.66	0.662392	0.90595	0.922977	insig
XMW2441	Propanedioic acid	丙二酸	Acid	酸	C3H4O4	141-82-2	50623.3	50552.3	50587.8	46983.2	46481.8	46732.5	52739	50948.1	51843.6	0.436263	5.97595e-05	0.000793338	insig
XMW3286	3(2H)-Furanone, 5-methyl-2-octyl-	5-甲基-2-辛基-3(2H)-呋喃酮	Ketone	酮	C13H22O2	57877-72-2	261694	322209	291952	293732	248160	270946	337099	287824	312462	0.583672	0.229565	0.311108	insig
XMW3282	1H-Indole-2,3-dione, 1-acetyl-	1-乙酰基-1H-吲哚-2,3-二酮	Ketone	酮	C10H7NO3	574-17-4	7867.2	6761.19	7314.19	7675.58	6128	6901.79	7043.3	7803.19	7423.25	0.143538	0.555669	0.611095	insig
XMW3235	2-methyl-2-butenoic aci phenethyl ester	(E)-2-甲基-2-丁烯酸-2-苯乙酯	Ester	酯	C13H16O2	55719-85-2	12079.5	5245.49	8662.51	7722.84	18326.4	13024.6	10182.7	11811.9	10997.3	0.699643	0.403384	0.471521	insig
XMW3228	Benzene, 2,4-dichloro-1-methoxy-	2,4-二氯-1-甲氧基苯	Halogenated hydrocarbons	卤代烃	C7H6Cl2O	553-82-2	568.246	568.246	568.246	7604.72	9897.19	8750.95	7424.99	9845.84	8635.41	1.65675	6.58908e-05	0.000840431	sig
XMW2851	Decanoic acid, propyl ester	癸酸丙酯	Ester	酯	C13H26O2	30673-60-0	12421.5	15254.6	13838	13203.8	10873	12038.4	15023.1	13153.1	14088.1	0.154302	0.149315	0.225882	insig
XMW2869	1.2-diacetylhydrazine	1.2-二乙酰肼	Nitrogen compounds	含氮化合物	C4H8N2O2	3148-73-0	254597	260318	257457	265700	248060	256880	264978	265319	265148	1.02153	0.188753	0.270746	insig
XMW3195	Heptanoic acid, butyl ester	庚酸丁酯	Ester	酯	C11H22O2	5454-28-4	34881.8	40969.9	37925.8	37441.3	32479.3	34960.3	43581.5	38011.1	40796.3	0.666582	0.107651	0.182593	insig
XMW3165	2-Hexenoic acid, 3-hexenyl ester, (E,Z)-	(E,Z)-2-己烯酸-3-己烯酯	Ester	酯	C12H20O2	53398-87-1	5110.18	844.072	2977.13	5396.74	7573.12	6484.93	5554.21	5672.43	5613.32	1.08626	0.0483947	0.10893	sig
XMW2932	4-Methylpentyl 4-methylpentanoate	4-甲基戊酯-4-甲基戊酸酯	Ester	酯	C12H24O2	35852-42-7	9816.33	7736.81	8776.57	32117	30372.7	31244.9	9292.62	10763	10027.8	0.173598	1.21758e-07	2.64012e-05	insig
XMW3164	Hexanoic acid, 2-hexenyl ester, (E)-	(E)-己酸-2-己烯酯	Ester	酯	C12H22O2	53398-86-0	11511.6	13947.9	12729.7	17376.9	23048.3	20212.6	15004.4	14312.2	14658.3	0.546081	0.00541453	0.0214765	insig
XMW2953	4-Penten-2-one, 4-methyl-	4-甲基-4-戊烯-2-酮	Ketone	酮	C6H10O	3744-02-3	120074	141545	130809	11638.8	16343	13990.9	10016.1	8926.64	9471.38	1.77196	6.05033e-07	6.55957e-05	sig
XMW3018	1-Butanone, 1-(2-furanyl)-	1-(2-呋喃基)-1-丁酮	Ketone	酮	C8H10O2	4208-57-5	61367.1	58492.1	59929.6	60253.4	64427.2	62340.3	61699	61711	61705	0.912615	0.193364	0.274757	insig
XMW3160	1-Butanone, 1-(2-thienyl)-	1-(2-噻吩基)-1-丁酮	Ketone	酮	C8H10OS	5333-83-5	21164.9	23023	22093.9	19531.3	19663.5	19597.4	23552.3	21006.7	22279.5	0.107026	0.0196509	0.0557074	insig
XMW3101	5-Nonanone	5-壬酮	Ketone	酮	C9H18O	502-56-7	1.06975e+06	1.09188e+06	1.08081e+06	984378	1.02418e+06	1.00428e+06	1.11898e+06	1.03912e+06	1.07905e+06	0.021112	0.0195818	0.0557074	insig
XMW3064	Bicyclo[3.1.0]hexan-3-one, 4-methyl-1-(1-methylethyl)-, [1S-(1.alpha.,4.beta.,5.alpha.)]-	[1S-(1α，4β，5α)]-4-甲基-1-(1-甲基乙基)双环[3.1.0]-3-己酮	Terpenoids	萜类	C10H16O	471-15-8	50642.7	22511.7	36577.2	31031.9	61087.2	46059.5	20104.5	32756.4	26430.4	0.649002	0.233713	0.314543	insig
XMW3099	3-Allyl-6-methoxyphenol	3-烯丙基-6-甲氧基苯酚	Phenol	酚	C10H12O2	501-19-9	5621.17	2352.8	3986.99	24108.9	37320.3	30714.6	19747.8	27788.6	23768.2	1.49719	0.000932475	0.00603557	sig
XMW3097	2-Cyclohexen-1-one, 2-methyl-5-(1-methylethyl)-, (S)-	(S)-2-甲基-5-(1-甲基乙基)-2-环己烯-1-酮	Terpenoids	萜类	C10H16O	499-71-8	1.77645e+06	1.80926e+06	1.79285e+06	1.76188e+06	1.64782e+06	1.70485e+06	1.83423e+06	1.73102e+06	1.78263e+06	0.154336	0.104407	0.178727	insig
XMW2368	Propanoic acid, anhydride	丙酸酐	Acid	酸	C6H10O3	123-62-6	5160.59	3998.06	4579.33	5050.87	3819.27	4435.07	5370.57	5865.51	5618.04	1.15452	0.0565372	0.120094	insig
XMW3436	2-Furanmethanol, tetrahydro-, acetate	四氢糠醇乙酸酯	Ester	酯	C7H12O3	637-64-9	221383	221078	221230	229840	208085	218962	233507	222853	228180	0.756269	0.313731	0.389098	insig
XMW2363	Benzoic acid, 4-methoxy-, methyl ester	4-甲氧基苯甲酸甲酯	Ester	酯	C9H10O3	121-98-2	4891.31	3504.52	4197.91	5741.45	6843.35	6292.4	5069.89	6852.5	5961.19	1.28891	0.0252473	0.0676658	sig
XMW1492	Benzeneacetaldehyde, .alpha.-methyl-4-(2-methylpropyl)-	α-甲基-4-(2-甲基丙基)苯乙醛	Aldehyde	醛	C13H18O	51407-46-6	1.48058e+06	2.0779e+06	1.77924e+06	2.25935e+06	1.88999e+06	2.07467e+06	2.11628e+06	1.94164e+06	2.02896e+06	0.936475	0.253796	0.332003	insig
XMW1459	Thiophene, 2-butyl-5-ethyl-	2-丁基-5-乙基噻吩	Heterocyclic compound	杂环化合物	C10H16S	54411-06-2	14204.4	14228.7	14216.6	13292	12812	13052	14742.8	14016.2	14379.5	0.199189	0.00124792	0.00715216	insig
XMW1460	3-Buten-2-one, 4-phenyl-	4-苯基-3-丁烯-2-酮	Ketone	酮	C10H10O	122-57-6	3406.49	1548.63	2477.56	42826	104816	73820.8	6314.16	10978.5	8646.33	0.695551	0.0050004	0.0207182	insig
XMW1464	Benzene, (butoxymethyl)-	(丁氧基甲基)苯	Ether	醚	C11H16O	588-67-0	545571	550687	548129	542366	506913	524640	558273	531470	544871	0.179871	0.130605	0.206812	insig
XMW1467	1H-Pyrazole, 1,3,5-trimethyl-	1,3,5-三甲基-1H-吡唑	Heterocyclic compound	杂环化合物	C6H10N2	1072-91-9	677088	374148	525618	478933	404773	441853	343070	452566	397818	1.06784	0.319416	0.393225	insig
XMW3654	Triethyl phosphate	磷酸三乙酯	Ester	酯	C6H15O4P	78-40-0	4709.45	5006.6	4858.02	4265.05	4416.06	4340.56	4276.16	4200.31	4238.24	1.72437	0.000532586	0.00409997	sig
XMW1468	(2,2,6-Trimethyl-bicyclo[4.1.0]hept-1-yl)-methanol	(2,2,6-三甲基-双环[4.1.0]庚-1-基)甲醇	Alcohol	醇	C11H20O	78996-11-9	85208.3	96593.5	90900.9	92124.1	90996.1	91560.1	108543	89232.4	98887.6	0.987524	0.316023	0.390791	insig
XMW1470	[1,1'-Bicyclopentyl]-2-one	[1,1'-双环戊基] -2-酮	Ketone	酮	C10H16O	4884-24-6	40715.1	41610.3	41162.7	24436.9	20633.5	22535.2	28536.7	27046	27791.4	1.21306	3.764e-06	0.000140368	sig
XMW1471	1-Butanamine, N-methyl-N-2-propenyl-	N-甲基-N-2-丙烯基-1-丁胺	Amine	胺	C8H17N	24209-62-9	4.58016	4.58016	4.58016	4.58016	4.58016	4.58016	378.476	579.068	478.772	1.67327	7.85148e-05	0.000956863	sig
XMW1472	Cyclohexane, 1-ethyl-2-propyl-	1-乙基-2-丙基环己烷	Hydrocarbons	烃类	C11H22	62238-33-9	293446	295395	294420	289623	257402	273513	294039	272277	283158	0.697395	0.15366	0.230845	insig
XMW1476	1-Propanone, 1-(4-methoxyphenyl)-	1-(4-甲氧基苯基)-1-丙酮	Ketone	酮	C10H12O2	121-97-1	152464	40197.9	96330.8	83566.6	155746	119656	20364.5	29680.9	25022.7	1.27384	0.0550008	0.118079	insig
XMW1478	Geranyl isobutyrate	异丁酸香叶酯	Terpenoids	萜类	C14H24O2	2345-26-8	34373.9	10498.4	22436.1	20470.7	36875.2	28673	7744.54	9377.96	8561.25	1.14171	0.0631808	0.125429	insig
XMW1491	Lavandulyl caproate	(5-甲基-2-丙-1-烯-基-2-己烯-4-基) 己酸酯	Ester	酯	C16H28O2	59550-36-6	200792	237567	219180	231856	187888	209872	239072	228774	233923	0.661919	0.28454	0.363284	insig
XMW3545	3-Hexene, 1-methoxy-, (Z)-	(Z)-1-甲氧基-3-己烯	Ether	醚	C7H14O	70220-06-3	23.2774	23.2774	23.2774	23.2774	23.2774	23.2774	283.084	335.909	309.496	1.67419	6.01987e-07	6.55957e-05	sig
XMW3471	5-Aminovaleric acid	5-氨基戊酸	Acid	酸	C5H11NO2	660-88-8	14262	16115.3	15188.6	14229.2	18794.9	16512	17493.8	15237.6	16365.7	0.69973	0.557446	0.612014	insig
XMW2202	Benzeneacetic acid, 3,4-dihydroxy-	3,4-二羟基苯乙酸	Acid	酸	C8H8O4	102-32-9	2522.62	2522.62	2522.62	51499.5	79069.3	65284.4	53339.2	69606.1	61472.7	1.64734	0.000268585	0.00255945	sig
XMW3538	Phenol, 3-ethyl-5-methyl-	3-乙基-5-甲基苯酚	Phenol	酚	C9H12O	698-71-5	367127	371063	369095	365938	344591	355265	376575	357985	367280	0.164974	0.163176	0.240694	insig
XMW2210	Benzene, isothiocyanato-	异硫氰基苯	Sulfur compounds	含硫化合物	C7H5NS	103-72-0	12288.2	15585.5	13936.8	14199.6	8354	11276.8	15055.4	13461.1	14258.2	0.106033	0.212655	0.293698	insig
XMW2230	sec-Butyl acetate	乙酸仲丁酯	Ester	酯	C6H12O2	105-46-4	9492.95	6615.21	8054.08	7944.78	8464.22	8204.5	7920.32	8721.97	8321.15	0.3631	0.932968	0.944585	insig
XMW3533	1,5-Diacetoxypentane	1,5-二乙酰氧基戊烷	Ester	酯	C9H16O4	6963-44-6	19662.6	21085.1	20373.8	23509.3	23572.1	23540.7	24452	20667.7	22559.8	1.05825	0.0397861	0.0939415	sig
XMW2233	2,6-Octadien-1-ol, 3,7-dimethyl-, propanoate, (Z)-	(Z)-3,7-二甲基-2,6-辛二烯-1-醇丙酸酯	Ester	酯	C13H22O2	105-91-9	9546.01	12459.7	11002.9	10578.5	31716.9	21147.7	9326.56	11633.7	10480.1	0.0817055	0.136514	0.212193	insig
XMW2271	1,3,5-Triazine-2,4,6-triamine	1,3,5-三嗪-2,4,6-三胺	Heterocyclic compound	杂环化合物	C3H6N6	108-78-1	9040.04	10898.2	9969.12	10288.6	8944.43	9616.51	12168.5	8218.33	10193.4	0.0900595	0.867183	0.886954	insig
XMW2286	Butyl myristate	肉豆蔻酸丁酯	Ester	酯	C18H36O2	110-36-1	1391.68	10924.5	6158.07	1391.68	1391.68	1391.68	11556.7	1391.68	6474.19	0.0441317	0.295687	0.37168	insig
XMW2299	4-(Methylamino)butyric acid	4-甲氨基丁酸	Acid	酸	C5H11NO2	1119-48-8	6111.23	5926.57	6018.9	4973.1	5079	5026.05	5917.41	5531.42	5724.42	0.496412	0.000201417	0.00210341	insig
XMW2306	Ethanol, 2-(2-butoxyethoxy)-	2-(2-丁氧基乙氧基)乙醇	Alcohol	醇	C8H18O3	112-34-5	2719.69	2740.41	2730.05	5886.1	12652.4	9269.27	4842.38	7262.43	6052.4	1.16439	0.0236384	0.064338	sig
XMW3510	trans-2-Hexenyl isovalerate	反式-2-己烯基异戊酸酯	Ester	酯	C11H20O2	68698-59-9	432632	442342	437487	448623	422698	435661	470846	447165	459005	1.22841	0.0621818	0.12505	insig
XMW3503	Butanoic acid, 2-methyl-5-oxo-1-cyclopenten-1-yl ester	丁酸-2-甲基-5-氧代-1-环戊烯酯	Ester	酯	C10H14O3	68227-51-0	13996.8	16760	15378.4	18268	21962.5	20115.2	21690	23987.9	22839	1.76442	0.00242992	0.0117522	sig
YZMW0094	3,4-dimethyl-2-(methyldisulfanyl)thiophene	3,4-二甲基-2-(甲基二硫烷基)噻吩	Heterocyclic compound	杂环化合物	C7H10S3	126876-26-4	7789.86	6325.53	7057.69	12254.1	20314.4	16284.3	15632.3	19911.8	17772.1	1.66707	0.00530827	0.0211842	sig
XMW1203	2,5-Furandione, dihydro-3-methyl-	二氢-3-甲基-2,5-呋喃二酮	Ketone	酮	C5H6O3	4100-80-5	12972.6	6966.22	9969.43	1393.24	1393.24	1393.24	10976.5	1393.24	6184.89	0.610762	0.0489921	0.109705	insig
YZMW0115	Butanoic acid, 2-methylphenyl ester	丁酸-2-甲基苯基酯	Ester	酯	C11H14O2	14617-90-4	6209.77	6797.3	6503.54	8177.2	12142	10159.6	8635.17	7502.53	8068.85	0.834966	0.0271423	0.0710507	insig
XMW1202	Ethanone, 1-(4-hydroxy-3-thienyl)-	1-(4-羟基-3-噻吩基)乙酮	Ketone	酮	C6H6O2S	5556-16-1	40318.3	41058	40688.1	38686.2	33451.7	36068.9	43720.5	43098.2	43409.4	0.598674	0.00313578	0.0145702	insig
XMW0859	Phenol, 2,4-di-t-butyl-6-nitro-	2,4-二叔丁基-6-硝基苯酚	Phenol	酚	C14H21NO3	20039-94-5	424.593	424.593	424.593	4088.17	10030.2	7059.19	5777.94	10132.1	7955.02	1.68407	0.00937929	0.0315309	sig
YZMW0315	2,2-Diisopropyl-1,3-dioxolane	2,2-二异丙基-1,3-二氧戊环	Heterocyclic compound	杂环化合物	C9H18O2	4421-10-7	1736.79	2008.48	1872.63	15626.1	30807.9	23217	10753.4	15082.5	12917.9	1.40063	0.00366754	0.0165676	sig
YZMW0308	Thiazole, 4-propyl-	4-丙基噻唑	Heterocyclic compound	杂环化合物	C6H9NS	41981-60-6	174.929	971.674	573.302	174.929	174.929	174.929	174.929	174.929	174.929	1.22659	0.125	0.202296	insig
XMW0887	Butanoic acid, 2-methyl-, propyl ester	2-甲基丁酸丙酯	Ester	酯	C8H16O2	37064-20-3	6389.77	10806.7	8598.23	10504.1	13985.8	12245	8738.09	9716.75	9227.42	0.347568	0.072409	0.136078	insig
XMW0889	Bicyclo[3.1.0]hex-2-ene, 4-methylene-1-(1-methylethyl)-	4-亚甲基-1-(1-甲基乙基)-双环[3.1.0]-2-己烯	Terpenoids	萜类	C10H14	36262-09-6	288.205	288.205	288.205	1760.4	1968.45	1864.42	2414.32	2979.04	2696.68	1.79115	7.73076e-06	0.000189768	sig
YZMW0305	6-Hepten-1-ol	6-庚烯-1-醇	Alcohol	醇	C7H14O	4117-10-6	20469	24758.7	22613.9	26358.2	37299	31828.6	20395.9	19369.6	19882.8	0.45528	0.0119129	0.0383631	insig
XMW0894	Hexane, 3-ethyl-2-methyl-	3-乙基-2-甲基己烷	Hydrocarbons	烃类	C9H20	16789-46-1	133114	107717	120415	11926.8	25438	18682.4	10542.7	12158	11350.4	1.77809	6.10323e-06	0.000164604	sig
XMW0900	3-Cyclohexen-1-one, 3,5,5-trimethyl-	3,5,5-三甲基-3-环己烯-1-酮	Ketone	酮	C9H14O	471-01-2	91535.5	68789.9	80162.7	75070.3	66039.8	70555	67864.4	63790.7	65827.5	1.38725	0.11774	0.193899	insig
YZMW0301	Butanoic acid, 2-hydroxy-3-methyl-	2-羟基-3-甲基丁酸	Acid	酸	C5H10O3	4026-18-0	212953	202840	207897	208433	207607	208020	213042	207275	210159	0.606466	0.670517	0.717977	insig
XMW0903	2-Pyrrolidinemethanamine, N-methyl-, (S)-	(S)-N-甲基-2-吡咯烷甲胺	Heterocyclic compound	杂环化合物	C6H14N2	66411-54-9	58850.3	45137.5	51993.9	50225	53842	52033.5	48500.7	51695.5	50098.1	0.367501	0.817497	0.842047	insig
XMW0908	1,2-Hydrazinedicarboxaldehyde	二甲酰肼	Aldehyde	醛	C2H4N2O2	628-36-4	1.14023e+06	1.30336e+06	1.2218e+06	1.27824e+06	901835	1.09004e+06	1.35958e+06	1.17693e+06	1.26825e+06	0.240591	0.291263	0.36969	insig
XMW0909	2,6,6-Trimethylbicyclo[3.2.0]hept-2-en-7-one	2,6,6-三甲基双环[3.2.0]-2-庚烯-7-酮	Ketone	酮	C10H14O	4613-37-0	304326	303491	303909	299414	274018	286716	309255	295713	302484	0.114959	0.0803117	0.148206	insig
XMW0917	3-Nonen-5-one	3-壬烯-5-酮	Ketone	酮	C9H16O	82456-34-6	66087.4	59986.3	63036.8	61480	69452.3	65466.1	50074.6	58817.9	54446.3	1.21609	0.0286037	0.0739831	sig
XMW0920	2-Propenoic acid, 2-methyl-, 1,2-ethanediyl ester	乙二醇二甲基丙烯酸酯	Ester	酯	C10H14O4	97-90-5	84912.7	96529.4	90721.1	88265.7	83926.5	86096.1	104924	90364.5	97644.3	0.829902	0.106713	0.181481	insig
XMW0923	3,3-Dimethyl-6-methylenecyclohexene	3,3-二甲基-6-亚甲基环己烯	Hydrocarbons	烃类	C9H14	20185-16-4	5277.78	3015.99	4146.89	5364.62	4353.84	4859.23	3887.72	4401.22	4144.47	0.0924939	0.436596	0.503557	insig
XMW0925	Camphenone, 6-	6-莰酮	Ketone	酮	C10H14O	55659-42-2	586866	584373	585620	577298	529625	553462	594762	561900	578331	0.299027	0.122104	0.19907	insig
YZMW0291	2-Hexanol, 2,5-dimethyl-, (S)-	(S)-2,5-二甲基-2-己醇	Alcohol	醇	C8H18O	3730-60-7	1.12626e+06	940690	1.03348e+06	937000	961476	949238	994005	992611	993308	0.530475	0.240513	0.321056	insig
YZMW0288	Phenol, 4-fluoro-	4-氟苯酚	Phenol	酚	C6H5FO	371-41-5	832744	745085	788914	760085	768470	764278	774892	743116	759004	0.913987	0.407337	0.475287	insig
YZMW0282	Pyrazine, 2-methoxy-5-(2-methylpropyl)-	2-甲氧基-5-（2-甲基丙基）吡嗪	Heterocyclic compound	杂环化合物	C9H14N2O	36330-05-9	294190	297120	295655	295254	282175	288714	303360	285019	294189	0.202847	0.4436	0.509353	insig
XMW0939	4-Hexen-1-ol, 5-methyl-2-(1-methylethenyl)-, acetate	5-甲基-2-(1-甲基乙烯基)-4-己烯-1-醇乙酸酯	Ester	酯	C12H20O2	25905-14-0	33656	38192.5	35924.3	39785.4	44841.4	42313.4	42961.6	45201.8	44081.7	1.65056	0.00664405	0.0247474	sig
XMW0940	Benzenemethanol, .alpha.-2-cyclohexen-1-yl-	α.-2-环己烯-1-基-苯甲醇	Alcohol	醇	C13H16O	5723-89-7	5579.29	1276.15	3427.72	2836.7	6235.42	4536.06	777.845	1059.66	918.754	1.17955	0.0753921	0.139722	insig
YZMW0257	2-Oxopentanedioic acid	2-氧代戊二酸	Acid	酸	C5H6O5	328-50-7	46400.4	51272.4	48836.4	74299.4	78364.5	76332	68840.5	66386.1	67613.3	1.33962	7.03615e-06	0.000183081	sig
YZMW0242	Phenol, 3-methyl-4-(methylthio)-	3-甲基-4-甲硫基苯酚	Phenol	酚	C8H10OS	3120-74-9	1.06727e+06	1.30889e+06	1.18808e+06	1.22831e+06	896450	1.06238e+06	1.2311e+06	1.03646e+06	1.13378e+06	0.341075	0.535935	0.592397	insig
YZMW0317	Metronidazole	甲硝唑	Alcohol	醇	C6H9N3O3	443-48-1	6115.56	7787.45	6951.5	12965.6	18040.4	15503	10374.9	11904.9	11139.9	1.08818	0.00187955	0.00958939	sig
YZMW0354	Cycloheptanol	环庚醇	Alcohol	醇	C7H14O	502-41-0	28831.3	25448.5	27139.9	25597.8	24861.2	25229.5	28143.7	28163.1	28153.4	0.547561	0.0303217	0.0775019	insig
XMW0732	1-Pentanone, 1-(1H-imidazol-4-yl)-	1-(1H-咪唑-4-基)-1-戊酮	Heterocyclic compound	杂环化合物	C8H12N2O	69393-15-3	3156.25	2093.01	2624.63	2493.89	4452.85	3473.37	2334.82	2461.83	2398.32	0.262224	0.179308	0.258625	insig
XMW0735	Benzenemethanol, .alpha.-2-propenyl-	α-2-丙烯基苯甲醇	Alcohol	醇	C10H12O	936-58-3	639039	644440	641740	638111	602486	620299	652052	618849	635450	0.345948	0.240886	0.321099	insig
XMW0738	Benzoic acid, 4-amino-, methyl ester	4-氨基苯甲酸甲酯	Ester	酯	C8H9NO2	619-45-4	162685	38261.3	100473	89134	179987	134561	1713.81	32574.9	17144.4	1.22364	0.0468719	0.106053	sig
XMW0740	3-Methyl-pyrrolo(2,3-b)pyrazine	3-甲基-吡咯并(2,3-b)吡嗪	Heterocyclic compound	杂环化合物	C7H7N3	20321-99-7	191798	227861	209829	221140	175089	198114	214160	177084	195622	0.645453	0.667914	0.71578	insig
XMW0741	1,3-Benzodioxole, 2-acetyl-4-methoxy-2-methyl-	2-乙酰基-4-甲氧基-2-甲基-1,3-苯并二恶唑	Heterocyclic compound	杂环化合物	C11H12O4	91057-65-7	962675	1.19959e+06	1.08113e+06	1.09096e+06	791263	941113	1.11215e+06	914941	1.01354e+06	0.43138	0.43644	0.503557	insig
YZMW0392	Thiourea, N,N'-dimethyl-	N,N'-二甲基硫脲	Nitrogen compounds	含氮化合物	C3H8N2S	534-13-4	13279.5	27103.2	20191.4	21537.2	34595.1	28066.2	18054.1	14084.5	16069.3	0.480712	0.096322	0.168917	insig
XMW0744	2,6-Dodecadien-1-al	2,6-十二碳二烯-1-醛	Aldehyde	醛	C12H20O	21662-13-5	16866.5	19113	17989.7	17616.6	25347.4	21482	22329.6	22701.4	22515.5	1.36456	0.117935	0.193973	insig
XMW0745	2(3H)-Furanone, 5-hexyldihydro-4-methyl-, trans-	反式-5-己基二氢-4-甲基-2(3H)-呋喃酮	Ketone	酮	C11H20O2	147254-33-9	39317.5	16373.3	27845.4	20175.9	32975.2	26575.6	21163.9	30691.2	25927.6	0.0599687	0.957383	0.964052	insig
XMW0749	8-Hexadecyne	8-十六炔	Hydrocarbons	烃类	C16H30	19781-86-3	14231	9727.93	11979.5	54599.5	87717.4	71158.5	60858.4	67890.3	64374.4	1.6003	0.000610174	0.00448339	sig
XMW0750	(E)-Tetradec-2-enal	(2E)-2-十四碳烯醛	Aldehyde	醛	C14H26O	51534-36-2	732.824	732.824	732.824	10241.7	14795.2	12518.5	13377.4	18136.2	15756.8	1.72293	0.000163339	0.00180088	sig
XMW0766	Cyclohexanone, 5-methyl-2-(1-methylethylidene)-	5-甲基-2-(1-甲基亚乙基)环戊酮	Terpenoids	萜类	C10H16O	15932-80-6	7903.63	8811.69	8357.66	9002.13	8843.75	8922.94	7735.17	8820.68	8277.92	0.15804	0.192563	0.274397	insig
XMW0771	1,5-Cyclooctadiene, 3,4-dimethyl-	3,4-二甲基-1,5-环辛二烯	Hydrocarbons	烃类	C10H16	21284-05-9	7125.22	4396.3	5760.76	7029.85	8867.05	7948.45	5121.49	5240.11	5180.8	0.314034	0.0263826	0.0694446	insig
XMW0773	Ethanol, 2-(2-hydroxyethoxy)-, 1-nitrate	1-硝酸酯-2-(2-羟基乙氧基)-乙醇	Alcohol	醇	C4H9NO5	20633-16-3	1.51371e+06	1.7218e+06	1.61776e+06	1.7131e+06	1.22544e+06	1.46927e+06	1.81134e+06	1.59285e+06	1.70209e+06	0.351156	0.292179	0.370039	insig
XMW0788	Phenol, 4-methyl-2-nitro-, acetate (ester)	4-甲基-2-硝基苯酚乙酸酯	Ester	酯	C9H9NO4	54646-55-8	9249.55	2753.07	6001.31	6976.82	14104.3	10540.6	1991.87	3368.19	2680.03	0.859575	0.0382134	0.0912213	insig
XMW0789	2-Nonanol, acetate	2-壬醇乙酸酯	Ester	酯	C11H22O2	14936-66-4	402255	408546	405400	398881	383309	391095	423563	405201	414382	0.616206	0.0201786	0.0568234	insig
XMW0795	3H-Indazol-3-one, 1-ethyl-1,2-dihydro-	1-乙基-1,2-二氢-3H-吲哚-3-酮	Ketone	酮	C9H10N2O	54385-62-5	23542	28864.8	26203.4	25124.9	20006.7	22565.8	30859.1	24645.7	27752.4	0.357546	0.14276	0.218286	insig
YZMW0348	2-Butenedioic acid, 2-methyl-, (E)-	(E)-2-甲基-2-丁烯二酸	Acid	酸	C5H6O4	498-24-8	32108.9	37494.1	34801.5	42339.1	72372.6	57355.8	46202.8	40649.7	43426.2	0.745167	0.0558655	0.119345	insig
XMW0798	Benzene, 1,3-bis(1-methylethyl)-	1,3-双(1-甲基乙基)苯	Aromatics	芳烃	C12H18	99-62-7	57345	56368.5	56856.7	55267.5	53941.5	54604.5	60381.7	56794.9	58588.3	0.715291	0.0147884	0.0452698	insig
YZMW0345	2-Norbornanone	2-降冰片酮	Ketone	酮	C7H10O	497-38-1	357303	276227	316765	324101	339149	331625	271052	322307	296680	0.573046	0.37114	0.440158	insig
XMW0800	2(1H)-Pyridinone, 3-acetyl-4-hydroxy-6-methyl-	3-乙酰基-4-羟基-6-甲基-2(1H)-吡啶酮	Ketone	酮	C8H9NO3	5501-39-3	28076.5	27937.6	28007.1	27965.6	22298.5	25132	27873.2	26306.2	27089.7	0.377327	0.187172	0.269073	insig
XMW0817	(1S,5S,6R)-6-Methyl-2-methylene-6-(4-methylpent-3-en-1-yl)bicyclo[3.1.1]heptane	(1S，5S，6R)-6-甲基-2-亚甲基-6-(4-甲基-3-戊烯基)双环[3.1.1]庚烷	Terpenoids	萜类	C15H24	15438-94-5	603062	731648	667355	692336	539003	615670	715962	604384	660173	0.0934492	0.609876	0.662312	insig
XMW0826	3-Methylisoxazolo[4,5-b]pyridine	3-甲基异恶唑并[4,5-b]吡啶	Heterocyclic compound	杂环化合物	C7H6N2O	83988-39-0	1.01661e+06	1.03651e+06	1.02656e+06	1.01317e+06	942940	978053	1.05159e+06	989482	1.02054e+06	0.158778	0.142783	0.218286	insig
YZMW0241	L-Pipecolinic acid	L-哌啶甲酸	Acid	酸	C6H11NO2	3105-95-1	39642.2	26654.2	33148.2	73874.4	305123	189498	53736.2	105711	79723.6	0.886383	0.0748896	0.139188	insig
XMW0952	4-Methylhexyl 3-methylbutanoate	3-甲基丁酸-4-甲基己酯	Ester	酯	C12H24O2	1215127-80-2	11810.9	12151.6	11981.3	26089.9	65675.6	45882.7	23748	30483.7	27115.8	1.11683	0.0321034	0.0806303	sig
YZMW0231	Methyl parathion	甲基对硫磷	Sulfur compounds	含硫化合物	C8H10NO5PS	298-00-0	5114.8	5114.8	5114.8	98717.3	181029	139873	113100	140181	126641	1.63937	0.00105683	0.00648066	sig
YZMW0146	2-Methoxy-4-chloro-phenol	2-甲氧基-4-氯苯酚	Phenol	酚	C7H7ClO2	16766-30-6	3680.21	2480.65	3080.43	7383.07	10561.6	8972.33	4678.68	2818.65	3748.66	0.291307	0.00123309	0.00712997	insig
XMW1099	Hexanoic acid, 1-methylhexyl ester	己酸-1-甲基己酯	Ester	酯	C13H26O2	6624-58-4	9153.4	5394.72	7274.06	6116.25	19385.6	12750.9	10251.5	20585.4	15418.5	1.27001	0.204765	0.28553	insig
XMW1100	2-Buten-1-one, 1-(2,6,6-trimethyl-1-cyclohexen-1-yl)-	1-(2,6,6-三甲基-1-环己烯基)-2-丁烯-1-酮	Ketone	酮	C13H20O	35044-68-9	3030.51	5914.26	4472.39	2180.45	4197.28	3188.87	2614.8	2176.81	2395.81	1.3856	0.116442	0.192982	insig
XMW1107	N,N'-Methylenebismethacrylamide	N,N'-亚甲基双甲基丙烯酰胺	Amine	胺	C9H14N2O2	2359-15-1	16183.1	19095.6	17639.3	16853.1	21111.4	18982.2	23345.7	19297.9	21321.8	1.35364	0.130963	0.207027	insig
XMW1113	2-Octyl methylphosphonofluoridate	2-辛基甲基氟膦酸酯	Ester	酯	C9H20FO2P	22925-97-9	8259.74	8405.88	8332.81	8132.14	7434	7783.07	9389.05	7520.94	8455	0.12514	0.376848	0.446114	insig
XMW1117	2-Propenoic acid, pentyl ester	2-丙烯酸戊酯	Ester	酯	C8H14O2	2998-23-4	5359.33	4424.79	4892.06	13226.6	15096.5	14161.5	7350.81	7567.75	7459.28	0.749226	3.95591e-06	0.000140368	insig
XMW1122	7-Octen-2-ol	7-辛烯-2-醇	Alcohol	醇	C8H16O	39546-75-3	44903.9	39525.2	42214.5	45295	44618.1	44956.6	43154.6	41337.3	42246	0.0204744	0.143615	0.2193	insig
YZMW0171	1-Decanamine	1-癸胺	Amine	胺	C10H23N	2016-57-1	10122.6	10891.6	10507.1	10251.1	9720.02	9985.57	1757.11	10016.9	5887.01	1.14073	0.106163	0.181257	insig
YZMW0163	6-tert-Butyl-2,4-dimethylphenol	6-叔丁基-2,4-二甲基苯酚	Phenol	酚	C12H18O	1879-09-0	1323.69	1242.01	1282.85	7508.2	18030.2	12769.2	1624.47	2777.86	2201.17	0.407029	0.00648119	0.0243626	insig
YZMW0159	1H-Benzimidazole, 2-ethyl-	2-乙基-1H-苯并咪唑	Heterocyclic compound	杂环化合物	C9H10N2	1848-84-6	3722.64	1731.9	2727.27	2873.35	5183.03	4028.19	978.334	1713.11	1345.72	1.03432	0.0306614	0.0781217	sig
XMW1125	4-Undecene, 3-methyl-, (Z)-	(Z)- 3-甲基-4-十一碳烯	Hydrocarbons	烃类	C12H24	74645-87-7	5137.31	6775.88	5956.59	4461.77	7891.02	6176.39	13739.2	6305.55	10022.4	1.17669	0.14577	0.22193	insig
XMW1127	Formic acid, octyl ester	甲酸辛酯	Ester	酯	C9H18O2	112-32-3	730722	294940	512831	430187	941785	685986	274597	477182	375889	0.539444	0.249625	0.328063	insig
XMW1129	Ethyl mandelate	扁桃酸乙酯	Ester	酯	C10H12O3	774-40-3	4061.04	4235.4	4148.22	9067.64	15289.4	12178.5	6267.93	9644.06	7955.99	1.08147	0.00870143	0.0298995	sig
YZMW0158	4-Heptanol, 3-methyl-	3-甲基-4-庚醇	Alcohol	醇	C8H18O	1838-73-9	247476	214319	230898	216673	232188	224430	240998	243799	242399	0.808791	0.190696	0.272633	insig
YZMW0175	4-Methyl-3-nitrophenol	4-甲基-3-硝基苯酚	Phenol	酚	C7H7NO3	2042-14-0	3083.72	4214.23	3648.97	2929.85	2604.55	2767.2	3844	4106.58	3975.29	0.431517	0.0132494	0.0417371	insig
XMW1131	2,5-Furandione, 3-methyl-4-propyl-	3-甲基-4-丙基-2,5-呋喃二酮	Ketone	酮	C8H10O3	16493-20-2	3416.63	3589.5	3503.06	3076.55	2951.96	3014.26	3733.8	3401.5	3567.65	0.184327	0.00191633	0.00973884	insig
YZMW0145	3,5-Heptadien-2-one, 6-methyl-, (E)-	(E)-6-甲基-3,5-二庚烯-2-酮	Ketone	酮	C8H12O	16647-04-4	42248.7	18013.5	30131.1	25140.4	51709.2	38424.8	16690.1	26097.4	21393.8	0.644719	0.230947	0.312316	insig
XMW1153	1R,4R,7R,11R-1,3,4,7-Tetramethyltricyclo[5.3.1.0(4,11)]undec-2-ene	1R，4R，7R，11R-1,3,4,7-四甲基三环[5.3.1.0(4,11)]十一烷基-2-烯	Terpenoids	萜类	C15H24	137235-59-7	1394.12	1132.42	1263.27	7659.13	16313.4	11986.2	3045.77	5070.88	4058.33	0.970025	0.00541106	0.0214765	insig
XMW1155	9H-Fluorene, 1,9-dimethyl-	1,9-二甲基-9H-芴	Aromatics	芳烃	C15H14	17057-98-6	3437.65	4320.11	3878.88	4536.4	8162.1	6349.25	4519.49	6718.85	5619.17	1.07717	0.119499	0.196051	insig
YZMW0143	3-Quinuclidinol	3-奎宁环醇	Alcohol	醇	C7H13NO	1619-34-7	1.35509e+06	1.29606e+06	1.32557e+06	894252	690804	792528	1.28082e+06	1.34198e+06	1.3114e+06	0.0305338	7.44355e-05	0.000922292	insig
YZMW0124	Cyclodecanone	环癸酮	Ketone	酮	C10H18O	1502-06-3	4281.82	3083.99	3682.9	4341.79	5746.19	5043.99	3425.2	3191.97	3308.59	0.381381	0.0169703	0.0512259	insig
XMW1172	3,6-Dimethyl-4H-furo[3,2-c]pyran-4-one	3,6-二甲基-4H-呋喃并[3,2-c]吡喃-4-酮	Ketone	酮	C9H8O3	36745-38-7	115.936	579.678	347.807	16047	24992.8	20519.9	7121.31	12708.1	9914.69	1.44964	0.000584177	0.0043679	sig
YZMW0122	2-Mercaptobenzothiazole	2-巯基苯并噻唑	Heterocyclic compound	杂环化合物	C7H5NS2	149-30-4	4249.74	5705.47	4977.61	5768.66	3302.15	4535.4	6066.99	5078.65	5572.82	0.500481	0.402606	0.471035	insig
XMW1180	(1R,1aR,2aS,5R,6R,6aS,7aS)-1,6,6a-trimethyldecahydro-1,2a-methanocyclopropa[b]naphthalen-5-ol	(1R，1aR，2aS，5R，6R，6aS，7aS)-1,6,6a-三甲基十氢-1,2-a-甲基环丙烷[b]萘-5-醇	Terpenoids	萜类	C15H24O	860769-47-7	3920.78	3335.08	3627.93	5778.74	6942.5	6360.62	4532.98	5657.18	5095.08	1.08668	0.00158366	0.00847879	sig
XMW1189	Benzoic acid, 3,5-dihydroxy-, methyl ester	苯甲酸-3,5-二羟基甲酯	Ester	酯	C8H8O4	2150-44-9	3500.55	5529.26	4514.91	13386.8	17938.4	15662.6	14909.9	18615.8	16762.9	1.67028	0.000279943	0.00260147	sig
XMW1195	Butanoic acid, 3-methyl-3-nitroso-, methyl ester	丁酸-3-甲基-3-亚硝基甲酯	Ester	酯	C6H11NO3	49680-44-6	5899.68	683.507	3291.59	4544.12	3523.86	4033.99	4527.96	3781.07	4154.52	0.735152	0.770122	0.801543	insig
YZMW0178	Diethyl pimelate	庚二酸二乙酯	Ester	酯	C11H20O4	2050-20-6	1.91761e+06	2.24783e+06	2.08272e+06	2.20249e+06	1.58736e+06	1.89492e+06	2.09949e+06	1.79495e+06	1.94722e+06	0.528843	0.587032	0.64125	insig
XMW1046	Heptanoic acid, anhydride	庚酸酐	Acid	酸	C14H26O3	626-27-7	32492	38137.3	35314.7	45191.1	58342.3	51766.7	57836.7	64858.1	61347.4	1.79651	0.00129	0.0073288	sig
YZMW0225	4-n-Propylacetophenone	4-正丙基苯乙酮	Ketone	酮	C11H14O	2932-65-2	23864.9	8168.66	16016.8	127310	191478	159394	101432	147684	124558	1.51218	0.000689594	0.00492946	sig
YZMW0218	L-Leucine, ethyl ester	L-亮氨酸乙酯	Ester	酯	C8H17NO2	2743-60-4	17879	18074.3	17976.6	18605.5	16185.7	17395.6	18870	17284.2	18077.1	0.0767916	0.588688	0.642519	insig
XMW0970	Ethanone, 1-(2,3,4-trihydroxyphenyl)-	1-(2,3,4-三羟基苯基)乙酮	Ketone	酮	C8H8O4	528-21-2	1987.83	2340.74	2164.28	2719.86	4824.35	3772.1	2605.91	4687.71	3646.81	1.25371	0.111141	0.186093	insig
YZMW0217	.gamma.-Tetradecalactone	γ-十四内酯	Ester	酯	C14H26O2	2721-23-5	59224	37762.4	48493.2	169344	276685	223015	146958	167834	157396	1.39026	0.00162338	0.00865579	sig
XMW0977	Ethanone, 1-(2,4,6-trihydroxyphenyl)-	1-(2,4,6-三羟基苯基)乙酮	Ketone	酮	C8H8O4	480-66-0	2697.1	2039.68	2368.39	7521.08	12144.5	9832.78	6483.55	6993.16	6738.36	1.34682	0.00154605	0.0083116	sig
XMW0979	(4R,4aS,6S)-4,4a-Dimethyl-6-(prop-1-en-2-yl)-1,2,3,4,4a,5,6,7-octahydronaphthalene	(4R，4aS，6S)-4,4a-二甲基-6-异丙烯基-1,2,3,4,4a，5,6,7-八氢萘	Terpenoids	萜类	C15H24	823810-22-6	1.02784e+06	1.27459e+06	1.15122e+06	1.17547e+06	839872	1.00767e+06	1.18275e+06	971892	1.07732e+06	0.442131	0.472759	0.534405	insig
YZMW0206	Heptanethioic acid, S-methyl ester	庚酸甲硫酯	Ester	酯	C8H16OS	2432-82-8	10180.7	10886.9	10533.8	9886.81	11413.3	10650.1	11032.6	10556	10794.3	0.513289	0.823483	0.846249	insig
XMW0987	Eudesma-2,4,11-triene	(2R，4aS)-4a，8-二甲基-2-异丙烯基-1,2,3,4,4a，5-六氢萘	Terpenoids	萜类	C15H22	82462-31-5	1.20762e+06	1.50439e+06	1.356e+06	1.40068e+06	1.01464e+06	1.20766e+06	1.40254e+06	1.15432e+06	1.27843e+06	0.409394	0.54915	0.604436	insig
XMW0992	(2R,8R,8aS)-8,8a-Dimethyl-2-(prop-1-en-2-yl)-1,2,3,7,8,8a-hexahydronaphthalene	(2R，8R，8aS)-8,8a-二甲基-2-异丙烯基-1,2,3,7,8,8a-六氢萘	Terpenoids	萜类	C15H22	5090-61-9	71200.9	16195.1	43698	38975.3	79442.5	59208.9	9714.87	15119	12416.9	1.14345	0.0677663	0.130613	insig
XMW1000	(E)-5-((1R,3R,6S)-2,3-Dimethyltricyclo[2.2.1.02,6]heptan-3-yl)-2-methylpent-2-enal	(E)-5-((1R,3R,6S)-2,3-二甲基三环[2.2.1.02,6]-3-庚基)-2-甲基-2-戊烯醛	Terpenoids	萜类	C15H22O	19903-70-9	6164.88	5014.85	5589.87	123213	192424	157818	116669	164878	140774	1.63034	0.00048455	0.00389136	sig
XMW1012	4-Methylthio-2-5-dimethoxyamphetamine	4-甲硫基-2-5-二甲氧基苯丙胺	Amine	胺	C12H19NO2S	61638-07-1	8326.97	4739.65	6533.31	27961.3	39866.3	33913.8	22860.4	25836.1	24348.3	1.42514	0.000286091	0.00262116	sig
XMW1022	3,7-Cyclodecadien-1-one, 3,7-dimethyl-10-(1-methylethylidene)-, (E,E)-	(E，E)-3,7-二甲基-10-(1-甲基亚乙基)-3,7-环十二烷基-1-酮	Terpenoids	萜类	C15H22O	6902-91-6	8602.98	6864.1	7733.54	8455.39	8434.82	8445.11	6788.87	8831.26	7810.07	0.0578295	0.506567	0.564734	insig
XMW1096	Butanoic acid, 1-ethenylhexyl ester	丁酸-1-乙烯基己酯	Ester	酯	C12H22O2	16491-54-6	6201.05	7389.06	6795.06	7355.74	9041.95	8198.85	8053.15	7875.84	7964.49	1.22543	0.0580048	0.122308	insig
XMW1061	Thiophene, 2-hexyl-	2-己基噻吩	Heterocyclic compound	杂环化合物	C10H16S	18794-77-9	25225.6	26386.8	25806.2	25747.5	35936.5	30842	29934.9	28979.9	29457.4	0.983431	0.181672	0.261745	insig
XMW1067	Butanoic acid, 2-pentenyl ester, (Z)-	(Z)-丁酸-2-戊烯酯	Ester	酯	C9H16O2	42125-13-3	1.58724e+06	1.57739e+06	1.58231e+06	1.56743e+06	1.41797e+06	1.4927e+06	1.60445e+06	1.50897e+06	1.55671e+06	0.360316	0.168535	0.246642	insig
YZMW0205	Phenol, 2,6-dimethyl-4-nitro-	2,6-二甲基-4-硝基苯酚	Phenol	酚	C8H9NO3	2423-71-4	4529.08	3729.02	4129.05	42251.9	67710.8	54981.4	47307.5	63590.5	55449	1.66177	0.000521586	0.00408729	sig
XMW1071	Butanoic acid, cyclopentyl ester	丁酸环戊酯	Ester	酯	C9H16O2	6290-13-7	2061.28	1941.2	2001.24	2049.48	2445.09	2247.29	1886.26	2178.17	2032.22	0.15064	0.160165	0.237599	insig
XMW1081	Methanesulfonylacetonitrile	甲磺酰乙腈	Nitrogen compounds	含氮化合物	C3H5NO2S	2274-42-2	150306	159012	154659	156959	121061	139010	166789	154164	160476	0.308147	0.130669	0.206812	insig
XMW1083	7-Octene-2,6-diol, 2,6-dimethyl-	2,6-二甲基-7-辛烯-2,6-二醇	Alcohol	醇	C10H20O2	29210-77-3	494770	497428	496099	496759	475090	485924	505610	483328	494469	0.162642	0.390352	0.460424	insig
XMW1084	2-Butenoic acid, 3-hexenyl ester, (E,Z)-	(E,Z)-2-丁烯酸-3-己烯酯	Ester	酯	C10H16O2	65405-80-3	350011	348622	349317	355301	342320	348810	357161	339739	348450	0.156857	0.985732	0.988772	insig
XMW1085	2-Butenoic acid, butyl ester	2-丁烯酸丁酯	Ester	酯	C8H14O2	7299-91-4	8969.03	7598.65	8283.84	8279.36	9384.51	8831.94	8529.29	8561.23	8545.26	0.47576	0.464866	0.527741	insig
XMW1087	2(3H)-Furanone, 5-(acetyloxy)dihydro-5-methyl-	5-(乙酰氧基)二氢-5-甲基-2(3H)-呋喃酮	Ketone	酮	C7H10O4	57681-51-3	41016.2	42740.6	41878.4	38160.6	35344.2	36752.4	46545.9	41501.9	44023.9	0.469949	0.00566823	0.0224011	insig
XMW1089	Hexanoic acid, cyclopentyl ester	己酸环戊酯	Ester	酯	C11H20O2	5413-59-2	4728.95	5551.3	5140.12	5565.4	11747.6	8656.51	6914.85	6238.2	6576.52	0.743671	0.134219	0.210239	insig
WMW0208	2H-Pyran-2-one, tetrahydro-6-(2-pentenyl)-, (Z)-	(Z)-四氢-6-(2-戊烯基)-2H-吡喃-2-酮	Heterocyclic compound	杂环化合物	C10H16O2	25524-95-2	20739.2	25038.8	22889	21543.8	16610.4	19077.1	29295.9	17806.9	23551.4	0.0535689	0.364215	0.434719	insig
BPMW006	Butanedioic acid, 2-methyl-3-oxo-, diethyl ester	2-甲基-3-氧代丁二酸二乙酯	Ester	酯	C9H14O5	759-65-9	52562.1	66314.4	59438.3	61337.4	90479.1	75908.3	77950	68123.9	73036.9	1.08812	0.166304	0.243903	insig
WMW0204	Bicyclo[3.1.0]hexan-3-ol, 4-methylene-1-(1-methylethyl)-, acetate	4-亚甲基-1-(2-丙基)双环[3.1.0]-3-己基乙酸酯	Terpenoids	萜类	C12H18O2	3536-54-7	4264.05	3902.73	4083.39	9809.52	37664.7	23737.1	12978.4	8469.79	10724.1	1.00914	0.0635338	0.125429	insig
KMW0376	2-Nonanol	2-壬醇	Alcohol	醇	C9H20O	628-99-9	33028.8	33160.1	33094.5	32967.5	33548.9	33258.2	31494.2	31296.8	31395.5	1.56887	2.68786e-05	0.000521926	sig
KMW0370	2-Methylisoborneol	2-甲基异冰片	Terpenoids	萜类	C11H20O	2371-42-8	1.01777e+06	1.04141e+06	1.02959e+06	1.00022e+06	988215	994219	1.04858e+06	1.00234e+06	1.02546e+06	0.154765	0.0582714	0.122672	insig
KMW0368	Ethanethioic acid, S-(2-furanylmethyl) ester	硫代乙酸糠酯	Ester	酯	C7H8O2S	13678-68-7	715930	695258	705594	458628	356753	407691	674235	697254	685745	0.0819318	3.5707e-05	0.000573516	insig
KMW0344	1-Nonanol	1-壬醇	Alcohol	醇	C9H20O	143-08-8	47711.1	35448.2	41579.7	38819.6	78276.2	58547.9	38992	61027.6	50009.8	0.575224	0.369221	0.438932	insig
KMW0321	Cyclohexanecarboxylic acid, methyl ester	环己烷甲酸甲酯	Ester	酯	C8H14O2	4630-82-4	3827.05	3581.86	3704.45	3555.05	3602.35	3578.7	2708.62	3901.27	3304.94	0.967575	0.418178	0.484461	insig
KMW0293	2,4-Octadienal, (E,E)-	(2E,4E)-2,4-辛二烯醛	Aldehyde	醛	C8H12O	30361-28-5	16442.3	6623.62	11533	9563.12	20967.9	15265.5	6266.26	10614.9	8440.57	0.54325	0.257844	0.336127	insig
KMW0288	Heptanoic acid, ethyl ester	庚酸乙酯	Ester	酯	C9H18O2	106-30-9	42280.8	41989.5	42135.2	51277.7	55909.9	53593.8	47190.6	48678.2	47934.4	1.00635	0.000183972	0.00196186	sig
KMW0287	(Z,Z)-3,6-Nonadienal	(Z,Z)-3,6-壬二烯醛	Aldehyde	醛	C9H14O	21944-83-2	467593	464331	465962	449953	412511	431232	470407	436218	453313	0.526057	0.069157	0.131926	insig
KMW0283	Hexanoic acid, propyl ester	己酸丙酯	Ester	酯	C9H18O2	626-77-7	747558	742162	744860	734587	657699	696143	752493	706430	729462	0.410872	0.140646	0.217115	insig
KMW0373	Benzoic acid, ethyl ester	苯甲酸乙酯	Ester	酯	C9H10O2	93-89-0	13267.1	416.31	6841.72	3857.48	5546.84	4702.16	3281.24	5839.35	4560.29	0.239341	0.726615	0.762359	insig
KMW0382	Phenol, 2-methyl-	2-甲基苯酚	Phenol	酚	C7H8O	95-48-7	9101.45	6462.7	7782.08	8531.07	6534.68	7532.88	7485.29	6107.03	6796.16	0.826744	0.517617	0.5741	insig
KMW0697	Hexadecanal	十六醛	Aldehyde	醛	C16H32O	629-80-1	2996.1	3088.72	3042.41	16328.1	27876.4	22102.3	14056.2	15811.2	14933.7	1.4524	0.00130523	0.00735108	sig
KMW0384	Benzene, (2-nitroethyl)-	(2-硝基乙基)苯	Nitrogen compounds	含氮化合物	C8H9NO2	6125-24-2	1176.05	591.51	883.78	19953.7	28018.4	23986	24270.7	28280.3	26275.5	1.67751	3.68037e-05	0.000583923	sig
KMW0437	Acetic acid, 2-phenylethyl ester	β-乙酸苯乙酯	Ester	酯	C10H12O2	103-45-7	33124.4	14563.1	23843.7	29543.5	73331.6	51437.6	79748.9	205616	142683	1.71884	0.02209	0.0607593	sig
KMW0432	Neral	(Z)-3,7-二甲基-2,6-辛二醛	Terpenoids	萜类	C10H16O	106-26-3	1.82248e+07	1.85349e+07	1.83798e+07	1.81147e+07	1.68474e+07	1.7481e+07	1.8809e+07	1.77952e+07	1.83021e+07	0.11546	0.109523	0.183761	insig
KMW0431	5H-5-Methyl-6,7-dihydrocyclopentapyrazine	5H-5-甲基-6,7-二氢环戊吡嗪	Heterocyclic compound	杂环化合物	C8H10N2	23747-48-0	6707.37	36927.4	21817.4	36493.3	37429	36961.2	40384.7	39806	40095.4	1.17552	0.0873573	0.157412	insig
KMW0427	3-Mercaptohexyl acetate	3-巯基乙酸酯	Ester	酯	C8H16O2S	136954-20-6	16869.6	17217.2	17043.4	18949.1	17890.6	18419.9	19408.1	18280.8	18844.5	1.65575	0.00697247	0.0251977	sig
KMW0425	Benzothiazole	苯并噻唑	Heterocyclic compound	杂环化合物	C7H5NS	95-16-9	2782.61	2687.06	2734.83	12493.6	20244.4	16369	10042.6	13832.6	11937.6	1.46639	0.00146914	0.00803091	sig
KMW0423	2(3H)-Furanone, 5-butyldihydro-	5-丁基二氢-2(3H)-呋喃酮	Ester	酯	C8H14O2	104-50-7	9448.78	10568.5	10008.6	9273.46	9298.99	9286.23	10792.3	9631.1	10211.7	0.300681	0.109404	0.183761	insig
KMW0420	2-Cyclohexen-1-ol, 3-methyl-6-(1-methylethyl)-, trans-	反式胡椒醇	Terpenoids	萜类	C10H18O	16721-39-4	25329.3	24409.8	24869.5	35622.1	90132.8	62877.4	38140.4	50714.2	44427.3	1.06952	0.073727	0.1377	insig
KMW0411	1,6-Octadien-3-ol, 3,7-dimethyl-, formate	甲酸芳樟酯	Ester	酯	C11H18O2	115-99-1	28724.3	29136.5	28930.4	27352.9	27799.7	27576.3	30720.3	29641.4	30180.9	0.885955	0.000343578	0.00294075	insig
KMW0406	Dodecane	十二烷	Hydrocarbons	烃类	C12H26	112-40-3	301531	301761	301646	278585	286342	282464	342023	316972	329498	1.06452	0.000802993	0.00535741	sig
KMW0404	Naphthalene	萘	Aromatics	芳烃	C10H8	91-20-3	261679	209363	235521	648583	886798	767691	688190	757918	723054	1.60378	0.000194736	0.00205976	sig
KMW0399	Decanal	癸醛	Aldehyde	醛	C10H20O	112-31-2	34739	40610.2	37674.6	31327.3	50772.4	41049.9	44377.9	31623.5	38000.7	0.0310535	0.811049	0.836113	insig
KMW0390	Octanoic acid, ethyl ester	辛酸乙酯	Ester	酯	C10H20O2	106-32-1	1881.3	459.567	1170.44	12294.3	32133.4	22213.8	8403.48	16848.6	12626	1.40752	0.0174881	0.0521836	sig
KMW0278	Ethanone, 1-(2-thienyl)-	1-(2-噻吩基)乙酮	Ketone	酮	C6H6OS	88-15-3	12836.6	13034.6	12935.6	11904.3	10344.8	11124.6	11516.1	12773.6	12144.9	0.677377	0.0245435	0.0663465	insig
KMW0276	1-Octanol	1-辛醇	Alcohol	醇	C8H18O	111-87-5	123640	81517.1	102578	112597	272218	192407	101299	139722	120510	0.387861	0.136123	0.211896	insig
KMW0175	Phenol	苯酚	Phenol	酚	C6H6O	108-95-2	457975	374838	416407	429942	439398	434670	365332	393061	379196	0.949169	0.0896531	0.160438	insig
KMW0173	1-Octen-3-ol	1-辛烯-3-醇	Alcohol	醇	C8H16O	3391-86-4	2273.63	2770.45	2522.04	6167.34	7165.47	6666.4	4710.4	3767.29	4238.84	1.00135	6.10292e-05	0.000802011	sig
KMW0170	1-Octen-3-one	1-辛烯-3-酮	Ketone	酮	C8H14O	4312-99-6	3519.03	4496.96	4007.99	5309.81	7647.62	6478.72	3865.01	3809.57	3837.29	0.117163	0.007622	0.0272424	insig
KMW0161	3-Octanone	3-辛酮	Ketone	酮	C8H16O	106-68-3	10077.7	5904.52	7991.11	13135.6	12832	12983.8	1180.9	6933.44	4057.17	0.969362	0.00526951	0.0211663	insig
KMW0158	Benzaldehyde	苯甲醛	Aldehyde	醛	C7H6O	100-52-7	99715.1	112600	106158	94208	187007	140607	124594	100058	112326	0.229898	0.340746	0.412094	insig
KMW0150	Benzene, 1,2,4-trimethyl-	1,2,4-三甲基苯	Aromatics	芳烃	C9H12	95-63-6	9907.93	7560.74	8734.34	11880.8	15431.8	13656.3	10688.3	12352.7	11520.5	1.06329	0.0109786	0.0359779	sig
KMW0137	Nonane	壬烷	Hydrocarbons	烃类	C9H20	111-84-2	5727.18	4936.47	5331.83	5651.81	7941.69	6796.75	3481.16	4290.88	3886.02	1.01102	0.00852212	0.0294874	sig
KMW0128	Hexanoic acid	己酸	Acid	酸	C6H12O2	142-62-1	1113.11	1078.87	1095.99	9692.75	19702	14697.4	6800.92	9265.94	8033.43	1.40339	0.00414838	0.0182951	sig
KMW0122	Heptanal	庚醛	Aldehyde	醛	C7H14O	111-71-7	13521.4	9526.79	11524.1	10765.3	16474.1	13619.7	8470.61	10630.7	9550.65	0.716898	0.138303	0.214717	insig
KMW0115	Styrene	苯乙烯	Aromatics	芳烃	C8H8	100-42-5	38636.5	26252	32444.2	84649.4	121781	103215	53635.4	97649.7	75642.5	1.24283	0.00634614	0.0239314	sig
KMW0114	3-mercapto-2-pentanone	3-巯基-2-戊酮	Ketone	酮	C5H10OS	67633-97-0	5512.57	3855.94	4684.26	4664.1	4918.82	4791.46	2860.36	4435.81	3648.09	1.0897	0.144812	0.220868	insig
KMW0112	o-Xylene	邻二甲苯	Aromatics	芳烃	C8H10	95-47-6	12142.5	9308.87	10725.7	19165.4	18462.8	18814.1	12708.9	16518	14613.5	0.967514	0.00115695	0.00679672	insig
KMW0097	2-Methyl-3-furanthiol	2-甲基-3-呋喃硫醇	Alcohol	醇	C5H6OS	28588-74-1	277045	235380	256213	227997	241466	234732	245821	246802	246312	0.537136	0.19548	0.276734	insig
KMW0096	Butanoic acid, 3-methyl-	3-甲基丁酸	Acid	酸	C5H10O2	503-74-2	39712.1	30387	35049.6	30487.9	32553.7	31520.8	32924.7	29681.7	31303.2	0.995271	0.283849	0.362758	insig
KMW0181	2,3-Dehydro-1,8-cineole	2,3-脱氢-1,8-桉树脑	Terpenoids	萜类	C10H16O	92760-25-3	710.522	6133.82	3422.17	5031.34	5184.92	5108.13	4172.56	4137.74	4155.15	0.68019	0.4644	0.527672	insig
KMW0187	2-Octanone	2-辛酮	Ketone	酮	C8H16O	111-13-7	21408.3	11161.7	16285	25095.2	24580.2	24837.7	17733.4	27961.6	22847.5	1.01946	0.101296	0.174782	insig
KMW0190	Pyrazine, trimethyl-	2,3,5-三甲基吡嗪	Heterocyclic compound	杂环化合物	C7H10N2	14667-55-1	29214.5	16916.2	23065.3	23747.3	44508.3	34127.8	19806.7	27224.2	23515.5	0.105988	0.190435	0.272559	insig
KMW0212	Benzeneacetaldehyde	苯乙醛	Aldehyde	醛	C8H8O	122-78-1	15109.8	12001.8	13555.8	39309	68114	53711.5	48349.6	28598.4	38474	1.32802	0.00794886	0.0278746	sig
KMW0262	1-Nonen-3-one	1-壬烯-3-酮	Ketone	酮	C9H16O	24415-26-7	10516.1	9691.54	10103.8	8313.86	9188.07	8750.96	10147	9272.15	9709.58	0.423695	0.0209199	0.0580315	insig
KMW0240	Ethanone, 1-(1H-pyrrol-2-yl)-	2-乙酰基吡咯	Heterocyclic compound	杂环化合物	C6H7NO	1072-83-9	44305.6	42495.8	43400.7	42535.7	45187.2	43861.4	42617.8	44239.4	43428.6	0.0378235	0.835103	0.856837	insig
KMW0219	1-Hexanol, 2-ethyl-	2-乙基己醇	Alcohol	醇	C8H18O	104-76-7	20775.5	15417.7	18096.6	18403.4	20503	19453.2	19870.5	19863.9	19867.2	0.917266	0.443971	0.509353	insig
KMW0211	2-Acetylthiazole	2-乙酰噻唑	Heterocyclic compound	杂环化合物	C5H5NOS	24295-03-2	4627.56	4868.47	4748.01	4318.9	4073.39	4196.15	5159.63	4204.19	4681.91	0.173687	0.11492	0.19168	insig
KMW0208	Decane	癸烷	Hydrocarbons	烃类	C10H22	124-18-5	49918.6	28903.4	39411	30185.6	48636.6	39411.1	32828.5	44480.8	38654.6	0.000796441	0.992557	0.99332	insig
KMW0206	Pentanenitrile, 5-(methylthio)-	5-甲硫基戊腈	Ether	醚	C6H11NS	59121-25-4	232927	227815	230371	344490	255383	299936	142711	232532	187621	0.76068	0.0253292	0.0676658	insig
KMW0205	Cyclohexene, 1-methoxy-	1-甲氧基环己烯	Ether	醚	C7H12O	931-57-7	19412.2	15773.1	17592.6	15491.6	15449.8	15470.7	16843.6	17468.5	17156.1	0.22943	0.107201	0.182074	insig
KMW0204	Acetic acid, hexyl ester	乙酸己酯	Ester	酯	C8H16O2	142-92-7	82179.4	35923.1	59051.2	43246.6	51812	47529.3	45521.4	52958.1	49239.7	0.467472	0.572227	0.627184	insig
KMW0451	5-Thiazoleethanol, 4-methyl-	4-甲基-5-噻唑醇	Heterocyclic compound	杂环化合物	C6H9NOS	137-00-8	202741	222498	212620	197565	184043	190804	233583	201798	217691	0.252947	0.0605463	0.123795	insig
KMW0453	Linalyl acetate	乙酸芳樟酯	Terpenoids	萜类	C12H20O2	115-95-7	76511.1	98642.6	87576.9	94407.3	93850.4	94128.8	99525.7	90772	95148.8	0.927027	0.399748	0.468916	insig
KMW0456	1-Decanol	1-癸醇	Alcohol	醇	C10H22O	112-30-1	35075.6	17062.3	26068.9	61182.1	209677	135430	37682.5	89631	63656.8	0.911111	0.0657558	0.129032	insig
KMW0577	2H-Pyran-2-one, 5,6-dihydro-6-pentyl-	5,6-二氢-6-戊基-2H-吡喃-2-酮	Ketone	酮	C10H16O2	54814-64-1	78225.5	75262.8	76744.2	119656	212452	166054	158164	196052	177108	1.64008	0.0101788	0.0339036	sig
KMW0619	Butanoic acid, 3,7-dimethyl-2,6-octadienyl ester, (E)-	(E)-丁酸-3,7-二甲基-2,6-辛二烯酯	Ester	酯	C14H24O2	106-29-6	28769.9	5590.59	17180.3	34556.2	78886.7	56721.5	44774.5	30341.1	37557.8	1.05594	0.0491025	0.109763	sig
KMW0615	2(3H)-Furanone, 5-butyldihydro-4-methyl-, cis-	顺式-5-丁基二氢-4-甲基-2(3H)-呋喃酮	Ketone	酮	C9H16O2	55013-32-6	28461.1	32621	30541.1	32341.3	31107.6	31724.5	37034.1	31487.6	34260.8	1.29893	0.151956	0.229344	insig
KMW0613	.alpha.-Farnesene	α-法尼烯	Terpenoids	萜类	C15H24	502-61-4	258881	72349.2	165615	162355	305687	234021	52960.2	70204.6	61582.4	1.06556	0.0552098	0.118333	insig
KMW0609	Citronellyl butyrate	香茅醇丁酸酯	Ester	酯	C14H26O2	141-16-2	13507.8	14872	14189.9	15449.8	2644.51	9047.15	16084	15166.2	15625.1	0.126093	0.155087	0.232184	insig
KMW0605	Pentanoic acid, 1-ethenyl-1,5-dimethyl-4-hexenyl ester	戊酸-1-乙烯基-1,5-二甲基-4-己烯酯	Ester	酯	C15H26O2	10471-96-2	343931	86007.8	214969	192959	390590	291774	47474.4	71205.4	59339.9	1.18894	0.0578604	0.122202	insig
KMW0602	Pentadecane	十五烷	Hydrocarbons	烃类	C15H32	629-62-9	852900	722450	787675	1.45103e+06	2.74083e+06	2.09593e+06	2.00682e+06	2.5951e+06	2.30096e+06	1.66517	0.00804642	0.0281408	sig
KMW0599	Dodecanoic acid, methyl ester	月桂酸甲酯	Ester	酯	C13H26O2	111-82-0	98481	123917	111199	3806	4586.52	4196.26	3918.57	3412.81	3665.69	1.69372	2.67419e-06	0.000140368	sig
KMW0598	Tridecanal	十三醛	Aldehyde	醛	C13H26O	10486-19-8	6633.68	7303.6	6968.64	11806.2	18470.7	15138.5	13541.1	15718.3	14629.7	1.5715	0.00447579	0.0192178	sig
KMW0594	Dodecanoic acid, ethyl ester	月桂酸乙酯	Ester	酯	C14H28O2	106-33-2	6065.62	10364.8	8215.22	18527	23928.5	21227.8	44976.1	31449	38212.5	1.85225	0.000479884	0.00387782	sig
KMW0592	Undecanoic acid	十一酸	Acid	酸	C11H22O2	112-37-8	133465	195291	164378	164159	111670	137915	178450	142788	160619	0.0793919	0.441395	0.507741	insig
KMW0585	Citronellyl isobutyrate	异丁酸香茅酯	Ester	酯	C14H26O2	97-89-2	19179.4	21833.7	20506.5	27554.2	53006.7	40280.5	30199.7	37690.9	33945.3	1.23448	0.049648	0.110793	sig
KMW0580	2,4-Decadienoic acid, ethyl ester, (E,Z)-	(E,Z)-2,4-癸二烯酸乙酯	Ester	酯	C12H20O2	3025-30-7	48391.7	36147.9	42269.8	39269.9	111003	75136.5	88478	130942	109710	1.58828	0.0400614	0.0942493	sig
KMW0622	Cyclohexene, 3-(1,5-dimethyl-4-hexenyl)-6-methylene-, [S-(R*,S*)]-	β-倍半水芹烯	Terpenoids	萜类	C15H24	20307-83-9	33723.8	43555.1	38639.5	28128.4	26885.1	27506.7	34991	28527.2	31759.1	0.957799	0.0196539	0.0557074	insig
KMW0627	Benzoic acid, 1-methylethyl ester	苯甲酸异丙酯	Ester	酯	C10H12O2	939-48-0	38975.3	37539.4	38257.4	39165.6	36823.3	37994.5	38717.7	36728	37722.9	0.530325	0.806095	0.831665	insig
KMW0629	1-Dodecanol	月桂醇	Alcohol	醇	C12H26O	112-53-8	25134.2	29323.5	27228.8	41217.7	66615.5	53916.6	38715.5	42128.3	40421.9	1.04719	0.013799	0.043259	sig
KMW0660	2(3H)-Furanone, dihydro-5-(2-octenyl)-, (Z)-	(Z)-6-十二碳烯-γ-内酯	Ester	酯	C12H20O2	18679-18-0	6543.53	6092.86	6318.19	141785	224249	183017	198941	270816	234878	1.71948	0.000273869	0.00257129	sig
KMW0684	.delta.-Dodecalactone	δ-十二内酯	Ester	酯	C12H22O2	713-95-1	68769.5	107993	88381.1	110007	78399	94202.9	122689	71050.5	96869.8	0.344787	0.880202	0.898152	insig
KMW0683	Heptadecane	十七烷	Hydrocarbons	烃类	C17H36	629-78-7	61220.5	40314.1	50767.3	246815	420918	333867	275764	317070	296417	1.59233	0.00108094	0.00648066	sig
KMW0674	trans-2-Dodecen-1-ol	反式-2-十二烯-1-醇	Alcohol	醇	C12H24O	69064-37-5	42452.8	54503	48477.9	51279.3	45214.8	48247.1	59672.9	47038.1	53355.5	0.776659	0.463276	0.527158	insig
KMW0669	Pantolactone	D-(-)-泛酰内酯	Ester	酯	C6H10O3	599-04-2	38707.2	30095.5	34401.3	31882	30731.3	31306.6	31243.5	30094.4	30668.9	1.12695	0.234022	0.314543	insig
KMW0667	.tau.-Muurolol	T-兰油醇	Terpenoids	萜类	C15H26O	19912-62-0	4327.77	4055.95	4191.86	5942.46	10344.9	8143.67	8608.9	13006	10807.5	1.7433	0.0115208	0.0376598	sig
KMW0664	3-Cyclohexen-1-ol, 1-(1,5-dimethyl-4-hexenyl)-4-methyl-	1-(1,5-二甲基-4-己烯基)-4-甲基-3-环己烯-1-醇	Terpenoids	萜类	C15H26O	15352-77-9	843.133	168.627	505.88	11690.3	17492.4	14591.3	16402.9	21141.8	18772.4	1.67545	0.000117332	0.00133903	sig
KMW0654	Methyl tetradecanoate	十四烷酸甲酯	Ester	酯	C15H30O2	124-10-7	3315.48	3998.31	3656.9	791.668	705.449	748.558	1057.22	120.73	588.974	1.60341	4.80901e-05	0.000687529	sig
KMW0636	1H-3a,7-Methanoazulen-5-ol, octahydro-3,8,8-trimethyl-6-methylene-	雪松烯醇	Terpenoids	萜类	C15H24O	28231-03-0	11505.6	9707.33	10606.5	12415.5	17328.6	14872.1	9560.34	9833.04	9696.69	0.342505	0.0122512	0.0391617	insig
KMW0653	Pentanoic acid, 3,7-dimethyl-2,6-octadienyl ester, (E)-	戊酸香叶酯	Ester	酯	C15H26O2	10402-47-8	182930	223792	203361	195367	156582	175975	230793	190964	210878	0.251868	0.15776	0.234836	insig
KMW0646	Citronellyl valerate	戊酸香茅酯	Ester	酯	C15H28O2	7540-53-6	11788.9	9567.94	10678.4	11250.1	19264.3	15257.2	8991.54	11772.3	10381.9	0.102189	0.0984302	0.171303	insig
KMW0642	Hexadecane	十六烷	Hydrocarbons	烃类	C16H34	544-76-3	16869.4	25789.9	21329.6	19860.5	27845	23852.8	23006.2	18511.1	20758.7	0.0662182	0.580264	0.634389	insig
KMW0640	Tetradecanal	十四醛	Aldehyde	醛	C14H28O	124-25-4	14573.6	11671	13122.3	17337	39368.2	28352.6	15204.6	22748	18976.3	0.772683	0.0836899	0.152343	insig
KMW0637	2H-Pyran-2-one, 6-hexyltetrahydro-	δ-十一内酯	Ester	酯	C11H20O2	710-04-3	11404.2	15519.6	13461.9	16343.9	14351.6	15347.7	16988.2	14188.5	15588.3	1.05673	0.260336	0.338698	insig
KMW0578	Butanoic acid, 3-methyl-, 1-ethenyl-1,5-dimethyl-4-hexenyl ester	3-甲基丁酸-1-乙烯基-1,5-二甲基-4-己烯酯	Ester	酯	C15H26O2	1118-27-0	1.98307e+06	2.83199e+06	2.40753e+06	2.38685e+06	1.64042e+06	2.01363e+06	2.552e+06	2.01731e+06	2.28466e+06	0.24146	0.443089	0.509239	insig
KMW0571	Butyl caprate	癸酸丁酯	Ester	酯	C14H28O2	30673-36-0	3040.47	4366.48	3703.48	4792.09	7487.43	6139.76	3698.26	4489.99	4094.12	0.334132	0.0326404	0.0817781	insig
KMW0461	Nonanoic acid	壬酸	Acid	酸	C9H18O2	112-05-0	4815.01	5546.64	5180.83	6260.64	4738.8	5499.72	6025.9	5682.4	5854.15	1.05954	0.322331	0.395243	insig
KMW0568	2H-Pyran-2-one, tetrahydro-6-pentyl-	δ-癸内酯	Ester	酯	C10H18O2	705-86-2	48505.3	61217.1	54861.2	57149.2	54612.6	55880.9	68232.2	53752.9	60992.5	0.916885	0.412874	0.478743	insig
KMW0504	Benzene, 1-ethenyl-4-methoxy-	1-乙烯基-4-甲氧基苯	Ether	醚	C9H10O	637-69-4	201394	192749	197072	130096	100251	115174	189003	196188	192596	0.0663442	5.67968e-05	0.000769883	insig
KMW0498	4-Oxodecanal	4-氧化癸醛	Aldehyde	醛	C10H18O2	43160-78-7	113545	128029	120787	120262	114339	117300	144974	124836	134905	1.14858	0.0566777	0.120094	insig
KMW0494	Decanoic acid, methyl ester	癸酸甲酯	Ester	酯	C11H22O2	110-42-9	57349.4	65827.3	61588.4	58083.2	55078	56580.6	68194.3	57755.7	62975	0.253673	0.198208	0.278961	insig
KMW0492	2(3H)-Furanone, 5-ethyldihydro-	5-乙基二氢-2(3H)-呋喃酮	Ester	酯	C6H10O2	695-06-7	111391	108583	109987	107213	108091	107652	110637	107799	109218	0.430822	0.121889	0.198969	insig
KMW0490	trans-3-Methyl-4-octanolide	反式-3-甲基-4-辛内酯	Ester	酯	C9H16O2	39638-67-0	49135.6	54955.2	52045.4	48438	45372	46905	58278.3	50143.6	54210.9	0.419486	0.0607336	0.123795	insig
KMW0488	Tridecane	十三烷	Hydrocarbons	烃类	C13H28	629-50-5	123716	134151	128934	145839	135298	140569	148607	128247	138427	0.950539	0.194739	0.275987	insig
KMW0483	Undecanal	十一醛	Aldehyde	醛	C11H22O	112-44-7	10335.6	8284.33	9309.98	9936.63	16574.3	13255.5	11110.9	11688.6	11399.7	0.85847	0.132397	0.209039	insig
KMW0481	Acetic acid, nonyl ester	乙酸壬酯	Ester	酯	C11H22O2	143-13-5	10053.2	10743.1	10398.2	13164	14657.6	13910.8	11208.9	9091.82	10150.3	0.142285	0.00169686	0.00883048	insig
KMW0474	2-Undecanone	2-十一酮	Ketone	酮	C11H22O	112-12-9	43043.7	47549.8	45296.7	31167.4	38201.8	34684.6	49256.1	41730.8	45493.4	0.0379729	0.0100713	0.0336833	insig
KMW0473	4-Isopropylcyclohexa-1,3-dienecarbaldehyde	4-异丙基环六-1,3-二烯醛	Aldehyde	醛	C10H14O	1197-15-5	4472.86	5214.46	4843.66	4844.53	6359.28	5601.9	6387.72	7137.47	6762.6	1.68214	0.0126623	0.0401796	sig
KMW0472	Indole	吲哚	Heterocyclic compound	杂环化合物	C8H7N	120-72-9	116.958	116.958	116.958	2566.2	2870.8	2718.5	2944.29	3513.06	3228.67	1.70636	1.86184e-06	0.000127487	sig
KMW0471	Quinoxaline, 2-methyl-	2-甲基喹喔啉	Heterocyclic compound	杂环化合物	C9H8N2	7251-61-8	328.54	328.54	328.54	6170.47	9046.66	7608.57	5387.02	5584.2	5485.61	1.5668	0.000104394	0.00121264	sig
KMW0512	.alpha.-Cubebene	(-)-Α-荜澄茄油烯	Terpenoids	萜类	C15H24	17699-14-8	1400.78	727.647	1064.21	6987.39	16156.5	11571.9	3091.17	4911.33	4001.25	1.04448	0.00792644	0.0278746	sig
KMW0542	Decanoic acid, ethyl ester	癸酸乙酯	Ester	酯	C12H24O2	110-38-3	6505.35	6918.44	6711.9	27677	62843	45260	12621.4	21839.8	17230.6	0.909541	0.0102433	0.0339632	insig
KMW0558	1,5-Dimethyl-1-vinyl-4-hexenyl butyrate	1,5-二甲基-1-乙烯基-4-己烯基丁酸酯	Ester	酯	C14H24O2	78-36-4	13689.4	12034.5	12862	14471	24498.7	19484.8	16322.8	17803.5	17063.1	1.06861	0.0846557	0.153394	insig
KMW0551	Tetradecane	十四烷	Hydrocarbons	烃类	C14H30	629-59-4	35526.4	38693.4	37109.9	40823.4	50919.9	45871.7	48036.6	42920.4	45478.5	1.39921	0.0326861	0.0817781	sig
KMW0549	4a(2H)-Naphthalenol, octahydro-4,8a-dimethyl-,(4.alpha.,4a.alpha.,8a.beta.)-	二甲萘烷醇	Alcohol	醇	C12H22O	19700-21-1	9367.29	11424.3	10395.8	10677.6	9054.93	9866.25	10810.9	9892.89	10351.9	0.0234129	0.684886	0.72976	insig
KMW0546	Acetic acid, decyl ester	乙酸癸酯	Ester	酯	C12H24O2	112-17-4	97542.4	116660	107101	111150	103282	107216	135662	109478	122570	1.1456	0.15702	0.234269	insig
KMW0545	Dodecanal	月桂醛	Aldehyde	醛	C12H24O	112-54-9	24894.3	25087.4	24990.8	29485.8	30388.3	29937	32514	30460.8	31487.4	1.80613	4.43005e-05	0.000647584	sig
KMW0544	Methyleugenol	甲基丁香酚	Phenol	酚	C11H14O2	93-15-2	522.815	522.815	522.815	6839.97	15155	10997.5	2614.08	5889.72	4251.9	1.25326	0.00696991	0.0251977	sig
KMW0540	Eugenol	丁香酚	Phenol	酚	C10H12O2	97-53-0	23782.5	10036.7	16909.6	296453	755490	525972	41340.2	71874.7	56607.5	0.665653	0.00587658	0.0226867	insig
KMW0514	Benzenepropanoic acid, ethyl ester	苯丙酸乙酯	Ester	酯	C11H14O2	2021-28-5	2455.09	1092.24	1773.66	37307.8	92687.5	64997.7	4999.74	9585.3	7292.52	0.739039	0.00522589	0.0211146	insig
KMW0539	2(5H)-Furanone, 5-ethyl-	5-乙基-2(5H)-呋喃酮	Ketone	酮	C6H8O2	2407-43-4	563683	558538	561111	509137	546498	527817	565140	503228	534184	0.927894	0.198881	0.279421	insig
KMW0534	Butyl caprylate	辛酸丁酯	Ester	酯	C12H24O2	589-75-3	5697.33	7105.5	6401.41	7200.25	14542	10871.1	8404.07	11444.7	9924.37	1.19145	0.120938	0.197663	insig
KMW0532	Hexanoic acid, hexyl ester	己酸己酯	Ester	酯	C12H24O2	6378-65-0	14938.8	9188.12	12063.4	9171.92	30057.7	19614.8	15838.2	31114.9	23476.6	1.18402	0.255703	0.333671	insig
KMW0526	2-Buten-1-one, 1-(2,6,6-trimethyl-1,3-cyclohexadien-1-yl)-, (E)-	β-大马烯酮	Terpenoids	萜类	C13H18O	23726-93-4	9078.13	10492.6	9785.34	7571.2	5586.05	6578.62	7761.6	6160.86	6961.23	1.33853	0.00660908	0.0247081	sig
KMW0523	1-Undecanol	1-十一醇	Alcohol	醇	C11H24O	112-42-5	14700.4	14435	14567.7	11683	16951.1	14317.1	16732.2	16493	16612.6	0.94792	0.20997	0.290299	insig
KMW0521	2(3H)-Furanone, dihydro-5-pentyl-	γ-戊基丁内酯	Ester	酯	C9H16O2	104-61-0	43802.1	46202.8	45002.5	44821.8	40109.7	42465.7	53769.8	43701.6	48735.7	0.758895	0.140641	0.217115	insig
KMW0094	Butanoic acid, 3-methyl-, ethyl ester	3-甲基丁酸乙酯	Ester	酯	C7H14O2	108-64-5	25020.2	20237.7	22629	20201.4	21266.8	20734.1	21226.4	22101.3	21663.8	0.499638	0.3385	0.41081	insig
KMW0078	8-Nonen-2-one	8-壬烯-2-酮	Ketone	酮	C9H16O	5009-32-5	24637.2	22209.5	23423.4	25485.2	25372.7	25429	22482.3	23119.2	22800.7	0.402405	0.0103666	0.0342308	insig
KMW0066	Hexanal	己醛	Aldehyde	醛	C6H12O	66-25-1	4.46069e+06	5.55078e+06	5.00574e+06	476226	637590	556908	390864	378622	384743	1.76997	3.06979e-06	0.000140368	sig
D226	2-Dodecanone	2-十二酮	Ketone	酮	C12H24O	6175-49-1	870.384	4796.74	2833.56	5304.04	6639.24	5971.64	5238.6	5181.28	5209.94	1.0995	0.0423492	0.0980361	sig
D30	1-Octen-3-yl-acetate	1-辛烯-3-乙酸酯	Ester	酯	C10H18O2	2442-10-6	360451	154561	257506	216244	450249	333246	143342	234418	188880	0.583986	0.247163	0.326124	insig
D288	(Z)-Pentadec-6-en-2-one	(Z)-6-十五碳烯-2-酮	Ketone	酮	C15H28O	252931-22-9	3169.49	2297.29	2733.39	72909.3	114080	93494.7	102301	138655	120478	1.71625	0.000238201	0.00238385	sig
D283	2-Buten-1-one, 1-(2,6,6-trimethyl-2-cyclohexen-1-yl)-, (E)-	(E)-1-(2,6,6-三甲基-2-环己烯基)-2-丁烯-1-酮	Ketone	酮	C13H20O	24720-09-0	4430.52	3923.5	4177.01	7352.36	13856.5	10604.4	5145.98	5296.49	5221.24	0.428659	0.0121276	0.038862	insig
D282	Citronellyl tiglate	惕各酸香茅酯	Terpenoids	萜类	C15H26O2	24717-85-9	7564.01	7272.69	7418.35	193239	303287	248263	268925	367259	318092	1.7173	0.000261526	0.00252034	sig
D281	Avocadynofuran	2-(十三-12-炔基)呋喃	Heterocyclic compound	杂环化合物	C17H26O	24708-33-6	2009.34	2142.3	2075.82	9016.72	17264.3	13140.5	7859.15	8081.81	7970.48	1.35044	0.00381158	0.0170408	sig
D274	2H-1-Benzopyran-2-one, 3-methyl-	3-甲基-2H-1-苯并吡喃-2-酮	Ketone	酮	C10H8O2	2445-82-1	224069	283404	253736	262549	192475	227512	266484	217800	242142	0.324416	0.590644	0.644114	insig
D268	Tetrasulfide, di-2-propenyl	二烯丙基四硫醚	Sulfur compounds	含硫化合物	C6H10S4	2444-49-7	5987.68	5901.3	5944.49	3286.96	3984.59	3635.77	4493	4641.4	4567.2	0.985811	2.95e-05	0.00053962	insig
D265	Dodecanenitrile	十二腈	Nitrogen compounds	含氮化合物	C12H23N	2437-25-4	197262	230788	214025	224703	172492	198598	222856	191427	207142	0.305125	0.660674	0.708604	insig
D254	2H-2,4a-Methanonaphthalen-8(5H)-one, 1,3,4,6,7,8a-hexahydro-1,1,5,5-tetramethyl-	1，1,3,4,6,7,8a-六氢-1,1,5,5-四甲基-2H-2,4a-甲烷萘-8(5H)酮	Terpenoids	萜类	C15H24O	23787-90-8	9680.11	11977.9	10829	8889.01	8518.83	8703.92	8846.54	8636.15	8741.35	1.4629	0.0130223	0.0411214	sig
D248	Propanoic acid, 2-methyl-, heptyl ester	2-甲基丙酸庚酯	Ester	酯	C11H22O2	2349-13-5	665133	687122	676127	661763	617907	639835	696914	649784	673349	0.100699	0.114745	0.191634	insig
D243	(5a.alpha.,9a.beta.,9b.beta.)-5,5a,6,7,8,9,9a,9b-octahydro-6,6,9a-trimethylnaphtho[1,2-c]furan-1-(3H)-one (drimenin)	(5aS，9aS，9bR)-6,6,9a-三甲基-5,5a，7,8,9,9b-六氢-3H-苯并[g] [2]苯并呋喃-1-酮	Heterocyclic compound	杂环化合物	C15H22O2	2326-89-8	7804.03	14974.4	11389.2	15528.6	6671.43	11100	14483.1	11817.4	13150.2	0.489806	0.735401	0.770336	insig
D303	2H-Pyran-2-one, tetrahydro-6-nonyl-	6-壬基四氢-2H-吡喃-2-酮	Ketone	酮	C14H26O2	2721-22-4	150446	93484.5	121965	441399	718071	579735	375060	434670	404865	1.38677	0.00152759	0.0083116	sig
D308	CH3CH2CH2SCH2CH=CH2	烯丙基丙基硫醚	Ether	醚	C6H12S	27817-67-0	69554	58772.5	64163.3	61337.2	62117.3	61727.3	64808	64837.8	64822.9	0.220008	0.484705	0.546449	insig
D346	Methyl 6,6-dimethylbicyclo[3.1.1]hept-2-ene-2-carboxylate	6,6-二甲基双环[3.1.1]庚-2-烯-2-羧酸甲酯	Ester	酯	C11H16O2	30649-97-9	1369.41	1659.94	1514.68	8442.8	10791.8	9617.29	10720.4	12018.4	11369.4	1.72959	9.93512e-06	0.000235011	sig
D358	4-tert-Butylcyclohexyl acetate	4-叔丁基乙酸环己酯	Ester	酯	C12H22O2	32210-23-4	21518.7	23345.6	22432.1	24453.3	22296.1	23374.7	28989.6	23885.6	26437.6	1.45613	0.060599	0.123795	insig
D357	2-Propanol, 1-(dimethylamino)-, acetate (ester)	1-(二甲基氨基)-2-丙醇乙酸酯	Ester	酯	C7H15NO2	32188-28-6	3609.59	4399.36	4004.47	3683.16	3891.13	3787.15	3538.33	2850.32	3194.33	1.48492	0.0431835	0.0994367	sig
D356	3-Methoxy-5-methylphenol	3-甲氧基-5-甲基苯酚	Phenol	酚	C8H10O2	3209-13-0	3500.38	5031.43	4265.9	3359.02	2999.74	3179.38	3335.23	3506.62	3420.93	1.09258	0.059555	0.123795	insig
D354	3-Cyclohexene-1-carboxaldehyde, 4-(4-hydroxy-4-methylpentyl)-	4-(4-羟基-4-甲基戊基)-3-环己烯-1-甲醛	Aldehyde	醛	C13H22O2	31906-04-4	2491.42	12457.1	7474.26	307596	476544	392070	297305	418706	358005	1.61366	0.000403058	0.0033614	sig
D352	2-Butenal, 2-methyl-4-(2,6,6-trimethyl-1-cyclohexen-1-yl)-	2-甲基-4-(2,6,6-三甲基-1-环己烯-1-基)-2-丁烯醛	Aldehyde	醛	C14H22O	3155-71-3	6482.42	2256.24	4369.33	5268.28	10699.1	7983.71	3038.42	4578.75	3808.58	0.11143	0.0890737	0.159621	insig
D347	n-Capric acid isobutyl ester	癸酸异丁酯	Ester	酯	C14H28O2	30673-38-2	32460.6	42901.4	37681	38833	27750.4	33291.7	47284.8	33603.9	40444.4	0.343349	0.386681	0.456923	insig
D345	(3aR,6R,8aR)-7,7-Dimethyl-8-methylenehexahydro-1H-3a,6-methanoazulen-3(2H)-one	(1R,5R,8R)-7,7-二甲基-6-亚甲基三环[6.2.1.01,5]十一碳-2-酮	Ketone	酮	C14H20O	30557-76-7	7450.9	2159.61	4805.25	4143.02	7975.03	6059.02	1829.32	2381.94	2105.63	1.02407	0.102128	0.175558	insig
D319	.beta.-Acorenol	β-菖蒲烯醇	Terpenoids	萜类	C15H26O	28400-11-5	11707.9	14332.4	13020.1	13488.1	8472.59	10980.3	13137.9	12408.7	12773.3	0.0972977	0.323607	0.396061	insig
D337	2H-2a,7-Methanoazuleno[5,6-b]oxirene, octahydro-3,6,6,7a-tetramethyl-	雪松烯-8-环氧化物	Terpenoids	萜类	C15H24O	29597-36-2	2900.45	2051.21	2475.83	2525.88	5570.29	4048.08	2704.55	4310.42	3507.48	0.898344	0.239964	0.321056	insig
D335	Pyrazine, (2-methylpropyl)-	(2-甲基丙基)吡嗪	Heterocyclic compound	杂环化合物	C8H12N2	29460-92-2	39984.8	30584.1	35284.5	36863.4	31729.8	34296.6	30321.8	29581.2	29951.5	1.25478	0.161069	0.238131	insig
D328	(5R,10R)-10-Methyl-6-methylene-2-(propan-2-ylidene)spiro[4.5]dec-7-ene	(5R，10R)-10-甲基-6-亚甲基-2-(丙烷-2-亚烷基)螺[4.5]-7-癸烯	Terpenoids	萜类	C15H22	28908-27-2	70244.2	15966.2	43105.2	38170.8	77141.3	57656	9355.89	14404.7	11880.3	1.16283	0.0670191	0.130332	insig
D325	(3R,3aR,7S,8aS)-3,6,8,8-Tetramethyl-4,7,8,8a-tetrahydro-1H-3a,7-methanoazulen-2(3H)-one	(3R，3aR，7S，8aS)-3,6,8,8-四甲基-4,7,8,8a-四氢-1H-3a，7-甲基氮杂烯-2(3H)-酮	Terpenoids	萜类	C15H22O	288249-25-2	346.73	2219.82	1283.27	2441.91	5227.26	3834.58	4195.32	5731.17	4963.24	1.48761	0.0141933	0.0440705	sig
D322	(3S,3aR,6R,8aS)-3,7,7-Trimethyl-8-methylenehexahydro-1H-3a,6-methanoazulen-2(3H)-one	(3S，3aR，6R，8aS)-3,7,7-三甲基-8-亚甲基六氢-1H-3a，6-甲基氮杂烯-2(3H)-酮	Terpenoids	萜类	C15H22O	28624-27-3	393.441	393.441	393.441	6278.75	9118.09	7698.42	8231.17	12057.8	10144.5	1.72901	0.000321125	0.00280817	sig
D320	(3E,7E)-1,5,5,8-Tetramethylcycloundeca-3,7-dienol	(3E,7E)-1,5,5,8-四甲基环十一-3,7-二烯醇	Terpenoids	萜类	C15H26O	28446-26-6	14709.7	7342.98	11026.3	12905.3	26281.9	19593.6	8817.08	12951.6	10884.4	0.0308774	0.0948503	0.167663	insig
D239	Acetoacetic acid isoamyl ester	乙酰乙酸异戊酯	Ester	酯	C9H16O3	2308-18-1	175260	204028	189644	193307	132569	162938	205191	178695	191943	0.0668046	0.245163	0.324369	insig
D222	Hexanoic acid, 3-methyl-2-butenyl ester	己酸-3-甲基-2-丁烯酯	Ester	酯	C11H20O2	76649-22-4	8404.33	8086.67	8245.5	8284.56	9646.34	8965.45	10783.3	9439.07	10111.2	1.66815	0.0178869	0.0526985	sig
D369	Kessane	(1S，2R，5R，6R，8R)-1，5，9，9-四甲基-10-氧杂三环[6.2.2.02，6]十二烷	Terpenoids	萜类	C15H26O	3321-66-2	24479.2	30725.8	27602.5	27812.3	20080.1	23946.2	32542.5	23012.4	27777.4	0.000108239	0.459255	0.523196	insig
D216	.alpha.-Irone	6-甲基紫罗兰酮	Terpenoids	萜类	C14H22O	79-69-6	145092	35433.1	90262.5	81010.3	165549	123280	20358.1	29164.6	24761.4	1.18114	0.0590864	0.123389	insig
D1352	Benzoic acid, 3-methoxy-	3-甲氧基苯甲酸	Acid	酸	C8H8O3	586-38-9	1730.95	346.19	1038.57	6388.26	13411	9899.62	7451.98	9288.27	8370.13	1.50863	0.00479549	0.0200609	sig
D131	3-Pentyn-1-ol	3-戊炔-1-醇	Alcohol	醇	C5H8O	10229-10-4	120173	144930	132551	12000.5	15878.2	13939.4	8986.56	8721.69	8854.13	1.78852	1.18066e-06	9.60024e-05	sig
D1241	Ethanol, 2-(methylthio)-	2-甲硫基乙醇	Alcohol	醇	C3H8OS	5271-38-5	14937.1	12317.5	13627.3	1196.17	2556.15	1876.16	1080.37	767.829	924.101	1.81584	3.01912e-06	0.000140368	sig
D119	2-Benzylidene-1-heptanol	2-亚苄基-1-庚醇	Alcohol	醇	C14H20O	101-85-9	3924.07	3773.41	3848.74	3590.99	4566.81	4078.9	4070.69	4510.87	4290.78	1.13213	0.295181	0.37168	insig
D111	2-Propenal, 2-methyl-3-phenyl-	2-甲基-3-苯基-2-丙醛	Aldehyde	醛	C10H10O	101-39-3	298.038	1490.19	894.114	5908.85	5197.45	5553.15	2207.64	2163.92	2185.78	0.933818	1.97618e-05	0.000408097	insig
D110	Bicyclo[3.1.1]heptan-3-one, 2-hydroxy-2,6,6-trimethyl-	2-羟基-2,6,6-三甲基双环[3.1.1]-3-庚酮	Ketone	酮	C10H16O2	10136-65-9	29248.5	32480.3	30864.4	30736.3	31992.9	31364.6	35361.4	32561	33961.2	1.43437	0.0525726	0.115535	insig
D103	Butanoic acid, 1,1-dimethyl-2-phenylethyl ester	丁酸-1,1-二甲基-2-苯乙酯	Ester	酯	C14H20O2	10094-34-5	601113	102790	351952	102790	523999	313395	102790	546279	324535	0.0567539	0.977568	0.982098	insig
D1026	1,7-Dioxacycloheptadecan-8-one	1,7-二氧杂环庚烷-8-酮	Ketone	酮	C15H28O3	3391-83-1	34888.4	24055.9	29472.2	101749	159271	130510	85825.5	96641.3	91233.4	1.37846	0.00106688	0.00648066	sig
CY_146	2-Cyclohexen-1-one, 4,4,6-trimethyl-	4,4,6-三甲基-2-环己烯-1-酮	Ketone	酮	C9H14O	13395-73-8	623175	271343	447259	381059	784250	582655	249898	414853	332376	0.567911	0.243842	0.324044	insig
CY_073	3-Heptanol, 3-methyl-	3-甲基-3-庚醇	Alcohol	醇	C8H18O	5582-82-1	24255.3	12145.8	18200.5	13442.7	15685.1	14563.9	14762.7	15598	15180.4	0.602205	0.456938	0.521013	insig
CY_060	2-Heptanol, 6-methyl-	6-甲基-2-庚醇	Alcohol	醇	C8H18O	4730-22-7	18470.7	34023.6	26247.1	26470.5	38631	32550.8	177051	17041.6	97046.5	1.05303	0.20041	0.281266	insig
BPMW019	11-Octadecenoic acid, methyl ester, (Z)-	(Z)-11-十八碳烯酸甲酯	Ester	酯	C19H36O2	1937-63-9	31883.9	18924.9	25404.4	25503	31396.1	28449.5	35879.9	39329.6	37604.7	1.49204	0.028992	0.0746904	sig
D1386	Propanoic acid, 2-methyl-, 1-methylethyl ester	1-甲基乙基-2-甲基丙酸酯	Ester	酯	C7H14O2	617-50-5	588955	702117	645536	42569.8	64293	53431.4	41020.1	37296.1	39158.1	1.74145	7.69794e-07	7.70386e-05	sig
D1396	3-Nonanol	3-壬醇	Alcohol	醇	C9H20O	624-51-1	28725.5	29074.1	28899.8	31892.5	29498.7	30695.6	29802.9	29374.9	29588.9	0.574008	0.0548489	0.117948	insig
D1401	Piperidine, 1-methyl-	N-甲基哌啶	Heterocyclic compound	杂环化合物	C6H13N	626-67-5	55612.6	54937.2	55274.9	6797.27	7163.15	6980.21	4709.55	5004.26	4856.91	1.78228	3.33749e-13	4.34207e-10	sig
D1772	Cyclohexanone, 4-(1,1-dimethylethyl)-	4-(1,1-二甲基乙基)环己酮	Ketone	酮	C10H18O	98-53-3	5608.85	6260.49	5934.67	4527.55	5790.68	5159.11	5972.83	3810.29	4891.56	1.06873	0.281425	0.36005	insig
D213	2,4-Hexadiyn-1-one, 1-phenyl-	茵陈二炔酮	Ketone	酮	C12H8O	495-74-9	9368.04	12165.6	10766.8	10326.5	6716.63	8521.54	12828.6	8022.94	10425.8	0.18462	0.364668	0.43486	insig
D202	3-Hexen-1-ol, propanoate, (Z)-	(Z)-3-己基丙酸酯	Ester	酯	C9H16O2	33467-74-2	549638	228236	388937	325229	710811	518020	207196	362576	284886	0.555682	0.247467	0.326195	insig
D197	3-Oxatricyclo[4.1.1.0(2,4)]octane, 2,7,7-trimethyl-	α-环氧蒎烯	Terpenoids	萜类	C10H16O	1686-14-2	328671	115201	221936	176353	409861	293107	108012	194953	151482	0.584251	0.263941	0.341679	insig
D191	2-Hexanoylfuran	2-己酰呋喃	Heterocyclic compound	杂环化合物	C10H14O2	14360-50-0	9.1388e+06	9.31337e+06	9.22609e+06	9.07461e+06	8.43449e+06	8.75455e+06	9.49635e+06	8.92012e+06	9.20823e+06	0.0554845	0.1065	0.181481	insig
D187	Resorcinol	间苯二酚	Phenol	酚	C6H6O2	108-46-3	15687.3	14387.7	15037.5	13629.7	14204.7	13917.2	14226.3	13430.2	13828.3	1.41548	0.0351095	0.0860216	sig
D1404	1-Octyne	1-辛炔	Hydrocarbons	烃类	C8H14	629-05-0	1.29269e+06	1.62507e+06	1.45888e+06	122877	166891	144884	100939	93913.3	97426.1	1.77168	3.69049e-06	0.000140368	sig
D163	dl-Camphoroquinone	dl-樟脑醌	Terpenoids	萜类	C10H14O2	10373-78-1	23820.2	21132.6	22476.4	21277.9	20338.2	20808.1	19799.4	17951.7	18875.5	1.70311	0.0118797	0.0383509	sig
D1593	1-Decyne	1-癸炔	Hydrocarbons	烃类	C10H18	764-93-2	14376.8	11088.4	12732.6	10222.9	9339.96	9781.45	10947	10634.1	10790.6	1.00868	0.0275949	0.0719458	sig
D157	Propanoic acid, 2-methyl-, 3-phenyl-2-propenyl ester	异丁酸肉桂酯	Ester	酯	C13H16O2	103-59-3	388.34	47.207	217.773	2192.03	10648.5	6420.28	2065.31	3788.49	2926.9	1.3625	0.0599286	0.123795	insig
D152	Propanoic acid, 2-methyl-, 2-phenylethyl ester	异丁酸苯乙酯	Ester	酯	C12H16O2	103-48-0	10784.1	13499.2	12141.6	10765.6	10531	10648.3	12859.4	10502.9	11681.2	0.322015	0.273451	0.351685	insig
D141	Acetic acid, 2-ethylhexyl ester	乙酸-2-乙基己酯	Ester	酯	C10H20O2	103-09-3	8070.63	5014.78	6542.71	41983.6	68023.7	55003.6	28392.8	89198.9	58795.8	1.58048	0.0272495	0.0711879	sig
D368	trans-11-Tetradecenyl acetate	反式-11-乙酸十四碳烯酯	Ester	酯	C16H30O2	33189-72-9	1644.14	1835.67	1739.91	10267.6	18934.6	14601.1	10080.3	10389.2	10234.7	1.49281	0.00209025	0.01034	sig
D377	Octadecane, 1-chloro-	1-氯十八烷	Halogenated hydrocarbons	卤代烃	C18H37Cl	3386-33-2	22090.3	11533.4	16811.9	15225.5	30792.8	23009.1	33499.9	40133.9	36816.9	1.58348	0.0138534	0.0433253	sig
KMW0060	Toluene	甲苯	Aromatics	芳烃	C7H8	108-88-3	8449.57	5803.65	7126.61	9140.44	8618.87	8879.65	5401.64	6922.76	6162.2	0.602116	0.0259953	0.0688212	insig
GMW0078	.beta.-Bisabolene	β-红没药烯	Terpenoids	萜类	C15H24	495-61-4	145360	36222.6	90791.2	82091.9	165380	123736	21229.3	31570.8	26400	1.16365	0.0601897	0.123795	insig
GMW0223	Ethanone, 1-(3,4-dimethoxyphenyl)-	1-(3,4-二甲氧基苯基)乙酮	Ketone	酮	C10H12O3	1131-62-0	28981.4	8101.87	18541.7	10653	26973	18813	12551.3	20070.9	16311.1	0.0309321	0.915663	0.92996	insig
GMW0220	Benzaldehyde dimethyl acetal	苯甲醛二甲缩醛	Ether	醚	C9H12O2	1125-88-8	8861.32	3131.07	5996.2	5635.05	11521.2	8578.12	3637.02	6354.64	4995.83	0.241875	0.269773	0.34819	insig
GMW0208	2-Nonynoic acid, methyl ester	2-壬炔酸甲酯	Ester	酯	C10H16O2	111-80-8	3990.91	798.182	2394.55	4040.28	6808.2	5424.24	798.182	6110.13	3454.15	0.262386	0.237094	0.318	insig
GMW0190	2-Methylpiperidine	2-甲基哌啶	Heterocyclic compound	杂环化合物	C6H13N	109-05-7	1.29187e+06	1.6472e+06	1.46954e+06	124351	167638	145995	105035	95133.4	100084	1.76708	5.23155e-06	0.000160596	sig
GMW0186	4-Heptanol, 2,6-dimethyl-	2,6-二甲基-4-庚醇	Alcohol	醇	C9H20O	108-82-7	2701.92	2938.5	2820.21	16186.9	30836.7	23511.8	11801.9	15883	13842.5	1.37462	0.00354188	0.0161118	sig
GMW0178	Octanal, 7-hydroxy-3,7-dimethyl-	7-羟基-3,7-二甲基辛醛	Aldehyde	醛	C10H20O2	107-75-5	50198	55289.9	52744	48787.8	47278	48032.9	59090.4	50515.7	54803	0.425999	0.0704928	0.133885	insig
GMW0158	3-Decen-2-one	3-癸烯-2-酮	Ketone	酮	C10H18O	10519-33-2	3.08226e+06	3.15072e+06	3.11649e+06	3.06212e+06	2.84061e+06	2.95136e+06	3.20478e+06	3.00624e+06	3.10551e+06	0.090431	0.108297	0.18298	insig
GMW0157	Ethyl 2-octynoate	2-辛炔酸乙酯	Ester	酯	C10H16O2	10519-20-7	7557.88	6259.85	6908.86	7393.43	8791.84	8092.63	6834.47	6560.03	6697.25	0.217817	0.0442909	0.100738	insig
GMW0152	Benzenepropanal	苯丙醛	Aldehyde	醛	C9H10O	104-53-0	39363.8	38029.5	38696.6	25853.5	20560.2	23206.8	36676.3	39558.1	38117.2	0.0455078	6.18958e-05	0.000805265	insig
GMW0131	2,4-Dimethylcyclohex-3-ene-1-carbaldehyde	2,4-二甲基环己-3-烯-1-甲醛	Aldehyde	醛	C9H14O	68039-49-6	18962.3	18177.9	18570.1	19317.3	17838.3	18577.8	19300.8	18844	19072.4	0.811124	0.424979	0.491902	insig
GMW0115	Trisulfide, methyl propyl	甲基丙基三硫化物	Sulfur compounds	含硫化合物	C4H10S3	17619-36-2	6.06961e+06	5.90071e+06	5.98516e+06	3.84615e+06	2.98212e+06	3.41414e+06	5.8005e+06	5.95134e+06	5.87592e+06	0.0495087	2.83592e-05	0.00053962	insig
GMW0248	Propanoic acid, phenylmethyl ester	丙酸苯甲酯	Ester	酯	C10H12O2	122-63-4	2244.89	3377.74	2811.32	7055.22	18944	12999.6	6004.15	6145.64	6074.89	0.951648	0.0284163	0.0736446	insig
GMW0271	9-Decen-1-ol	9-癸烯醇	Alcohol	醇	C10H20O	13019-22-2	5999.23	9970.77	7985	12504.2	35494.3	23999.3	17042.7	13360.4	15201.6	1.02414	0.0738425	0.1377	insig
GMW0313	Butanoic acid, 3-methyl-, 3-phenyl-2-propenyl ester	3-甲基丁酸-3-苯基-2-丙烯酯	Ester	酯	C14H18O2	140-27-2	137798	149495	143647	336786	443087	389936	433452	488092	460772	1.76759	7.18541e-05	0.000898867	sig
GMW0406	4-Hydroxy-β-damascone	4-羟基-β-二氢大马酮	Ketone	酮	C13H20O2	102488-09-5	2066.13	2240.51	2153.32	4000.23	5442.88	4721.56	3718.73	5322.13	4520.43	1.53951	0.00414018	0.0182951	sig
GMW0403	Benzene, 1,3,5-trimethoxy-	1,3,5-三甲氧基苯	Ether	醚	C9H12O3	621-23-8	905.158	905.158	905.158	12800.3	905.158	6852.73	15820	4525.79	10172.9	1.49665	0.128173	0.205191	insig
GMW0392	.beta.-Longipinene	β-龙吉烯	Terpenoids	萜类	C15H24	41432-70-6	7693.22	10194.2	8943.71	9659.86	12950.2	11305	8551.4	7372.96	7962.18	0.490576	0.0402426	0.0945048	insig
GMW0349	Safrole	黄樟素	Heterocyclic compound	杂环化合物	C10H10O2	94-59-7	891.772	661.422	776.597	6422.85	8113.6	7268.23	6010.14	8016.06	7013.1	1.64073	6.89465e-05	0.000870868	sig
GMW0317	6-Octen-1-ol, 3,7-dimethyl-, propanoate	丙酸香茅酯	Ester	酯	C13H24O2	141-14-0	5.55749e+06	8.10373e+06	6.83061e+06	6.67381e+06	4.24507e+06	5.45944e+06	7.26969e+06	5.87527e+06	6.57248e+06	0.138626	0.331631	0.40436	insig
GMW0272	Acetic acid, non-3-enyl ester, cis-	(Z)-3-乙酸壬烯酯	Ester	酯	C11H20O2	13049-88-2	4245.09	5285.15	4765.12	9358.09	24020	16689.1	10016.7	7912.42	8964.56	0.92688	0.0373745	0.0898992	insig
GMW0301	Quinoxaline, 5-methyl-	5-甲基喹喔啉	Heterocyclic compound	杂环化合物	C9H8N2	13708-12-8	10359.3	11227.7	10793.5	13534.8	11142.2	12338.5	10738.8	10355.6	10547.2	0.23284	0.0503832	0.112241	insig
GMW0299	2-n-Heptylcyclopentanone	2-正庚基环戊酮	Ketone	酮	C12H22O	137-03-1	29492.5	35102.6	32297.5	32816.9	32186.2	32501.5	39993.1	31886.6	35939.8	1.00996	0.287571	0.365362	insig
GMW0295	Furfuryl sulfide	糠基硫醚	Heterocyclic compound	杂环化合物	C10H10O2S	13678-67-6	2.78619e+06	4.08919e+06	3.43769e+06	3.27675e+06	2.02688e+06	2.65181e+06	3.5536e+06	2.74712e+06	3.15036e+06	0.333587	0.305225	0.380726	insig
GMW0277	Bicyclo[2.2.1]heptan-2-one, 3,3-dimethyl-	3,3-二甲基双环[2.2.1]-2-庚酮	Ketone	酮	C9H14O	13211-15-9	386552	386881	386716	377058	338171	357614	390052	360759	375406	0.529831	0.109607	0.183761	insig
GMW0273	2-n-Hexylcyclopentanone	2-正己基环戊酮	Ketone	酮	C11H20O	13074-65-2	9196.93	10437.9	9817.4	11448	13064.1	12256	11343.6	7554.48	9449.05	0.249405	0.0633421	0.125429	insig
GMW0105	3-Undecanone	3-十一酮	Ketone	酮	C11H22O	2216-87-7	66981.3	73834.3	70407.8	67523.3	61089.2	64306.2	78820.2	67894.3	73357.2	0.435607	0.0900694	0.160521	insig
GMW0039	2-Furancarboxylic acid	2-呋喃甲酸	Acid	酸	C5H4O3	88-14-2	114671	107658	111165	104459	103320	103889	111074	106667	108870	0.483	0.0260261	0.0688212	insig
D380	3(2H)-Furanone, 2-hexyl-5-methyl-	2-己基-5-甲基-3(2H)-呋喃酮	Ketone	酮	C11H18O2	33922-66-6	18335.7	20892.9	19614.3	20709.4	24928.3	22818.8	22021.3	24312.7	23167	1.39473	0.0599247	0.123795	insig
GGMW0053	(Z)-4-Decen-1-ol	(Z)-4-癸烯-1-醇	Alcohol	醇	C10H20O	57074-37-0	12156.6	10054.6	11105.6	38795.9	129109	83952.2	39962.7	53860.6	46911.6	1.30741	0.0407548	0.0953632	sig
D413	4-Methyl-5-nonanone	4-甲基-5-壬酮	Ketone	酮	C10H20O	35900-26-6	67098.4	58296.2	62697.3	52015.8	60248.6	56132.2	69980.2	65114.3	67547.3	0.665548	0.0270474	0.0709449	insig
D411	4-Methylpentyl 2-methylbutanoate	2-甲基丁酸-4-甲基戊酯	Ester	酯	C11H22O2	35852-40-5	666025	671236	668631	609764	595990	602877	732610	667001	699805	0.542683	0.00237208	0.0115152	insig
D41	4-(p-Acetoxyphenyl)-2-butanone	4-(对乙酰氧基苯基)-2-丁酮	Ketone	酮	C12H14O3	3572-06-3	28563.3	30309.3	29436.3	28929.1	21706.1	25317.6	28508.7	27973.6	28241.1	0.34818	0.130665	0.206812	insig
D407	7-Octen-4-ol, 2-methyl-6-methylene-, (S)-	(S)-(-)-2-甲基-6-次甲基-7-辛烯-4-醇	Terpenoids	萜类	C10H18O	35628-05-8	529352	528356	528854	513980	465662	489821	536369	503129	519749	0.327816	0.0676241	0.130613	insig
D405	Benzene, (2-methoxyethyl)-	(2-甲氧基乙基)苯	Ether	醚	C9H12O	3558-60-9	12663.1	12363.7	12513.4	12428.1	12854.7	12641.4	12300	11920.6	12110.3	1.16799	0.0299849	0.0767919	sig
D404	Hexahydro-3-butylphthalide	3-丁基-3a,4,5,6,7,7a-六氢-3H-2-苯并呋喃-1-酮	Heterocyclic compound	杂环化合物	C12H20O2	3553-34-2	119949	137284	128617	124915	91219.6	108067	130957	124630	127794	0.0413847	0.107921	0.182593	insig
D396	9-Dodecen-1-ol, acetate, (E)-	(E)-9-十二碳烯乙酸酯	Ester	酯	C14H26O2	35148-19-7	9515.81	7900.37	8708.09	12268.3	26562.5	19415.4	13441.9	16915.7	15178.8	1.16929	0.0573393	0.121298	insig
D393	1,3-Cyclohexadiene-1-carboxylic acid, 2,6,6-trimethyl-, ethyl ester	1,3-环己二烯-1-甲酸-2,6,6-三甲基乙酯	Ester	酯	C12H18O2	35044-59-8	34581.7	39981.7	37281.7	38564.2	30969.1	34766.6	37823	31693.3	34758.1	0.690542	0.57288	0.627371	insig
D390	Cyclopentanone, 2-(2-hexenyl)-	2-(2-己烯基)环戊酮	Ketone	酮	C11H18O	34687-46-2	30669.2	35024.1	32846.6	32797.2	31396.8	32097	39699	34901.8	37300.4	1.26639	0.0316655	0.0798388	sig
D389	(S)-3,3,6-Trimethylhepta-1,5-dien-4-yl acetate	(S)-3,3,6-三甲基-1,5-庚二烯-4-乙酸酯	Ester	酯	C12H20O2	3465-88-1	7042.84	7467.18	7255.01	6767.48	6365.33	6566.41	7496.12	7360.35	7428.23	0.333071	0.00201051	0.010047	insig
D383	11-Hexadecen-1-ol, acetate, (Z)-	(Z)-11顺-十六碳烯醇乙酸酯	Ester	酯	C18H34O2	34010-21-4	3868.14	4215.92	4042.03	13226.6	11119.2	12172.9	22395.1	16017.5	19206.3	1.85201	0.000231894	0.00235699	sig
D432	8-Dodecen-1-ol, acetate, (E)-	(E)-8-十二碳烯醇乙酸酯	Ester	酯	C14H26O2	38363-29-0	7186.99	9492.59	8339.79	23575.1	20138.2	21856.7	8036.39	7847.87	7942.13	0.0826705	1.10705e-05	0.00025719	insig
D442	2(3H)-Furanone, 5-butyldihydro-4-methyl-	5-丁基二氢-4-甲基-2(3H)-呋喃酮	Ketone	酮	C9H16O2	39212-23-2	9772.67	9772.74	9772.7	11048	11942.4	11495.2	10428.7	9823.68	10126.2	0.376601	0.00115978	0.00679672	insig
GGMW0050	Cyclohexanone, 4-methyl-	4-甲基环己酮	Ketone	酮	C7H12O	589-92-4	105210	114605	109908	119328	132885	126106	132751	114182	123467	1.185	0.0664091	0.129533	insig
GGMW0037	5-Nonanol	5-壬醇	Alcohol	醇	C9H20O	623-93-8	106954	106572	106763	105906	96812.9	101359	108383	100758	104571	0.488023	0.231384	0.312316	insig
GGMW0028	Methyl tiglate	替各酸甲酯	Ester	酯	C6H10O2	6622-76-0	617298	522186	569742	521389	533221	527305	558560	563942	561251	0.190261	0.219962	0.300916	insig
D895	Pyrazine, (methylthio)-	(甲硫基)吡嗪	Heterocyclic compound	杂环化合物	C5H6N2S	21948-70-9	144302	143561	143931	140318	127317	133818	144310	134423	139366	0.62733	0.100427	0.173514	insig
D84	Heptane, 1,1-dimethoxy-	1,1-二甲氧基庚烷	Ether	醚	C9H20O2	10032-05-0	2254.7	2007.09	2130.89	2120.99	2397.99	2259.49	2183.73	2219.54	2201.63	0.577196	0.399954	0.468916	insig
D767	Benzenepropanal, 4-(1,1-dimethylethyl)-	4-(1,1-二甲基乙基)苯丙醛	Aldehyde	醛	C13H18O	18127-01-0	520037	126299	323168	289664	577531	433597	76323.7	108200	92261.8	1.17089	0.0622102	0.12505	insig
D74	4-Acetylanisole	对甲氧基苯乙酮	Ketone	酮	C9H10O2	100-06-1	826.778	353.414	590.096	11248	27383.5	19315.7	1922.65	3263.54	2593.1	0.809586	0.00503335	0.0207885	insig
D71	Undecanol-3	3-十一烷醇	Alcohol	醇	C11H24O	6929-08-4	35433.4	38676	37054.7	42013.1	48279.8	45146.5	40679.2	35966.4	38322.8	0.266896	0.0139203	0.0434301	insig
D60	Piperonyl isobutyrate	胡椒异丁酸酯	Ester	酯	C12H14O4	5461-08-5	254375	291193	272784	265669	198091	231880	288099	264888	276494	0.0936367	0.102285	0.175558	insig
D47	Undecanol-4	4-十一醇	Alcohol	醇	C11H24O	4272-06-4	17028.8	17332.2	17180.5	16148.4	16148.5	16148.5	19731.9	16367.9	18049.9	0.59473	0.134224	0.210239	insig
D457	1-Hexanol, 5-methyl-2-(1-methylethyl)-, acetate	乙酸-2-异丙基-5-甲基己酯	Ester	酯	C12H24O2	40853-55-2	41612.3	53717.6	47664.9	39960.6	53805.5	46883.1	57742.9	46110.3	51926.6	0.61593	0.598345	0.65142	insig
D456	8-Dodecen-1-ol, (Z)-	(Z)-8-十二烯-1-醇	Alcohol	醇	C12H24O	40642-40-8	14295.1	13774.9	14035	18227.1	21196	19711.6	17934.9	15722.9	16828.9	0.969335	0.00201557	0.010047	insig
KMW0689	Benzyl Benzoate	苯甲酸苄酯	Ester	酯	C14H12O2	120-51-4	7642.81	13522.3	10582.5	10548.1	6610.33	8579.22	12913.5	7116.4	10015	0.190432	0.652592	0.702252	insig
KMW0706	1-Hexadecanol	1-十六醇	Alcohol	醇	C16H34O	36653-82-4	53454.9	36929.4	45192.1	211024	369474	290249	233631	293789	263710	1.60119	0.00163774	0.00868492	sig
WAMW0162	N-Ethylmorpholine	N-乙基吗啉	Heterocyclic compound	杂环化合物	C6H13NO	100-74-3	17254.9	10387.3	13821.1	29030.6	31058.4	30044.5	16821.1	24269.2	20545.2	0.882525	0.00164639	0.00868492	insig
QWMW1323	6-Undecanone	6-十一酮	Ketone	酮	C11H22O	927-49-1	6274.12	6624.67	6449.39	8408.13	12659.3	10533.7	8546.48	8686.96	8616.72	1.04681	0.0189498	0.054786	sig
QWMW1291	Phenol, 4-ethenyl-2,6-dimethoxy-	4-乙烯基-2,6-二甲氧基苯酚	Phenol	酚	C10H12O3	28343-22-8	8660.94	2827.7	5744.32	2959.52	8573.99	5766.76	4089.55	5680.91	4885.23	0.136782	0.877495	0.896764	insig
QWMW1287	Non-8-enal	8-壬烯醛	Aldehyde	醛	C9H16O	39770-04-2	1.50674e+06	1.50902e+06	1.50788e+06	1.48364e+06	1.35547e+06	1.41956e+06	1.53954e+06	1.47311e+06	1.50633e+06	0.0316555	0.0662827	0.129533	insig
QWMW1279	Cyclohexanemethanol, .alpha.,.alpha.,4-trimethyl-	α,α,4-三甲基环己烷甲醇	Alcohol	醇	C10H20O	498-81-7	116105	111575	113840	81512.2	65628.2	73570.2	114682	119007	116845	0.0967363	6.37407e-05	0.000821055	insig
QWMW1276	Nonanoic acid, 3-methylbutyl ester	壬酸-3-甲基丁酯	Ester	酯	C14H28O2	7779-70-6	15323.1	19886.8	17604.9	18770	23446.1	21108.1	22076	19284.4	20680.2	1.09956	0.153403	0.230726	insig
QWMW1275	2-Oxepanone, 7-butyl-	7-丁基-2-氧杂环己酮	Ketone	酮	C10H18O2	5579-78-2	18009.1	22460.4	20234.7	18547.1	18893.4	18720.3	25804.8	19047.7	22426.2	0.701894	0.228736	0.310308	insig
QWMW1274	5-Hexyl-5-methyloxolan-2-one	二氢茉莉内酯	Ester	酯	C11H20O2	7011-83-8	58677.1	77771.8	68224.5	64522	59249.6	61885.8	76954.5	57741.7	67348.1	0.0914168	0.599599	0.652239	insig
QWMW1271	2(3H)-Furanone, dihydro-4-methyl-5-pentyl-	二氢-4-甲基-5-戊基-2(3H)-呋喃酮	Ketone	酮	C10H18O2	33673-62-0	86442.7	83223.8	84833.3	139380	275705	207542	186505	254053	220279	1.61734	0.0168727	0.0510498	sig
QWMW1270	Pentadecanoic acid, 3-methylbutyl ester	十五烷酸-3-甲基丁酯	Ester	酯	C15H30O2	2306-91-4	89430.7	112928	101179	98273	87347.8	92810.4	120041	97510.1	108775	0.574701	0.223015	0.304771	insig
QWMW1265	Propane, 1-isothiocyanato-3-(methylthio)-	1-异硫氰酸基-3-(甲硫基)丙烷	Ester	酯	C5H9NS2	505-79-3	1073.65	536.931	805.292	7358.18	22884	15121.1	4602.66	6041.2	5321.93	1.21995	0.0207254	0.0576328	sig
QWMW1263	2-Octen-4-one	2-辛烯-4-酮	Ketone	酮	C8H14O	4643-27-0	50608.3	27954.4	39281.4	28648.3	49875.9	39262.1	31701	42149.8	36925.4	0.141996	0.940873	0.95037	insig
QWMW1221	2-Butanethiol, 3-methyl-	3-甲基-2-丁硫醇	Alcohol	醇	C5H12S	2084-18-6	48521.2	38918	43719.6	40968.1	43054.9	42011.5	40986.5	42521.1	41753.8	0.581088	0.677742	0.723927	insig
WAMW0163	Methenamine	乌洛托品	Amine	胺	C6H12N4	100-97-0	8050.84	8308.27	8179.56	8036.16	7235.61	7635.88	8624.56	7845.04	8234.8	0.0955644	0.125016	0.202296	insig
KMW0708	7-epi-a-Eudesmol	2-[(2S,4aR,8aR)-4a,8-二甲基-2,3,4,5,6,8a-六氢-1H-萘-2-基]丙-2-醇	Terpenoids	萜类	C15H26O	123123-38-6	8477.63	1695.53	5086.58	11481.6	8595.83	10038.7	13043.7	1695.53	7369.62	0.278534	0.362404	0.432954	insig
WAMW0222	2-Hexanone, 4-methyl-	4-甲基-2-己酮	Ketone	酮	C7H14O	105-42-0	177359	136483	156921	151989	154640	153315	154237	157759	155998	0.0084985	0.928821	0.941118	insig
WAMW0500	Diphenylamine	二苯胺	Amine	胺	C12H11N	122-39-4	10217.6	12512.1	11364.8	10517.8	11435.9	10976.9	12949	11299.1	12124.1	0.733806	0.31951	0.393225	insig
WAMW0499	Cyclopenta[g]-2-benzopyran, 1,3,4,6,7,8-hexahydro-4,6,6,7,8,8-hexamethyl-	1,3,4,6,7,8-六氢-4,6,6,7,8,8-六甲基-环戊[g]-2-苯并吡喃	Heterocyclic compound	杂环化合物	C18H26O	1222-05-5	4010.06	5060.48	4535.27	4337.12	4951.31	4644.22	5026.19	3756.02	4391.1	0.268472	0.833658	0.85603	insig
WAMW0458	2-Ethylhexyl salicylate	2-乙基己基水杨酸酯	Ester	酯	C15H22O3	118-60-5	148.407	28.4493	88.4279	290.428	541.871	416.15	175.704	195.447	185.575	0.897834	0.00649795	0.0243626	insig
WAMW0456	Homosalate	胡莫柳酯	Ester	酯	C16H22O3	118-56-9	2816.91	1433.05	2124.98	6054.8	9514.74	7784.77	5200.66	5713.27	5456.97	1.29862	0.00205684	0.0102135	sig
WAMW0446	Paramethadione	对甲二酮	Ketone	酮	C7H11NO3	115-67-3	10094.7	9759.46	9927.08	11162.8	10412.7	10787.8	10188.7	10287.5	10238.1	0.604409	0.0123299	0.0392206	insig
WAMW0438	Carbamic acid, methyl-, 3-methylphenyl ester	甲氨基甲酸-3-甲苯酯	Ester	酯	C9H11NO2	1129-41-5	1.15282e+06	1.6436e+06	1.39821e+06	1.36191e+06	873730	1.11782e+06	1.46974e+06	1.14998e+06	1.30986e+06	0.273426	0.346219	0.41784	insig
WAMW0436	1-Octadecanol	1-十八醇	Alcohol	醇	C18H38O	112-92-5	6088.21	3697.62	4892.92	5038.32	5710.92	5374.62	6881.43	7785.22	7333.32	1.52832	0.017246	0.0516983	sig
WAMW0409	Cyclohexane, nitro-	硝基环己烷	Nitrogen compounds	含氮化合物	C6H11NO2	1122-60-7	101034	70845.6	85940	91014.3	220113	155563	85893.3	113517	99705.3	0.37516	0.148239	0.22504	insig
WAMW0407	Formic acid, heptyl ester	甲酸庚酯	Ester	酯	C8H16O2	112-23-2	4639.21	4259.24	4449.22	4435.16	4997.86	4716.51	5163.89	5209.59	5186.74	1.68494	0.0101893	0.0339036	sig
WAMW0402	2-Butoxyethyl acetate	2-丁氧基乙酸乙酯	Ester	酯	C8H16O3	112-07-2	1.27481e+06	1.26639e+06	1.2706e+06	1.27299e+06	1.33025e+06	1.30162e+06	1.3264e+06	1.29161e+06	1.309e+06	1.33364	0.109061	0.183761	insig
WAMW0375	Heptanedioic acid	庚二酸	Acid	酸	C7H12O4	111-16-0	551674	797020	674347	652083	418656	535369	704928	552845	628887	0.285334	0.336847	0.409186	insig
WAMW0352	Undecanal, 2-methyl-	2-甲基十一醛	Aldehyde	醛	C12H24O	110-41-8	3680.49	3979.77	3830.13	4569.08	4703.34	4636.21	4809.38	4367.21	4588.3	1.52983	0.0013291	0.00745327	sig
WAMW0309	1-Methoxy-2-propyl acetate	1-甲氧基-2-丙基乙酸酯	Ester	酯	C6H12O3	108-65-6	6164.15	5299.28	5731.72	6918.16	6555.78	6736.97	7491.16	6749.22	7120.19	1.65759	0.00665763	0.0247474	sig
WAMW0300	2(3H)-Furanone, dihydro-5-methyl-	二氢-5-甲基-2(3H)-呋喃酮	Ketone	酮	C5H8O2	108-29-2	59490.2	50311.3	54900.7	51020.5	51900.9	51460.7	54084.1	50722.8	52403.4	0.70089	0.369432	0.438932	insig
QWMW1216	Propanethioic acid, S-(2-furanylmethyl) ester	丙硫代酸-S-(2-呋喃基甲基)酯	Ester	酯	C8H10O2S	59020-85-8	26010.5	25884	25947.2	72222.7	213689	142956	71224.2	90636.5	80930.3	1.23049	0.0364198	0.088235	sig
QWMW1194	Piconol	2-吡啶甲醇	Alcohol	醇	C6H7NO	586-98-1	55617.4	55898.4	55757.9	57078.6	51726.8	54402.7	58971.7	55566.6	57269.1	0.593864	0.238726	0.319859	insig
QWMW1165	Benzene, 1-methyl-4-phenoxy-	1-甲基-4-苯氧基苯	Ether	醚	C13H12O	1706-12-3	6169.97	9348.12	7759.05	8650.45	6845.62	7748.03	9569.06	5844.74	7706.9	0.0621666	0.999002	0.999002	insig
QWMW0972	Phenyl 4-pyridyl ketone	苯基-4-吡啶基酮	Ketone	酮	C12H9NO	14548-46-0	136101	153258	144680	140019	101743	120881	147892	142680	145286	0.0272383	0.08206	0.151218	insig
QWMW0930	Butanedioic acid	丁二酸	Acid	酸	C4H6O4	110-15-6	4673.93	4926.04	4799.98	4956.78	5012.84	4984.81	5068.95	5425.75	5247.35	1.67901	0.0142396	0.0441089	sig
QWMW0923	Oxacycloheptadec-8-en-2-one, (8Z)-	（8Z）-1-氧杂环庚烷-8-烯-2-酮	Ketone	酮	C16H28O2	123-69-3	9288.88	13823.6	11556.3	10241.4	7044.46	8642.95	19969.9	17668.9	18819.4	1.12229	0.000960433	0.00618576	sig
QWMW0901	2-Oxepanone, 7-hexyl-	7-己基-2-氧杂环己酮	Ketone	酮	C12H22O2	16429-21-3	10839.2	13226.8	12033	13414.4	9318.23	11366.3	13763.9	10931.6	12347.8	0.153187	0.753769	0.78641	insig
QWMW0884	Propanoic acid, 2-methyl-, 4-formyl-2-methoxyphenyl ester	2-甲基-4-甲酰基-2-甲氧基苯丙酸酯	Ester	酯	C12H14O4	20665-85-4	954.383	190.877	572.63	13107.6	20741.1	16924.3	16600.3	23546	20073.2	1.65701	0.00042698	0.00349371	sig
QWMW0865	Myristic acid isobutyl ester	肉豆蔻酸异丁酯	Ester	酯	C18H36O2	25263-97-2	1339.98	10315.8	5827.87	1339.98	1339.98	1339.98	10978.3	1339.98	6159.15	0.0476318	0.295548	0.37168	insig
QWMW0860	5-Nonen-2-one	5-壬烯-2-酮	Ketone	酮	C9H16O	27039-84-5	30500.8	26528.6	28514.7	26594.7	25263.7	25929.2	25484.8	25139.6	25312.2	1.50535	0.03853	0.0918087	sig
QWMW0842	9-Decen-2-one	9-癸烯-2-酮	Ketone	酮	C10H18O	35194-30-0	11080.1	15286.1	13183.1	8394.24	14300.6	11347.4	15497.6	16580.1	16038.8	0.787632	0.0880471	0.158436	insig
QWMW0840	1-Butanamine, 3-methyl-N-(3-methylbutylidene)-	3-甲基-N-(3-甲基亚丁基)-1-丁胺	Amine	胺	C10H21N	35448-31-8	6041.54	6187.1	6114.32	5330.29	5010.09	5170.19	5536.41	6842.27	6189.34	0.0720972	0.0330312	0.0823248	insig
QWMW0829	2-Methoxyphenyl butyrate	2-甲氧基苯基丁酸酯	Ester	酯	C11H14O3	4112-92-9	13204.3	21560.9	17382.6	14148.4	7586.96	10867.7	168092	12428.1	90260.3	0.98264	0.133287	0.209935	insig
QWMW0981	trans-.beta.-Terpinyl butanoate	反式-β-丁酸萜品酯	Ester	酯	C14H24O2	2153-28-8	19153.9	25116.4	22135.2	25370	25933.5	25651.8	29978.7	24893.3	27436	1.43553	0.0710716	0.134787	insig
QWMW0985	Thiazole, 5-ethyl-2-methyl-	5-乙基-2-甲基噻唑	Heterocyclic compound	杂环化合物	C6H9NS	19961-52-5	32344.7	28544.7	30444.7	26463	26314.7	26388.9	28663.3	29401.7	29032.5	0.545194	0.0118243	0.0383509	insig
QWMW1115	Isopropyl tiglate	惕各酸异丙酯	Ester	酯	C8H14O2	1733-25-1	4546.61	3950.81	4248.71	3690.59	3515.33	3602.96	4211.69	4187.65	4199.67	0.09226	0.00792784	0.0278746	insig
QWMW1159	Tetrahydrocarvone	四氢香芹酮	Terpenoids	萜类	C10H18O	499-70-7	12849.2	11695.6	12272.4	22593.6	57163.1	39878.3	18978.3	31977.5	25477.9	1.06734	0.0522123	0.114938	insig
QWMW1145	Benzenethiol, 2-methoxy-	2-甲氧基苯硫酚	Alcohol	醇	C7H8OS	7217-59-6	9056.76	9447.34	9252.05	8303.14	7492.53	7897.83	9506.67	8149.2	8827.94	0.475103	0.0313681	0.0792425	insig
QWMW1144	2,5-Dimethyl-1,4-dithiane-2,5-diol	2,5-二甲基-1,4-二噻烷-2,5-二醇	Alcohol	醇	C6H12O2S2	55704-78-4	6089.79	7911.11	7000.45	7370.41	7222.98	7296.69	8711.36	7417.56	8064.46	1.21639	0.19588	0.277001	insig
QWMW1136	Phenol, 2-(methylthio)-	2-(甲硫基)苯酚	Phenol	酚	C7H8OS	1073-29-6	23895.6	25983.7	24939.6	26689.5	20123.2	23406.3	28220.9	25156.8	26688.9	0.557271	0.258765	0.33699	insig
QWMW1001	(Z)-3-Phenylacrylaldehyde	(Z)-3-苯基丙烯醛	Aldehyde	醛	C9H8O	57194-69-1	11349.5	11182.3	11265.9	12125.2	11616.1	11870.6	12544.2	10968.1	11756.1	0.795997	0.330141	0.40292	insig
QWMW1103	Hexyl tiglate	(E)-2-甲基-2-丁烯酸己酯	Ester	酯	C11H20O2	16930-96-4	21531.3	24381	22956.1	32978.2	42491.3	37734.8	34531.2	35821.9	35176.5	1.47472	0.00164887	0.00868492	sig
QWMW1087	Geranyl tiglate	惕各酸香叶酯	Terpenoids	萜类	C15H24O2	7785-33-3	6605.6	4452.39	5529	25914.9	41576.4	33745.6	28331.2	33743	31037.1	1.60756	0.000672056	0.00483063	sig
QWMW1063	trans,trans-Hexa-2,4-dienyl acetate	反式,反式-乙酸-2,4-辛二烯酯	Ester	酯	C8H12O2	57006-69-6	17561.7	14656.4	16109	16414.9	15889.1	16152	15877.2	16235.2	16056.2	0.0254815	0.990693	0.992218	insig
QWMW1028	Massoilactone	5-羟基-2-癸烯酸-δ-内酯	Ester	酯	C10H16O2	51154-96-2	10254.8	7866.17	9060.49	8927.94	22069.2	15498.6	16476.8	25760.5	21118.6	1.56888	0.0536671	0.116747	insig
QWMW1014	2-Sec-Butylcyclohexanone	2-仲丁基环己酮	Ketone	酮	C10H18O	14765-30-1	91348.1	95081.3	93214.7	84894.8	80192.1	82543.5	101472	91200.9	96336.6	0.355084	0.00622986	0.0236299	insig
WAMW0513	Maleic hydrazide	马来酰肼	Nitrogen compounds	含氮化合物	C4H4N2O2	123-33-1	54284.9	38932.4	46608.7	220759	363833	292296	248151	283996	266074	1.6072	0.000765259	0.00513197	sig
BPMW013	2-Hydroxyethyl salicylate	2-羟乙基水杨酸酯	Ester	酯	C9H10O4	87-28-5	2714.13	2264.66	2489.39	11821.2	24257.9	18039.5	6586.63	15579	11082.8	1.30309	0.014631	0.0450369	sig
WAMW0624	9-Decenoic acid	9-癸烯酸	Acid	酸	C10H18O2	14436-32-9	10285.5	9861.49	10073.5	39715.3	97292.1	68503.7	12418	14271	13344.5	0.257663	0.00851286	0.0294874	insig
WMW0078	2,4-Di-tert-butylphenol	2,4-二叔丁基苯酚	Phenol	酚	C14H22O	96-76-4	73017.9	93623.1	83320.5	94709.2	72352.9	83531.1	114742	97625.5	106184	1.29289	0.0506964	0.112745	insig
WMW0077	1-Tridecyne	1-十三炔	Hydrocarbons	烃类	C13H24	26186-02-7	7758.97	7565.51	7662.24	19292.1	72790.4	46041.3	18906.9	18309.9	18608.4	0.938339	0.0544302	0.117436	insig
WMW0075	1,6,10-Dodecatrien-3-ol, 3,7,11-trimethyl-	3,7,11-三甲基-1,6,10-十二碳三烯-3-醇	Terpenoids	萜类	C15H26O	7212-44-4	17201.8	19492.5	18347.1	13774.2	15324.5	14549.4	20249.2	13058.7	16653.9	0.586226	0.192524	0.274397	insig
WMW0058	5-Hepten-2-ol, 6-methyl-	6-甲基-5-庚烯-2-醇	Alcohol	醇	C8H16O	1569-60-4	37808.4	27241.1	32524.8	48015.4	78658.8	63337.1	27469.5	33958	30713.8	0.118707	0.00968466	0.0324736	insig
WMW0052	(E)-1-Methyl-4-(6-methylhept-5-en-2-ylidene)cyclohex-1-ene	(E)-1-甲基-4-(6-甲基-5-庚烯-2-亚烷基)-1-环己烯	Terpenoids	萜类	C15H24	53585-13-0	5268.64	1367.87	3318.25	2982.2	7156.44	5069.32	1109.88	1940.67	1525.27	0.833853	0.103398	0.177234	insig
WMW0047	5-Ethylcyclopent-1-enecarboxaldehyde	5-乙基环戊-1-烯甲醛	Aldehyde	醛	C8H12O	36431-60-4	35954.9	25648.1	30801.5	31177.2	31096.8	31137	25209.6	24599.4	24904.5	1.25233	0.0738773	0.1377	insig
WMW0041	Isopinocarveol	异松香芹醇	Terpenoids	萜类	C10H16O	6712-79-4	1.07368e+06	1.22082e+06	1.14725e+06	1.1668e+06	844606	1.0057e+06	1.25707e+06	1.12748e+06	1.19227e+06	0.258138	0.171597	0.250559	insig
WMW0030	Phenanthrene, 7-ethenyl-1,2,3,4,4a,4b,5,6,7,8,10,10a-dodecahydro-4a,7-dimethyl-1-methylene-, [4aS-(4a.alpha.,4a.beta.,7.beta.,10a.beta.)]-	[4aS-(4a.alpha .,4aβ,7β,10aβ)]-7-乙烯基-1,2,3,4,4a,4b,5,6,7,8,10,10a-十二氢-4a,7-二甲基-1-亚甲基菲	Hydrocarbons	烃类	C19H28	26549-04-2	267958	536848	402403	647368	309762	478565	568328	444727	506527	0.759066	0.619753	0.671356	insig
WMW0007	Azulene, 1,2,3,5,6,7,8,8a-octahydro-1,4-dimethyl-7-(1-methylethenyl)-, [1S-(1.alpha.,7.alpha.,8a.beta.)]-	[1S-(1α,7α,8aβ)]-1,2,3,5,6,7,8,8a-八氢-1,4-二甲基-7-(1-甲基乙烯基)-薁	Terpenoids	萜类	C15H24	3691-11-0	774711	187962	481336	431579	864457	648018	108967	157683	133325	1.18176	0.0603272	0.123795	insig
WAMW2257	Aminothiazole	氨基噻唑	Heterocyclic compound	杂环化合物	C3H4N2S	96-50-4	10460.4	9599.99	10030.2	10006.5	10169.2	10087.9	10144.2	9518.08	9831.12	0.56236	0.596548	0.650008	insig
WAMW2251	2-Propanol, 1,3-dichloro-	1,3-二氯-2-丙醇	Alcohol	醇	C3H6Cl2O	96-23-1	961.235	1200.6	1080.92	2118.43	1796.64	1957.53	1169.66	1368.9	1269.28	0.474552	0.000385345	0.00323441	insig
WAMW2234	1-Propanone, 1-phenyl-	1-苯基-1-丙酮	Ketone	酮	C9H10O	93-55-0	40778.4	1598.55	21188.5	11295.1	16780.4	14037.7	9920.74	17463.8	13692.3	0.164818	0.688506	0.731958	insig
WAMW2217	2-Heptanone, 6-methyl-	6-甲基-2-庚酮	Ketone	酮	C8H16O	928-68-7	9.31417e+06	8.49956e+06	8.90687e+06	8.77157e+06	9.077e+06	8.92428e+06	8.95356e+06	8.56092e+06	8.75724e+06	0.482085	0.729076	0.764325	insig
WMW0083	2-Decen-1-ol, (E)-	(E)-2-癸烯醇	Alcohol	醇	C10H20O	18409-18-2	42461.6	51504.3	46982.9	74337.9	142065	108202	75730.1	81989.6	78859.9	1.11406	0.0256802	0.068323	sig
WMW0092	1-Octanamine, N-methyl-	N-甲基-1-辛胺	Amine	胺	C9H21N	2439-54-5	15306	13630.7	14468.3	18061.9	16356.4	17209.1	16377.3	13502.8	14940	0.232481	0.0435037	0.099997	insig
WMW0103	2-Cyclopentylethanol	2-环戊基乙醇	Alcohol	醇	C7H14O	766-00-7	5886.03	3923.25	4904.64	4192.22	5976.95	5084.58	4059.62	4136.81	4098.22	0.835393	0.314747	0.389987	insig
WMW0148	Spiro[4.5]dec-7-ene, 1,8-dimethyl-4-(1-methylethenyl)-, [1S-(1.alpha.,4.beta.,5.alpha.)]-	[1S-(1α，4β，5α)]-1,8-二甲基-4-(1-甲基甲苯)-螺环[4.5]癸-7-烯	Terpenoids	萜类	C15H24	24048-44-0	18864.4	15923.8	17394.1	32183.9	43241.8	37712.9	30301.9	32085.9	31193.9	1.36259	0.000832319	0.00549668	sig
WMW0180	Ethyl trans-4-decenoate	反式-4-癸烯酸乙酯	Ester	酯	C12H22O2	76649-16-6	2232.89	2624.47	2428.68	3187.67	2554.57	2871.12	2861.66	2481.44	2671.55	0.741458	0.159704	0.237187	insig
WMW0176	2H-Pyran-2-one, tetrahydro-6-methyl-	四氢-6-甲基-2H-吡喃-2-酮	Ketone	酮	C6H10O2	823-22-3	773475	770339	771907	780908	694227	737568	792224	735307	763765	0.239584	0.398439	0.468689	insig
WMW0158	Methylparaben	对羟基苯甲酸甲酯	Ester	酯	C8H8O3	99-76-3	9120.39	16240	12680.2	18615.1	20613.3	19614.2	11827.8	10551.4	11189.6	0.277674	0.00668893	0.0247929	insig
WMW0144	1-Heptadecene	1-十七烯	Hydrocarbons	烃类	C17H34	6765-39-5	14840.3	13229.1	14034.7	60751.2	98212.2	79481.7	66461.1	75343.1	70902.1	1.59854	0.000707108	0.00495242	sig
WMW0104	Cyclooctanemethanol	环辛烷甲醇	Alcohol	醇	C9H18O	3637-63-6	103948	70394.3	87170.9	96662.2	223104	159883	85642.3	117849	101746	0.383971	0.129136	0.205451	insig
WMW0130	1-Pentadecene	1-十五烯	Hydrocarbons	烃类	C15H30	13360-61-7	46434.5	62746	54590.3	52654.1	48616.4	50635.2	63813.6	48384.5	56099.1	0.218158	0.603109	0.65551	insig
WMW0127	3-Octen-1-ol, (Z)-	(Z)-3-辛烯-1-醇	Alcohol	醇	C8H16O	20125-84-2	9542.05	8754.79	9148.42	7545.81	8172.01	7858.91	6238.95	6206.14	6222.55	1.88427	5.39061e-05	0.000762303	sig
WMW0126	1,3-Hexadiene, 3-ethyl-2-methyl-	3-乙基-2-甲基-1,3-己二烯	Hydrocarbons	烃类	C9H16	61142-36-7	41019.7	32603.5	36811.6	34048.7	29297.9	31673.3	33285.1	30750.6	32017.9	1.13395	0.126563	0.203785	insig
WMW0122	1-Undecyn-4-ol	1-十一炔-4-醇	Alcohol	醇	C11H20O	22127-86-2	467247	187990	327619	277615	598567	438091	173352	305895	239624	0.544361	0.245214	0.324369	insig
WAMW2198	Benzenemethanol, .alpha.-(trichloromethyl)-, acetate	结晶玫瑰	Ester	酯	C10H9Cl3O2	90-17-5	23871.5	4774.31	14322.9	4774.31	4774.31	4774.31	41063	37707.4	39385.2	1.00769	0.000711994	0.00495242	sig
WAMW0646	Cyclohexanol, 5-methyl-2-(1-methylethyl)-	5-甲基-2-(1-甲基乙基)环己醇	Alcohol	醇	C10H20O	1490-04-6	43.8898	43.8898	43.8898	3447.56	5906.91	4677.24	3523.3	5716.64	4619.97	1.65913	0.00146178	0.00803091	sig
WAMW2101	Sulfuric acid, dimethyl ester	硫酸二甲酯	Ester	酯	C2H6O4S	77-78-1	21940.9	18242.2	20091.6	18823.1	18388	18605.5	18611.9	20453.2	19532.6	0.360317	0.371016	0.440158	insig
WAMW1577	Urea	尿素	Nitrogen compounds	含氮化合物	CH4N2O	57-13-6	279068	155015	217041	164450	182682	173566	175346	195701	185523	0.617034	0.384568	0.454839	insig
WAMW1560	3-Pentanol, 2-methyl-	2-甲基-3-戊醇	Alcohol	醇	C6H14O	565-67-3	1.22634e+06	1.01756e+06	1.12195e+06	1.07864e+06	1.10068e+06	1.08966e+06	1.06331e+06	1.09501e+06	1.07916e+06	0.604693	0.688637	0.731958	insig
WAMW1559	3-Penten-2-one, 3-methyl-	3-甲基-3-戊烯-2-酮	Ketone	酮	C6H10O	565-62-8	1.97717e+06	1.62638e+06	1.80178e+06	164403	372058	268230	135871	150843	143357	1.79984	4.09371e-06	0.000140368	sig
WAMW1474	Butanamide, 3-methyl-	3-甲基丁酰胺	Amine	胺	C5H11NO	541-46-8	3848.45	3626.37	3737.41	8685.39	14644.9	11665.1	7736.5	9236.87	8486.69	1.31373	0.00451314	0.0192964	sig
WAMW1381	2-Cyclohexen-1-one, 4-(1-methylethyl)-	4-(1-甲基乙基)-2-环己烯-1-酮	Ketone	酮	C9H14O	500-02-7	1.25585e+07	1.27213e+07	1.26399e+07	1.21386e+07	1.19101e+07	1.20244e+07	1.28278e+07	1.22432e+07	1.25355e+07	0.258245	0.0145486	0.044959	insig
WAMW1333	1,5-Pentanediamine	1,5-戊二胺	Amine	胺	C5H14N2	462-94-2	48856.6	26755.9	37806.2	29535.1	51419.8	40477.5	33209.2	44544.3	38876.8	0.201109	0.942904	0.951682	insig
WAMW1285	2,4-Heptadienal, (E,E)-	(E,E)-2,4-庚二醛	Aldehyde	醛	C7H10O	4313-03-5	20518.9	18254.4	19386.6	32896.4	62374.7	47635.6	13966	16516.3	15241.1	0.381635	0.00697104	0.0251977	insig
WAMW1265	Pyrazine, ethenyl-	乙烯基吡嗪	Heterocyclic compound	杂环化合物	C6H6N2	4177-16-6	79625.2	83406.2	81515.7	76026.2	148195	112111	94696.2	80802.7	87749.5	0.297587	0.253915	0.332003	insig
WAMW1043	Pentadecanal-	十五醛	Aldehyde	醛	C15H30O	2765-11-9	23206.5	15690.8	19448.7	88909.1	147870	118390	100024	114061	107043	1.59958	0.000880803	0.0057875	sig
WAMW0870	Cyclohexanol, 2-(1,1-dimethylethyl)-, acetate, cis-	顺式-2-(1,1-二甲基乙基)-环己醇乙酸酯	Ester	酯	C12H22O2	20298-69-5	6338.04	9036.37	7687.2	16282.5	61788	39035.3	17085.7	20832.5	18959.1	1.02922	0.0683134	0.13101	insig
WAMW0717	2-Undecanol	2-十一醇	Alcohol	醇	C11H24O	1653-30-1	3485.85	3473.38	3479.62	10782.3	9709.62	10245.9	3413.44	3290.62	3352.03	0.0692514	2.39153e-07	4.44484e-05	insig
WAMW0698	6-Methyl-3,5-heptadiene-2-one	6-甲基-3,5-庚二烯-2-酮	Ketone	酮	C8H12O	1604-28-0	71691.4	33047	52369.2	44066.7	85927.5	64997.1	30437.1	47835.2	39136.2	0.614113	0.260625	0.338735	insig
WAMW0654	Benzene, 1,3-dimethoxy-	1,3-二甲氧基苯	Ether	醚	C8H10O2	151-10-0	954.605	789.833	872.219	1790.86	3447.76	2619.31	3041.55	3779.46	3410.51	1.7634	0.00279078	0.0132029	sig
WAMW1630	2(5H)-Furanone, 5-methyl-	5-甲基-2(5H)-呋喃酮	Ketone	酮	C5H6O2	591-11-7	5299.12	8462.45	6880.79	7320.14	7096.92	7208.53	8001.01	6688.54	7344.78	0.520303	0.84452	0.865135	insig
WAMW1635	Pentanoic acid, butyl ester	戊酸丁酯	Ester	酯	C9H18O2	591-68-4	822862	823160	823011	820934	744084	782509	850486	800808	825647	0.0534349	0.161072	0.238131	insig
WAMW1841	Urea, N,N-diethyl-	N,N-二乙基脲	Nitrogen compounds	含氮化合物	C5H12N2O	634-95-7	3.68668e+06	4.22128e+06	3.95398e+06	4.13648e+06	2.91418e+06	3.52533e+06	4.37886e+06	3.84189e+06	4.11037e+06	0.252771	0.27793	0.356244	insig
WAMW1999	2-Ethylhexyl 2-ethylhexanoate	2-乙基己基2-乙基己酸酯	Ester	酯	C16H32O2	7425-14-1	15423.2	21868.7	18646	19019.5	28246.9	23633.2	21941.6	20627.7	21284.7	0.724353	0.25271	0.331427	insig
WAMW1907	Formamide, N,N-dimethyl-	N,N-二甲基甲酰胺	Amine	胺	C3H7NO	68-12-2	1.20382e+06	999602	1.10171e+06	1.06826e+06	1.07943e+06	1.07384e+06	1.04227e+06	1.06656e+06	1.05441e+06	0.689599	0.640846	0.690183	insig
WAMW1897	2-Piperidinone	2-哌啶酮	Ketone	酮	C5H9NO	675-20-7	114409	121805	118107	117417	118129	117773	125836	118046	121941	0.967843	0.265793	0.343734	insig
WAMW1843	1H-Pyrrole, 2-methyl-	2-甲基-1H-吡咯	Heterocyclic compound	杂环化合物	C5H7N	636-41-9	540126	447087	493606	44765.4	100461	72613	37314.1	41503.8	39409	1.79729	3.42727e-06	0.000140368	sig
WAMW1825	Cetene	十六烯	Hydrocarbons	烃类	C16H32	629-73-2	9842.92	13115.2	11479	9263.64	21197.6	15230.6	12988.9	12652.5	12820.7	0.427753	0.473522	0.534767	insig
WAMW1665	Cyclohexanone, 2-methyl-5-(1-methylethenyl)-, trans-	反式-2-甲基-5-(1-甲基乙烯基)环己酮	Terpenoids	萜类	C10H16O	5948-04-9	26447.3	29938.7	28193	21305	38031.6	29668.3	31355.9	20582.1	25969	0.394616	0.747259	0.780871	insig
WAMW1788	n-Hexyl salicylate	水杨酸正己酯	Ester	酯	C13H18O3	6259-76-3	4195.52	4448.72	4322.12	4974.33	676.421	2825.37	4608.77	4932.52	4770.65	0.114693	0.215506	0.295752	insig
WAMW1769	Propanoic acid, pentyl ester	丙酸戊酯	Ester	酯	C8H16O2	624-54-4	5446.23	5053.74	5249.98	4937.32	6428.52	5682.92	5809.32	6518.22	6163.77	1.32856	0.1528	0.230084	insig
WAMW1761	3-Hexanol, 5-methyl-	5-甲基-3-己醇	Alcohol	醇	C7H16O	623-55-2	67275.8	53615.8	60445.8	5372.16	12978.9	9175.53	4366.11	4262.94	4314.53	1.81741	8.77966e-06	0.000211525	sig
QWMW0818	Bis(2-furfuryl)disulfide	双(2-糠基)二硫化物	Heterocyclic compound	杂环化合物	C10H10O2S2	4437-20-1	10391.2	9178.84	9785	44848	66528.1	55688	55271.3	71191	63231.1	1.71083	0.000305314	0.0027365	sig
QWMW0808	Tricyclo[2.2.1.0(2,6)]heptane, 1,7-dimethyl-7-(4-methyl-3-pentenyl)-, (-)-	(-)-1,7-二甲基-7-(4-甲基-3-戊烯基)三环[2.2.1.0(2,6)]庚烷	Terpenoids	萜类	C15H24	512-61-8	4519.45	5521.55	5020.5	5454.38	4092.19	4773.29	5502.68	4623.64	5063.16	0.0654285	0.791815	0.820185	insig
NMW0207	Naphthalene, 1,8-dimethyl-	1,8-二甲基萘	Aromatics	芳烃	C12H12	569-41-5	8853.2	7251.49	8052.34	20849.8	32855.6	26852.7	20192.5	27529.5	23861	1.53237	0.00278601	0.0132029	sig
NMW0199	Benzene, 1,2-dinitro-	1,2-二硝基苯	Nitrogen compounds	含氮化合物	C6H4N2O4	528-29-0	10591.9	12552.8	11572.4	13571.3	16573.5	15072.4	16166.9	14797.8	15482.4	1.57688	0.00926558	0.0312293	sig
NMW0196	Octanedioic acid, dimethyl ester	辛二酸二甲酯	Ester	酯	C10H18O4	1732-09-8	138791	204941	171866	162877	104002	133439	177911	135514	156713	0.364044	0.31714	0.391461	insig
NMW0193	Benzeneethanol, 4-hydroxy-	4-羟基-苯乙醇	Alcohol	醇	C8H10O2	501-94-0	276147	406730	341438	354696	253572	304134	366761	290192	328476	0.176679	0.693269	0.735679	insig
NMW0192	Benzene, 1-methoxy-4-nitro-	1-甲氧基-4-硝基苯	Ether	醚	C7H7NO3	100-17-4	3644	728.8	2186.4	13776.5	22660	18218.2	13679.9	19212.4	16446.2	1.51781	0.00144057	0.00797524	sig
NMW0183	Benzenemethanol, 4-hydroxy-	4-羟基苯甲醇	Alcohol	醇	C7H8O2	623-05-2	16164.7	13345.2	14755	36089.8	29314.2	32702	18258.1	19323.3	18790.7	0.551253	0.000118755	0.00134348	insig
NMW0179	Benzoic acid, 3-hydroxy-	3-羟基苯甲酸	Acid	酸	C7H6O3	99-06-9	2887.7	2442.53	2665.11	2659.03	3077.83	2868.43	2575.8	2622.63	2599.22	0.264632	0.231386	0.312316	insig
NMW0177	N-Benzylformamide	N-苄基甲酰胺	Amine	胺	C8H9NO	6343-54-0	20523.5	25456.5	22990	20613.1	22285.1	21449.1	22849.9	19633.5	21241.7	0.812146	0.463543	0.527158	insig
NMW0176	Benzeneacetamide	2-苯基乙酰胺	Amine	胺	C8H9NO	103-81-1	30386.8	37449.7	33918.2	32407.8	30590.2	31499	33190.8	27954.8	30572.8	1.03102	0.331988	0.404416	insig
NMW0175	Phenol, 4-(1,1-dimethylpropyl)-	4-(1,1-二甲基丙基)苯酚	Phenol	酚	C11H16O	80-46-6	19692.5	22398	21045.2	37725.3	162667	100196	24526.9	34984.5	29755.7	0.386559	0.0690641	0.131926	insig
NMW0174	Mexiletine	美西律	Amine	胺	C11H17NO	31828-71-4	10962.7	11129.1	11045.9	15455.9	31463.3	23459.6	12681.7	15339.4	14010.6	0.542452	0.0403597	0.0946091	insig
NMW0167	Resorcinol monoacetate	间苯二酚单乙酸酯	Ester	酯	C8H8O3	102-29-4	18472.7	18726.5	18599.6	32430.5	28710.8	30570.7	22698.3	21698.6	22198.5	0.656853	3.23523e-05	0.00053962	insig
NMW0158	Benzene, 1-methoxy-2-nitro-	1-甲氧基-2-硝基苯	Ether	醚	C7H7NO3	91-23-6	3921.63	488.396	2205.01	47888.4	120945	84416.5	6978.7	13110.8	10044.8	0.82817	0.0057373	0.0224011	insig
NMW0156	Benzene, (isothiocyanatomethyl)-	异硫氰酸苯甲酯	Ester	酯	C8H7NS	622-78-6	2324.05	837.467	1580.76	35852.5	103103	69477.6	5602.6	6803.36	6202.98	0.707215	0.00895498	0.0302609	insig
NMW0211	1-Cyclohexene-1-carboxylic acid, 4-(1-methylethenyl)-	紫苏酸	Terpenoids	萜类	C10H14O2	7694-45-3	11392.3	9400.69	10396.5	12997.2	32241.8	22619.5	24649.6	35186.6	29918.1	1.67069	0.0253186	0.0676658	sig
NMW0212	2H-Indol-2-one, 1,3-dihydro-	1,3-二氢-2H-吲哚-2-酮	Ketone	酮	C8H7NO	59-48-3	1.59957e+06	2.00341e+06	1.80149e+06	1.85069e+06	1.32364e+06	1.58717e+06	1.87094e+06	1.53362e+06	1.70228e+06	0.376546	0.513348	0.569851	insig
NMW0256	Phenol, 4-(1,1,3,3-tetramethylbutyl)-	4-(1,4,3,3-四甲基丁基)苯酚	Phenol	酚	C14H22O	140-66-9	4014.7	4592.47	4303.58	5050.85	6224.83	5637.84	4211.24	5790.24	5000.74	0.778707	0.0853935	0.154301	insig
NMW0278	Benzenepropanol, 4-hydroxy-3-methoxy-	4-羟基-3-甲氧基苯丙醇	Alcohol	醇	C10H14O3	2305-13-7	109340	122843	116092	112683	87298.8	99991.1	120868	113999	117433	0.0902754	0.08287	0.152218	insig
NMW0277	(S)-4-(1-Acetoxyallyl)phenyl acetate	(S)-4-(1-乙酰氧基烯丙基)乙酸苯酯	Ester	酯	C13H14O4	52946-22-2	52951.1	56095.6	54523.3	53788	38644.8	46216.4	53046.9	53448.1	53247.5	0.177824	0.124396	0.202176	insig
NMW0273	Phenol, 4-(3-hydroxy-1-propenyl)-	对羟基肉桂醇	Phenol	酚	C9H10O2	3690-05-9	8160.39	8438.93	8299.66	9028.66	6064.08	7546.37	8730.52	8231.02	8480.77	0.134924	0.431591	0.498668	insig
NMW0270	Benzophenone	二苯甲酮	Ketone	酮	C13H10O	119-61-9	9133.18	9720.52	9426.85	8167.23	10143.3	9155.25	8188.3	8749.37	8468.83	1.16386	0.226328	0.308482	insig
NMW0269	Benzene, 1,1'-(1,3-propanediyl)bis-	1,3-二苯丙烷	Aromatics	芳烃	C15H16	1081-75-0	6004.32	6376.92	6190.62	5482.22	4035.76	4758.99	5679.96	5318.72	5499.34	0.702016	0.0213499	0.058973	insig
NMW0259	1,3,5-Benzenetriol	1,3,5-苯三醇	Phenol	酚	C6H6O3	108-73-6	14306.8	12646.2	13476.5	16624.7	20578.8	18601.7	13959.5	16914.7	15437.1	0.699097	0.0161201	0.0490005	insig
NMW0253	Vanillic acid	香草酸	Acid	酸	C8H8O4	121-34-6	4128.42	4760.16	4444.29	5398.63	7340.33	6369.48	6192.48	5660.35	5926.41	1.31038	0.0191193	0.0550315	sig
NMW0216	Benzaldehyde, 3,4-dimethoxy-	3,4-二甲氧基苯甲醛	Aldehyde	醛	C9H10O3	120-14-9	253912	319157	286534	288682	210843	249762	296187	244715	270451	0.38517	0.440262	0.506886	insig
NMW0235	1-Naphthalenecarboxaldehyde	1-萘甲醛	Aldehyde	醛	C11H8O	66-77-3	73172.5	97582.4	85377.5	88187.6	71012.3	79600	107310	72409.6	89859.8	0.266021	0.656591	0.704806	insig
NMW0225	Acetamide, N-(2-phenylethyl)-	N-(2-苯乙基)乙酰胺	Amine	胺	C10H13NO	877-95-2	17569.4	4830.92	11200.1	9358.62	19151.9	14255.3	2396.65	479.329	1437.99	1.38685	0.0351086	0.0860216	sig
NMW0223	1,2,4-Benzenetriol	1,2,4-苯三醇	Alcohol	醇	C6H6O3	533-73-3	50055.7	45277.5	47666.6	85714.1	168479	127097	114934	157121	136028	1.63598	0.0127417	0.0403333	sig
NMW0219	Diethylpropion	二乙胺苯丙酮	Amine	胺	C13H19NO	90-84-6	16677.4	21070	18873.7	18962.9	3335.48	11149.2	23400.4	17360.3	20380.4	0.0922677	0.128625	0.205233	insig
NMW0155	Propofol	2,6-二异丙基苯酚	Phenol	酚	C12H18O	2078-54-8	3125.58	2068.07	2596.83	19790	46304.3	33047.1	3876.23	6023.79	4950.01	0.459027	0.00496963	0.0206565	insig
NMW0280	2-Furanmethanol, tetrahydro-.alpha.,.alpha.,5-trimethyl-5-(4-methyl-3-cyclohexen-1-yl)-, [2S-[2.alpha.,5.beta.(R*)]]-	没药醇氧化物B	Terpenoids	萜类	C15H26O2	26184-88-3	17440.9	19184.8	18312.9	17326.8	13496.6	15411.7	19637.7	16714.5	18176.1	0.0673245	0.0908294	0.161618	insig
NMW0140	Cathinone	开思酮	Ketone	酮	C9H11NO	71031-15-7	7272.23	8582.53	7927.38	11596.4	19684.9	15640.7	14151.2	12634.8	13393	1.32302	0.0194336	0.0555672	sig
NMW0036	2-Pyrrolidinone, 1-ethenyl-	1-乙烯基-2-吡咯烷酮	Ketone	酮	C6H9NO	88-12-0	5422.19	2538.6	3980.39	3385.01	6363.51	4874.26	2463.86	3458.56	2961.21	0.645077	0.241901	0.322122	insig
NMW0033	2(1H)-Pyridinone	2(1H)-吡啶酮	Ketone	酮	C5H5NO	142-08-5	979369	977863	978616	970691	872924	921808	998780	938739	968760	0.218175	0.160555	0.237907	insig
NMW0031	Hygrine	古豆碱	Heterocyclic compound	杂环化合物	C8H15NO	496-49-1	19887.3	19763.1	19825.2	20288.4	18378.6	19333.5	19988.2	19139.6	19563.9	0.401627	0.631335	0.680503	insig
NMW0021	2-Pyridinemethanamine	2-吡啶甲胺	Heterocyclic compound	杂环化合物	C6H8N2	3731-51-9	208233	193567	200900	200343	203700	202021	201330	194109	197720	0.570804	0.558154	0.612275	insig
NMW0016	Acetic acid, cyclohexyl ester	醋酸环己酯	Ester	酯	C8H14O2	622-45-7	7138.88	5709.26	6424.07	5812.47	5694.16	5753.31	5983.05	4634.61	5308.83	1.34843	0.129641	0.205938	insig
NMW0013	Benzylamine	苄胺	Amine	胺	C7H9N	100-46-9	1995.71	1384.4	1690.05	1060.04	1578.21	1319.13	1456.77	1122.09	1289.43	1.10234	0.173544	0.252834	insig
NMW0004	1,2-Cyclohexanediol, 1-methyl-4-(1-methylethenyl)-	1-甲基-4-(1-甲基乙烯基)-1,2-环己二醇	Terpenoids	萜类	C10H18O2	1946-00-5	37425	40986.9	39206	46510.8	75557.7	61034.2	46644	42838.6	44741.3	0.496719	0.0468365	0.106053	insig
KMW0729	5-Hydroxymethylfurfural	5-羟甲基糠醛	Aldehyde	醛	C6H6O3	67-47-0	1.25647e+06	1.28263e+06	1.26955e+06	1.2549e+06	1.16536e+06	1.21013e+06	1.29701e+06	1.22476e+06	1.26088e+06	0.18455	0.148552	0.225252	insig
KMW0727	Heneicosane	二十一烷	Hydrocarbons	烃类	C21H44	629-94-7	168843	98599.9	133721	132337	167529	149933	191693	215645	203669	1.49832	0.0257953	0.0684891	sig
KMW0726	1-Tetradecanol	1-十四醇	Alcohol	醇	C14H30O	112-72-1	223684	171657	197671	897145	1.3911e+06	1.14413e+06	1.19834e+06	1.53959e+06	1.36896e+06	1.72633	0.000383209	0.00323441	sig
KMW0711	Nonadecane	十九烷	Hydrocarbons	烃类	C19H40	629-92-5	41190.4	24955.3	33072.9	118244	194065	156155	97288.2	113900	105594	1.3545	0.00174645	0.0089454	sig
NMW0050	Benzyl nitrile	苄腈	Nitrogen compounds	含氮化合物	C8H7N	140-29-4	66.3644	66.3644	66.3644	2516.27	4503.62	3509.95	4003.85	4924.53	4464.19	1.71332	0.000335818	0.00289337	sig
NMW0054	Propanoic acid, 3-(methylthio)-	3-(甲硫基)丙酸	Acid	酸	C4H8O2S	646-01-5	20796.2	20989.1	20892.7	24357.1	21946.2	23151.6	21192	21067.6	21129.8	0.148783	0.0139585	0.043445	insig
NMW0103	Caprolactam	己内酰胺	Amine	胺	C6H11NO	105-60-2	46526.4	49770.8	48148.6	40951.8	35844.8	38398.3	51145.4	43900.2	47522.8	0.0948609	0.0079449	0.0278746	insig
NMW0137	4H-Pyran-4-one, 5-hydroxy-2-(hydroxymethyl)-	5-羟基-2-(羟甲基)-4H-吡喃-4-酮	Ketone	酮	C6H6O4	501-30-4	3676.05	3676.05	3676.05	20914.4	22473.8	21694.1	23142.9	20565.8	21854.4	1.66682	3.25252e-07	5.2894e-05	sig
NMW0133	1-Methyl-2,4,5-trioxoimidazolidine	1-甲基-2,4,5-三氧代咪唑啉	Heterocyclic compound	杂环化合物	C4H4N2O3	3659-97-0	7106.14	7893.18	7499.66	14730.3	24242.6	19486.4	14090.3	13754.4	13922.4	1.19993	0.00530541	0.0211842	sig
NMW0131	2-Thiopheneacetic acid	2-噻吩乙酸	Acid	酸	C6H6O2S	1918-77-0	6147.9	6894.69	6521.29	6644.11	6504.2	6574.15	7594.35	7406.9	7500.62	1.5851	0.00298584	0.0140745	sig
NMW0124	2-Cyclohexen-1-one, 2-hydroxy-3-methyl-6-(1-methylethyl)-	2-羟基-3-甲基-6-(1-甲基乙基)-2-环己烯-1-酮	Terpenoids	萜类	C10H16O2	490-03-9	15511.3	17682.5	16596.9	16799.8	14607.2	15703.5	20790.2	18042.7	19416.4	1.16546	0.0207319	0.0576328	sig
NMW0113	6-Octen-1-ol, 3,7-dimethyl-, formate	甲酸香草酯	Terpenoids	萜类	C11H20O2	105-85-1	4161.56	2184.94	3173.25	2806.97	3577.32	3192.15	1329.46	2108.74	1719.1	1.34771	0.0520817	0.114845	insig
NMW0101	Ascaridole	阿斯利多	Terpenoids	萜类	C10H16O2	512-85-6	141342	142532	141937	141142	133141	137142	145330	137990	141660	0.075856	0.193449	0.274757	insig
NMW0055	6-Octenal, 3,7-dimethyl-, (R)-	(R)-3,7-二甲基-6-辛烯醛	Terpenoids	萜类	C10H18O	2385-77-5	6717.78	9460.45	8089.11	6625.35	10537.3	8581.33	18459.7	8582.94	13521.3	1.22086	0.14585	0.22193	insig
NMW0092	Cyclohexanol, 2-methyl-5-(1-methylethenyl)-, (1.alpha.,2.alpha.,5.beta.)-	(+)-新二氢香芹酚	Terpenoids	萜类	C10H18O	18675-33-7	8726.07	9470.01	9098.04	8592.85	7908.25	8250.55	8616.25	8270.39	8443.32	1.15025	0.0344214	0.0849757	sig
NMW0090	Amantadine	金刚烷胺	Amine	胺	C10H17N	768-94-5	10418.9	9781.02	10099.9	11054.5	10063.8	10559.1	10922.9	9538.64	10230.8	0.184103	0.574034	0.628106	insig
NMW0088	2-Ethylhexyl acrylate	2-丙烯酸乙基己酯	Ester	酯	C11H20O2	103-11-7	20121.8	19877.6	19999.7	17081.7	16317.1	16699.4	20783.5	18610.7	19697.1	0.140049	0.00166097	0.00871338	insig
NMW0084	(-)-Myrtenol	(-)-桃金娘酚	Terpenoids	萜类	C10H16O	19894-97-4	24399.8	21933.9	23166.8	33222.9	19597.9	26410.4	12862.7	21043.4	16953	1.04714	0.112491	0.188112	insig
NMW0076	Tropinone	托品酮	Ketone	酮	C8H13NO	532-24-1	29404.8	29005.2	29205	27336.6	25393.5	26365	29030.5	25255.9	27143.2	1.02971	0.0704438	0.133885	insig
NMW0064	Benzofuran, 4,5,6,7-tetrahydro-3,6-dimethyl-	4,5,6,7-四氢-3,6-二甲基苯并呋喃	Terpenoids	萜类	C10H14O	494-90-6	1669.49	735.064	1202.28	1640.24	2906.75	2273.49	1510.52	4046.07	2778.29	1.31768	0.152268	0.229549	insig
NMW0279	Benzenepropanoic acid, 4-hydroxy-	4-羟基苯丙酸	Acid	酸	C9H10O3	501-97-3	118407	130380	124393	128230	88215.2	108223	128799	127732	128265	0.193119	0.178218	0.257337	insig
NMW0281	3-Butylisobenzofuran-1(3H)-one	3-丁基异苯并呋喃-1(3H)-酮	Ketone	酮	C12H14O2	6066-49-5	134558	145773	140166	139019	97943.2	118481	132347	140084	136215	0.204131	0.156743	0.234125	insig
QWMW0781	Phenol, 2-methoxy-6-(2-propenyl)-	2-甲氧基-6-(2-丙烯基)苯酚	Phenol	酚	C10H12O2	579-60-2	8941.5	1575.69	5258.59	11006.1	10989.9	10998	11767.2	9511.5	10639.4	1.17761	0.0338856	0.0838212	sig
QWMW0245	1,3-Dithiolo[4,5-b]furan, tetrahydro-3a-methyl-	四氢-3a-甲基-1,3-二硫并[4,5-b]呋喃	Heterocyclic compound	杂环化合物	C6H10OS2	67411-25-0	321617	332784	327200	316443	297558	307000	347285	319524	333405	0.333327	0.0442585	0.100738	insig
QWMW0513	Pyrazine, ethoxy-	乙氧基吡嗪	Heterocyclic compound	杂环化合物	C6H8N2O	38028-67-0	18331.5	17729.1	18030.3	19792.9	19234.2	19513.6	17981.3	16541	17261.2	0.636457	0.00329333	0.0150867	insig
QWMW0465	Thiophene, 2,3-dihydro-5-methyl-	2,3-二氢-5-甲基噻吩	Heterocyclic compound	杂环化合物	C5H8S	4610-02-0	42835.1	37760.2	40297.6	40332.6	36668	38500.3	40278.9	35026.8	37652.9	0.949573	0.42718	0.49401	insig
QWMW0445	Hydroxylamine, O-decyl-	o-癸基羟胺	Amine	胺	C10H23NO	29812-79-1	200799	200254	200527	182040	185006	183523	237443	194035	215739	0.694118	0.0539646	0.116747	insig
QWMW0439	Pentanal, 2,3-dimethyl-	2,3-二甲基戊醛	Aldehyde	醛	C7H14O	32749-94-3	262851	214827	238839	20922.2	46348.1	33635.1	16723.4	19400.2	18061.8	1.79923	4.08616e-06	0.000140368	sig
QWMW0437	Pyrazine, 2-(n-propyl)-	2-(正丙基)吡嗪	Heterocyclic compound	杂环化合物	C7H10N2	18138-03-9	6135.58	3582.69	4859.13	4773.04	5810.49	5291.76	5141.88	4236.36	4689.12	0.0774972	0.679078	0.724758	insig
QWMW0397	1,3-Dithiane	1,3-二噻烷	Heterocyclic compound	杂环化合物	C4H8S2	505-23-7	5626.66	5032.9	5329.78	6009.95	8138.07	7074.01	6051.17	6729.2	6390.18	1.02628	0.0488611	0.1096	sig
QWMW0391	Thiazole, 2,4-dipropyl-	2,4-二丙基噻唑	Heterocyclic compound	杂环化合物	C9H15NS	41981-74-2	21515.8	22071.9	21793.9	19534.6	18664.7	19099.6	22879	20646.9	21763	0.0179761	0.00527123	0.0211663	insig
QWMW0380	1H-Indene, 2,3-dihydro-4-methyl-	2,3-二氢-4-甲基-1H-茚	Heterocyclic compound	杂环化合物	C10H12	824-22-6	3124.13	2992.34	3058.23	3378.93	4923.9	4151.41	5089.85	5723.36	5406.61	1.79708	0.00303584	0.0142073	sig
QWMW0358	Thiazole, 4-butyl-2,5-dimethyl-	4-丁基-2,5-二甲基噻唑	Heterocyclic compound	杂环化合物	C9H15NS	41981-77-5	22339.6	24296.9	23318.3	21554.7	21335.2	21445	25337.2	22869.6	24103.4	0.458291	0.0292493	0.0752042	insig
QWMW0337	3-Methylthiobutyraldehyde	3-甲硫基丁醛	Aldehyde	醛	C5H10OS	16630-52-7	20262	24781.9	22522	26779.2	36896.8	31838	22899.2	19942.9	21421	0.188157	0.0157663	0.0480373	insig
QWMW0325	Furan, 2-[(methylthio)methyl]-	2-[(甲硫基)甲基]呋喃	Heterocyclic compound	杂环化合物	C6H8OS	1438-91-1	8918.29	6761.02	7839.65	12563.2	19052.1	15807.6	6593.53	8749.57	7671.55	0.052957	0.00452375	0.0192964	insig
QWMW0294	4H-Pyran-4-one, 3,5-dihydroxy-2-methyl-	3,5-二羟基-2-甲基-4H-吡啶-4-酮	Ketone	酮	C6H6O4	1073-96-7	77720.9	76865.1	77293	76137.6	73508.1	74822.8	77739.1	75500.1	76619.6	0.396888	0.0606198	0.123795	insig
QWMW0262	1,2-Cyclopentanedione, 3-methyl-	3-甲基-1,2-环戊二酮	Ketone	酮	C6H8O2	765-70-8	33423.6	26138.2	29780.9	26855	27833.4	27344.2	26342.9	27947	27145	0.960619	0.323527	0.396061	insig
QWMW0564	Humulenol-II	葎草烯醇-II	Terpenoids	萜类	C15H24O	19888-00-7	212209	229870	221039	218570	154524	186547	215621	220232	217927	0.102847	0.127873	0.205191	insig
QWMW0587	1-(2-Methylpyrimidin-4-yl)ethan-1-one	1-(2-甲基嘧啶-4-基)乙酮	Ketone	酮	C7H8N2O	67860-38-2	3757.97	4084.91	3921.44	3864.41	3955.57	3909.99	3831.78	4030.64	3931.21	0.106542	0.974208	0.979478	insig
QWMW0776	Butanoic acid, 3-oxo-, butyl ester	3-氧代丁酸丁酯	Ester	酯	C8H14O3	591-60-6	36219.8	34454.1	35337	31943.8	29912	30927.9	37457.3	35381.1	36419.2	0.320427	0.00106713	0.00648066	insig
QWMW0774	Benzenecarbothioic acid, S-methyl ester	苯硫甲酸-S-甲酯	Ester	酯	C8H8OS	5925-68-8	921.479	818.366	869.923	8320.63	12752.5	10536.6	7095.97	8646	7870.98	1.54904	0.00032377	0.00280817	sig
QWMW0764	cis-3-Hexenyllactate	顺式-3-己烯基乳酸	Acid	酸	C9H16O3	61931-81-5	1.7373e+06	1.78527e+06	1.76129e+06	1.72266e+06	1.63458e+06	1.67862e+06	1.82178e+06	1.7344e+06	1.77809e+06	0.238212	0.0400575	0.0942493	insig
QWMW0752	3-Hexene, 1,1'-[ethylidenebis(oxy)]bis-, (Z,Z)-	(Z,Z)-1,1'-[乙亚基二(氧基)]二(3-己烯)	Ether	醚	C14H26O2	63449-64-9	627069	952658	789864	755702	466539	611121	824290	665001	744645	0.198957	0.307177	0.382794	insig
QWMW0733	(Z)-Hex-3-enyl (E)-2-methylbut-2-enoate	顺式-3-己烯醇 2-甲基-2-丁烯酸酯	Ester	酯	C11H18O2	67883-79-8	2471.55	13176.1	7823.81	52444.3	217301	134872	30826.6	29930.1	30378.3	0.951879	0.0362977	0.0881031	insig
QWMW0722	trans,cis-2,6-Nonadienyl acetate	反式,顺式-2,6-壬二烯乙酸酯	Ester	酯	C11H18O2	68555-65-7	100469	109418	104943	146411	136058	141235	118498	105513	112005	0.370091	0.000407967	0.00338067	insig
QWMW0682	Decanoic acid, 3-hexenyl ester, (Z)-	(Z)-癸酸-3-己烯酯	Ester	酯	C16H30O2	85554-69-4	10008.9	13686.4	11847.7	13271.1	5567.18	9419.16	15313.1	10388.2	12850.6	0.203681	0.376716	0.446114	insig
QWMW0596	1H-Pyrrole-2-carboxaldehyde, 1-ethyl-	1-乙基-1H-吡咯-2-甲醛	Aldehyde	醛	C7H9NO	2167-14-8	25938	18638.2	22288.1	20259	17415	18837	18930.6	18040.2	18485.4	1.19913	0.15734	0.234478	insig
QWMW0674	Disulfide, diphenyl	二硫化二苯	Sulfur compounds	含硫化合物	C12H10S2	882-33-7	1023.7	1088.2	1055.95	7446.8	12380.4	9913.61	5597.43	7897.41	6747.42	1.47727	0.00130207	0.00735108	sig
QWMW0666	Ethyl benzoylacetate	苯甲酰乙酸乙酯	Ester	酯	C11H12O3	94-02-0	3558.85	1161.4	2360.12	2290.69	4147.85	3219.27	1015.57	1316.18	1165.87	0.944419	0.0747306	0.139091	insig
QWMW0662	Benzoic acid, 4-methoxy-, ethyl ester	4-甲氧基苯甲酸乙酯	Ester	酯	C10H12O3	94-30-4	4272.45	4211.75	4242.1	6943.25	8327.84	7635.55	7618.21	4256.44	5937.32	0.868313	0.0212074	0.0587039	insig
QWMW0597	2-Propyl-4-methylthiazole	2-丙基-4-甲基噻唑	Heterocyclic compound	杂环化合物	C7H11NS	52414-87-6	118185	114691	116438	101533	98747.7	100140	119167	112811	115989	0.035829	0.000167821	0.00183475	insig
QWMW0249	Thiazole, 2-methoxy-	2-甲氧基噻唑	Heterocyclic compound	杂环化合物	C4H5NOS	14542-13-3	536756	449209	492982	466273	476358	471315	504671	481085	492878	0.0379387	0.544589	0.600942	insig
NMW0282	Homovanillic acid	高香草酸	Acid	酸	C9H10O4	306-08-1	75628.6	97325.9	86477.2	84174.1	78350.1	81262.1	103522	82672	93097	0.610307	0.328429	0.401208	insig
QWMW0191	2,3-Dihydroxybenzaldehyde	2,3-二羟基苯甲醛	Aldehyde	醛	C7H6O3	24677-78-9	3827.75	418.824	2123.29	418.824	2094.12	1256.47	418.824	2432.95	1425.88	0.269948	0.680274	0.72544	insig
NMW0391	Fuberidazole	麦穗灵	Heterocyclic compound	杂环化合物	C11H8N2O	3878-19-1	4240.23	2596.35	3418.29	11937.4	20473.9	16205.6	9989.05	11448.1	10718.6	1.33637	0.00251293	0.0121086	sig
NMW0386	Lidocaine	利多卡因	Heterocyclic compound	杂环化合物	C14H22N2O	137-58-6	28097.4	17020.6	22559	82041.7	132764	107403	71255.7	81697.8	76476.8	1.40263	0.00142386	0.00791643	sig
NMW0385	(E)-Hexadec-2-enal	(E)-十六烷基-2-烯醛	Aldehyde	醛	C16H30O	22644-96-8	123.018	123.018	123.018	5590.63	8429.53	7010.08	3612.53	5231.92	4422.22	1.55132	0.000321624	0.00280817	sig
NMW0375	Dioxacarb	二氧威	Heterocyclic compound	杂环化合物	C11H13NO4	6988-21-2	1194.16	1181.25	1187.7	7853.62	12179.3	10016.5	5586.7	7163.28	6374.99	1.4299	0.000558312	0.00419864	sig
NMW0359	3,7,11-Trimethyl-dodeca-2,6,10-trienoic acid	3,7,11-三甲基-十二-2,6,10-三烯酸	Acid	酸	C15H24O2	7548-13-2	1810.04	1933.26	1871.65	10545.4	18337.2	14441.3	10544.3	10021.8	10283	1.49362	0.00134167	0.00749145	sig
NMW0350	(S,E)-4-Hydroxy-3,5,5-trimethyl-4-(3-oxobut-1-en-1-yl)cyclohex-2-enone	(S，E)-4-羟基-3,5,5-三甲基-4-(3-氧代-1-丁烯基)-2-环己烯酮	Terpenoids	萜类	C13H18O3	39763-33-2	799.094	651.519	725.307	3520.44	6434.19	4977.32	2694.57	3263.58	2979.07	1.35177	0.0027402	0.0130586	sig
NMW0347	2,6,10-Dodecatrienoic acid, 3,7,11-trimethyl-, methyl ester, (E,E)-	(E,E)-3,7,11-三甲基-2,6,10-十二碳三烯酸甲酯	Ester	酯	C16H26O2	3675-00-1	3914.35	4100.05	4007.2	6442.61	5357.33	5899.97	6690.64	3875.52	5283.08	0.93614	0.0909333	0.161618	insig
NMW0329	Benzoic acid, 3,4,5-trihydroxy-	3,4,5-三羟基苯甲酸	Acid	酸	C7H6O5	149-91-7	4594.04	3060.12	3827.08	13388.6	21824.9	17606.8	11554.6	13014.2	12284.4	1.38342	0.00154012	0.0083116	sig
NMW0325	Methylphenidate	哌甲酯	Heterocyclic compound	杂环化合物	C14H19NO2	113-45-1	4489.75	7617.61	6053.68	7599.7	2604.61	5102.15	7993.59	3836.16	5914.87	0.110457	0.837373	0.858489	insig
NMW0313	Phenol, 4-(3-hydroxy-1-propenyl)-2-methoxy-	4-(3-羟基-1-丙烯基)-2-甲氧基苯酚	Phenol	酚	C10H12O3	458-35-5	2492.53	2192.08	2342.3	18180.8	26481.2	22331	26556.8	31366.3	28961.5	1.74606	5.68092e-05	0.000769883	sig
NMW0297	Oxirane, tetradecyl-	十四烷基环氧乙烷	Heterocyclic compound	杂环化合物	C16H32O	7320-37-8	5002.55	4721.84	4862.2	150465	238733	194599	211158	285172	248165	1.7145	0.000254461	0.00247055	sig
NMW0292	Azelaic acid	壬二酸	Acid	酸	C9H16O4	123-99-9	1515	303.001	909.003	31668.7	50460.8	41064.8	44722.9	59328.4	52025.7	1.67579	0.00023078	0.00235699	sig
NMW0290	Xanthoxylin	4',6-二甲基-2-羟基苯乙酮	Ketone	酮	C10H12O4	90-24-4	7842.52	6856.6	7349.56	7889.21	13820.3	10854.7	8476.16	12225	10350.6	1.14354	0.155812	0.233001	insig
NMW0406	4-(N-Nitroso-N-methylamino)-1-(3-pyridyl)-1-butanone	4-(N-亚硝基-N-甲基氨基)-1-(3-吡啶基)-1-丁酮	Ketone	酮	C10H13N3O2	64091-91-4	21269.3	40700	30984.6	48126.9	24397.6	36262.2	43749.5	33313.2	38531.3	0.755011	0.622108	0.672786	insig
NMW0408	5-(But-3-ene-1-ynyl)-2,2'-bithienyl	5-(3-丁烯-1-炔基)-2,2'-联噻吩	Heterocyclic compound	杂环化合物	C12H8S2	1134-61-8	3131.29	6427.79	4779.54	7210.57	3547.22	5378.9	6591.13	5077.58	5834.36	0.689455	0.699775	0.741979	insig
NMW0779	Ethanol, 2,2'-oxybis-	2,2'-氧双乙醇	Alcohol	醇	C4H10O3	111-46-6	25525.9	28012.7	26769.3	18762.5	28792.4	23777.4	30197.3	17530.2	23863.7	0.59276	0.692631	0.735602	insig
QWMW0098	2-Cyclohexen-1-ol, 3-methyl-6-(1-methylethyl)-	3-甲基-6-丙基-2-基环己基-2-烯-1-醇	Terpenoids	萜类	C10H18O	491-04-3	10100.8	11129	10614.9	9896.65	10602.2	10249.4	11421.2	10600.1	11010.6	0.681616	0.17726	0.256403	insig
QWMW0051	3(2H)-Furanone, 4-hydroxy-5-methyl-	4-羟基-5-甲基-3(2H)-呋喃酮	Ketone	酮	C5H6O3	19322-27-1	39345.1	37066.3	38205.7	35962.6	35451.6	35707.1	38312.3	37769.2	38040.8	0.0888498	0.00764643	0.0272548	insig
QWM0006	2-Nonanone	2-壬酮	Ketone	酮	C9H18O	821-55-6	291081	291764	291422	284031	253630	268830	290476	269984	280230	0.683867	0.102208	0.175558	insig
QWM0004	Naphthalene, 1,2-dihydro-1,1,6-trimethyl-	1,2-二氢-1,1,6-三甲基萘	Aromatics	芳烃	C13H16	30364-38-6	10024.5	10894.1	10459.3	11495.7	10238.6	10867.2	11274.7	9962.86	10618.8	0.227867	0.702432	0.743139	insig
NMW0410	Orphenadrine	邻甲苯海明	Amine	胺	C18H23NO	83-98-7	4628.21	8424.74	6526.48	10800.1	5176.56	7988.31	9126.57	7919.29	8522.93	0.886073	0.488345	0.548295	insig
NMW0771	N,N-Dimethylacetamide	N,N-二甲基乙酰胺	Amine	胺	C4H9NO	127-19-5	40269.6	33857.4	37063.5	40538.2	39027.3	39782.8	37656.8	39660.7	38658.8	0.642207	0.313184	0.389098	insig
NMW0750	Paraldehyde	三聚乙醛	Aldehyde	醛	C6H12O3	123-63-7	1.27717e+06	1.0582e+06	1.16768e+06	1.13173e+06	1.17006e+06	1.1509e+06	1.1442e+06	1.1693e+06	1.15675e+06	0.115285	0.949534	0.956889	insig
NMW0447	Mepivacaine	甲哌卡因	Heterocyclic compound	杂环化合物	C15H22N2O	96-88-8	10294.6	5578.34	7936.49	5826.31	10850.9	8338.61	13995.9	17281.3	15638.6	1.45167	0.00865877	0.0298808	sig
NMW0413	Noruron	草完隆	Terpenoids	萜类	C13H22N2O	18530-56-8	16751.5	32807.3	24779.4	39796.4	18712.9	29254.7	35189	27218.9	31204	0.752961	0.624336	0.674635	insig
WAMW0577	1,2-Propanedione, 1-(2-thienyl)-	1-(2-噻吩基)-1,2-丙二酮	Ketone	酮	C7H6O2S	13678-69-8	3.10303e+06	3.16461e+06	3.13382e+06	3.07808e+06	2.85295e+06	2.96552e+06	3.21882e+06	3.02123e+06	3.12002e+06	0.110496	0.104877	0.179296	insig
WMW0018*380	.tau.-Cadinol	.tau.-荜澄茄醇	Terpenoids	萜类	C15H26O	5937-11-1	4449.89	4066.51	4258.2	3688.83	3549.9	3619.37	5302.58	4097.76	4700.17	0.603358	0.0308043	0.0781217	insig
XMW2462*380	Agarospirol	沉香螺醇	Terpenoids	萜类	C15H26O	1460-73-7	4449.89	4066.51	4258.2	3688.83	3549.9	3619.37	5302.58	4097.76	4700.17	0.603358	0.0308043	0.0781217	insig
XMW0705*403	2-Naphthalenemethanol, 1,2,3,4,4a,5,6,8a-octahydro-.alpha.,.alpha.,4a,8-tetramethyl-, [2R-(2.alpha.,4a.alpha.,8a.beta.)]-	[2R-(2α，4a ，8aβ]]-1,2,3,4,4a，5,6,8a-八氢-α，α，4a，8-四甲基-2-萘甲醇	Terpenoids	萜类	C15H26O	473-16-5	107959	121854	114907	111028	85217.7	98122.6	121071	113081	117076	0.137612	0.0724383	0.136078	insig
XMW0853*379	Neointermedeol	(1S，4aR，7R，8aR)-1,4a-二甲基-7-(丙-1-烯-2-基)十氢萘-1-醇	Terpenoids	萜类	C15H26O	5945-72-2	1560.81	1872.59	1716.7	28492.9	45576.9	37034.9	26952	36752.6	31852.3	1.61752	0.0005441	0.00411555	sig
XMW1170*142	Butanoic acid, 2-methyl-, 3,7-dimethyl-2,6-octadienyl ester, (Z)-	(Z)-2-甲基丁酸-3,7-二甲基-2,6-辛二烯酯	Ester	酯	C15H26O2	51117-19-2	2743	1028.26	1885.63	1658.65	3063.01	2360.83	882.324	1089.47	985.895	1.00782	0.0964127	0.168917	insig
D441*142	Butanoic acid, 3-methyl-, 3,7-dimethyl-2,6-octadienyl ester, (Z)-	异戊酸橙花酯	Ester	酯	C15H26O2	3915-83-1	2743	1028.26	1885.63	1658.65	3063.01	2360.83	882.324	1089.47	985.895	1.00782	0.0964127	0.168917	insig
KMW0638*142	Geranyl isovalerate	异戊酸香叶酯	Ester	酯	C15H26O2	109-20-6	2743	1028.26	1885.63	1658.65	3063.01	2360.83	882.324	1089.47	985.895	1.00782	0.0964127	0.168917	insig
WAMW1601*266	2,3-Octanedione	2,3-辛二酮	Ketone	酮	C8H14O2	585-25-1	19337.1	15832.2	17584.7	5035.62	1007.12	3021.37	5336.95	5958.04	5647.49	1.00441	5.6783e-05	0.000769883	sig
WMW0004*054	Ylangene	衣兰烯	Terpenoids	萜类	C15H24	14912-44-8	4351.87	6140.91	5246.39	4758.19	2573.45	3665.82	3982.95	2788.34	3385.64	1.2891	0.0838413	0.152343	insig
XMW0382*054	isoledene	(-)-异喇叭烯	Terpenoids	萜类	C15H24	95910-36-4	4351.87	6140.91	5246.39	4758.19	2573.45	3665.82	3982.95	2788.34	3385.64	1.2891	0.0838413	0.152343	insig
XMW1412*054	2-Epi-.alpha.-funebrene	(1R，2S，5S，7R)-2,6,6,8-四甲基三环[5.3.1.01,5]十一碳-8-烯	Terpenoids	萜类	C15H24	65354-33-8	4351.87	6140.91	5246.39	4758.19	2573.45	3665.82	3982.95	2788.34	3385.64	1.2891	0.0838413	0.152343	insig
XMW0264*152	Bicyclo[4.4.0]dec-1-ene, 2-isopropyl-5-methyl-9-methylene-	2-异丙基-5-甲基-9-亚甲基双环[4.4.0]-1-癸烯	Terpenoids	萜类	C15H24	150320-52-8	58056.5	15255.6	36656.1	32846.2	60564.2	46705.2	8539.09	13018.9	10779	1.21132	0.0586821	0.123138	insig
XMW0249*066	Naphthalene, 1,2,3,4,4a,7-hexahydro-1,6-dimethyl-4-(1-methylethyl)-	1,2,3,4,4a,7-六氢-1,6-二甲基-4-(1-甲基乙基)萘	Terpenoids	萜类	C15H24	16728-99-7	7161.11	2228.79	4694.95	4155.67	8695.08	6425.37	1157.51	2038.82	1598.16	1.15773	0.0589013	0.1232	insig
KMW0597*061	.gamma.-Muurolene	γ-衣兰油烯	Terpenoids	萜类	C15H24	30021-74-0	353248	437752	395500	426010	297947	361978	408804	342511	375657	0.359762	0.707917	0.745749	insig
WMW0012*061	(+)-epi-Bicyclosesquiphellandrene	(+)-表-双环倍半水芹烯	Terpenoids	萜类	C15H24	54274-73-6	353248	437752	395500	426010	297947	361978	408804	342511	375657	0.359762	0.707917	0.745749	insig
XMW0176*061	Naphthalene, 1,2,4a,5,6,8a-hexahydro-4,7-dimethyl-1-(1-methylethyl)-, (1.alpha.,4a.alpha.,8a.alpha.)-	[1α,4aα,8aα]-1,2,4a,5,6,8a-六氢-4-7-二甲基-1-[1-甲基乙基]萘	Terpenoids	萜类	C15H24	31983-22-9	5084.78	2520.4	3802.59	4298.08	7188.86	5743.47	1875.52	2551.67	2213.59	0.910534	0.0246313	0.0663465	insig
XMW0969*109	2-Butenoic acid, 2-methyl-, 2-methylpropyl ester	2-甲基-2-丁烯酸-2-甲基丙基酯	Ester	酯	C9H16O2	66917-61-1	3.21118e+06	3.19485e+06	3.20302e+06	3.09952e+06	2.8572e+06	2.97836e+06	3.26842e+06	3.04154e+06	3.15498e+06	0.304208	0.0624544	0.12505	insig
XMW0504*084	1H-Benzocycloheptene, 2,4a,5,6,7,8-hexahydro-3,5,5,9-tetramethyl-, (R)-	(R)-2,4a，5,6,7,8-六氢-3,5,5,9-四甲基-1H-苯环庚烯	Terpenoids	萜类	C15H24	1461-03-6	57790.9	15601.1	36696	42679.6	85338.3	64009	12813.8	19836.9	16325.3	0.829884	0.041753	0.0970011	insig
WMW0051*150	3-Buten-2-one, 4-(2,6,6-trimethyl-1-cyclohexen-1-yl)-	β-紫罗兰酮	Terpenoids	萜类	C13H20O	14901-07-6	801274	938922	870098	961620	682424	822022	855173	727925	791549	0.728216	0.63015	0.679789	insig
WMW0013*151	Bicyclosesquiphellandrene	双环倍半水芹烯	Terpenoids	萜类	C15H24	54324-03-7	1.73887e+06	2.15914e+06	1.949e+06	1.99846e+06	1.45085e+06	1.72466e+06	2.00829e+06	1.67847e+06	1.84338e+06	0.387534	0.501961	0.560559	insig
NMW0200*147	1,6,10-Dodecatriene, 7,11-dimethyl-3-methylene-	7,11-二甲基-3-亚甲基-1,6,10-十二碳三烯	Terpenoids	萜类	C15H24	77129-48-7	3507.42	3171.78	3339.6	34062.7	72561.3	53312	17681.6	21149.3	19415.5	1.20668	0.00414331	0.0182951	sig
WMW0049*085	5,9-Undecadien-2-one, 6,10-dimethyl-, (Z)-	顺式-香叶基丙酮	Ketone	酮	C13H22O	3879-26-3	27333.8	42620.8	34977.3	39443.8	37748.1	38595.9	26994.2	19251.7	23123	1.23506	0.020547	0.0574875	sig
WMW0089*085	5,9-Undecadien-2-one, 6,10-dimethyl-	6,10-二甲基-5,9-十一碳二烯-2-酮	Terpenoids	萜类	C13H22O	689-67-8	27333.8	42620.8	34977.3	39443.8	37748.1	38595.9	26994.2	19251.7	23123	1.23506	0.020547	0.0574875	sig
XMW0234*366	cis-.alpha.-Bergamotene	顺式-α-佛手柑烯	Terpenoids	萜类	C15H24	18252-46-5	2557.07	3744.84	3150.95	2466.97	2776.51	2621.74	2720.1	2800.24	2760.17	0.778332	0.245334	0.324369	insig
KMW0058*035	2H-Pyran-3-ol, 6-ethenyltetrahydro-2,2,6-trimethyl-	2,2,6-三甲基-6-乙烯基四氢-2H-呋喃-3-醇	Alcohol	醇	C10H18O2	14049-11-7	1.45333e+06	1.65965e+06	1.55649e+06	1.59282e+06	1.14942e+06	1.37112e+06	1.69017e+06	1.50494e+06	1.59755e+06	0.17624	0.227304	0.308688	insig
XMW0454*035	(3R,6S)-2,2,6-Trimethyl-6-vinyltetrahydro-2H-pyran-3-ol	(3R,6S)-2,2,6-三甲基-6-乙烯基四氢-2H-吡喃-3-醇	Heterocyclic compound	杂环化合物	C10H18O2	39028-58-5	1.45333e+06	1.65965e+06	1.55649e+06	1.59282e+06	1.14942e+06	1.37112e+06	1.69017e+06	1.50494e+06	1.59755e+06	0.17624	0.227304	0.308688	insig
WMW0010*371	Cyclohexane, 1-ethenyl-1-methyl-2,4-bis(1-methylethenyl)-, [1S-(1.alpha.,2.beta.,4.beta.)]-	(-)-β-榄香烯	Terpenoids	萜类	C15H24	515-13-9	8517.28	10532.6	9524.95	10751.2	11689.7	11220.4	11734.1	10284.8	11009.5	1.20069	0.067607	0.130613	insig
KMW0518*352	2,6-Octadien-1-ol, 3,7-dimethyl-, acetate, (Z)-	乙酸橙花酯	Terpenoids	萜类	C12H20O2	141-12-8	15382.4	17667.6	16525	16321.2	12159.8	14240.5	16526.1	13034.1	14780.1	0.79024	0.300735	0.376208	insig
YC_1381*289	Naphthalene, 1,3-dimethyl-	1,3-二甲基萘	Aromatics	芳烃	C12H12	575-41-7	10326.5	7432.02	8879.25	60627.7	124760	92693.8	61302.6	97384.2	79343.4	1.58377	0.00605172	0.023225	sig
KMW0720*304	trans-Isoeugenol	(E)-异丁香酚	Phenol	酚	C10H12O2	5932-68-3	2204.97	11024.8	6614.91	443783	636959	540371	204182	345902	275042	1.48415	0.000250209	0.00244754	sig
NMW0142*081	Cyclohexanol, 1-methyl-4-(1-methylethylidene)-, acetate	(1-甲基-4-丙-2-亚基环己基)乙酸酯	Ester	酯	C12H20O2	10235-63-9	3368.44	1672.29	2520.37	39397.4	98523	68960.2	6042.58	11313.2	8677.89	0.698598	0.00573737	0.0224011	insig
KMW0528*355	Hexanoic acid, 3-hexenyl ester, (Z)-	(Z)-己酸-3-己烯酯	Ester	酯	C12H22O2	31501-11-8	6410.58	6219.17	6314.88	6962.45	12222	9592.21	4954.06	5190.33	5072.2	0.599213	0.026422	0.0694446	insig
NMW0160*452	Benzoic acid, 2,3-dihydroxy-	2,3-二羟基苯甲酸	Acid	酸	C7H6O4	303-38-8	8453.17	9900.63	9176.9	14638.5	44133.5	29386	10722.6	12915	11818.8	0.380327	0.0536545	0.116747	insig
YZMW0497*223	1,3-Benzenediol, 2-methyl-	2-甲基-1,3-苯二醇	Alcohol	醇	C7H8O2	608-25-3	2275.17	1484.34	1879.75	8629.2	13512.7	11070.9	7729.57	9248.02	8488.8	1.49652	0.000737291	0.00502207	sig
D290*080	2-Butanone, 4-phenyl-	4-苯基-2-丁酮	Ketone	酮	C10H12O	2550-26-7	12004.4	11117.3	11560.9	9935.58	10411.8	10173.7	9787.05	9515.36	9651.2	1.7938	0.000616854	0.00448339	sig
KMW0487*047	2-Propen-1-ol, 3-phenyl-	肉桂醇	Alcohol	醇	C9H10O	104-54-1	1987.36	1874.88	1931.12	3139.08	3130.13	3134.6	3181.28	3540.16	3360.72	1.7513	7.50641e-06	0.000187805	sig
D408*420	(1Alpha,3beta,4beta)-p-menthane-3,8-diol	(1α,3β,4β)-p-薄荷烷-3,8-二醇	Terpenoids	萜类	C10H20O2	3564-95-2	3151.69	4305.97	3728.83	8401.52	30826.6	19614.1	8019.92	8149.66	8084.79	0.879856	0.0566744	0.120094	insig
D874*338	2,6-Octadien-1-ol, 3,7-dimethyl-, formate, (Z)-	(Z)-3,7-二甲基-2,6-辛二烯-1-醇甲酸酯	Ester	酯	C11H18O2	2142-94-1	8314.64	7766.55	8040.6	9881.64	11324.8	10603.2	8720.66	8695.57	8708.11	0.517033	0.00103161	0.00639109	insig
XMW0612*425	Undecane, 4,7-dimethyl-	4,7-二甲基十一烷	Hydrocarbons	烃类	C13H28	17301-32-5	50184	54439.9	52312	51859.9	61470.7	56665.3	59303.5	59597.8	59450.6	1.48218	0.0718942	0.135754	insig
XMW0367*425	Undecane, 2,4-dimethyl-	2,4-二甲基十一烷	Hydrocarbons	烃类	C13H28	17312-80-0	50184	54439.9	52312	51859.9	61470.7	56665.3	59303.5	59597.8	59450.6	1.48218	0.0718942	0.135754	insig
NMW0119*224	1,2-Benzenediol, 4-methyl-	4-甲基-1,2-苯二醇	Alcohol	醇	C7H8O2	452-86-8	64881.9	81805.1	73343.5	85325.4	76999.9	81162.7	90959.8	92686.9	91823.3	1.62023	0.0171364	0.0514884	sig
D147*110	Butanoic acid, 3-methyl-, phenylmethyl ester	3-甲基丁酸苯甲酯	Ester	酯	C12H16O2	103-38-8	5781.17	7878.27	6829.72	6941.57	3377.16	5159.37	5596.9	5843.79	5720.34	0.602791	0.293244	0.370039	insig
XMW0463*110	Pentanoic acid, phenylmethyl ester	戊酸苯甲酯	Ester	酯	C12H16O2	10361-39-4	5781.17	7878.27	6829.72	6941.57	3377.16	5159.37	5596.9	5843.79	5720.34	0.602791	0.293244	0.370039	insig
NMW0107*238	Isoquinoline	异喹啉	Heterocyclic compound	杂环化合物	C9H7N	119-65-3	4039.21	3974.63	4006.92	6372.67	13648	10010.4	5855.27	8194.39	7024.83	1.0656	0.0431418	0.0994367	sig
KMW0430*116	Citronellol	香茅醇	Terpenoids	萜类	C10H20O	106-22-9	17894.8	19764.6	18829.7	16806.6	16113.6	16460.1	20290.1	18130.7	19210.4	0.211272	0.0146777	0.0450369	insig
D339*137	cis-.alpha.-Bisabolene	顺式-α-甜没药烯	Terpenoids	萜类	C15H24	29837-07-8	1.45436e+06	345945	900150	808062	1.62789e+06	1.21798e+06	198041	289495	243768	1.18201	0.0602037	0.123795	insig
D293*137	Cyclohexene, 4-[(1E)-1,5-dimethyl-1,4-hexadien-1-yl]-1-methyl-	4-[(1E)-1,5-二甲基-1,4-己二烯-1-基]-1-甲基环己烯	Terpenoids	萜类	C15H24	25532-79-0	1.45436e+06	345945	900150	808062	1.62789e+06	1.21798e+06	198041	289495	243768	1.18201	0.0602037	0.123795	insig
NMW0227*137	(Z)-1-Methyl-4-(6-methylhept-5-en-2-ylidene)cyclohex-1-ene	(Z)-1-甲基-4-(6-甲基-5-庚烯-2-亚基)-1-环己烯	Terpenoids	萜类	C15H24	13062-00-5	1.45436e+06	345945	900150	808062	1.62789e+06	1.21798e+06	198041	289495	243768	1.18201	0.0602037	0.123795	insig
KMW0389*092	endo-Borneol	龙脑	Terpenoids	萜类	C10H18O	507-70-0	5.8538e+06	5.66706e+06	5.76043e+06	3.84203e+06	2.98106e+06	3.41154e+06	5.68334e+06	5.87995e+06	5.78165e+06	0.0150127	4.3969e-05	0.000647584	insig
QWMW1013*400	D-Fenchone	D-小茴香酮	Terpenoids	萜类	C10H16O	4695-62-9	23239	10415.2	16827.1	14375.1	27412	20893.6	10045.8	15833.2	12939.5	0.546656	0.287024	0.365023	insig
NMW0027*217	Benzaldehyde, 3-methyl-	3-甲基苯甲醛	Aldehyde	醛	C8H8O	620-23-5	10258.1	7339.08	8798.59	4417.9	9275.21	6846.56	3173.65	7476.42	5325.04	1.19895	0.196998	0.277676	insig
XMW0015*217	Benzaldehyde, 4-methyl-	4-甲基苯甲醛	Aldehyde	醛	C8H8O	104-87-0	10258.1	7339.08	8798.59	4417.9	9275.21	6846.56	3173.65	7476.42	5325.04	1.19895	0.196998	0.277676	insig
WAMW0630*017	Cyclohexene, 1-methyl-5-(1-methylethenyl)-, (R)-	(R)-1-甲基-5-(1-甲基乙烯基)环己烯	Terpenoids	萜类	C10H16	1461-27-4	48257.7	36740.2	42499	35235.9	32975.7	34105.8	34104.7	35754.5	34929.6	1.2831	0.0442016	0.100738	sig
KMW0226*017	Limonene	柠檬烯	Terpenoids	萜类	C10H16	138-86-3	48257.7	36740.2	42499	35235.9	32975.7	34105.8	34104.7	35754.5	34929.6	1.2831	0.0442016	0.100738	sig
KMW0217*017	D-Limonene	D-柠檬烯	Terpenoids	萜类	C10H16	5989-27-5	48257.7	36740.2	42499	35235.9	32975.7	34105.8	34104.7	35754.5	34929.6	1.2831	0.0442016	0.100738	sig
NMW0093*140	D-Verbenone	D-马鞭草酮	Terpenoids	萜类	C10H14O	18309-32-5	114440	107311	110875	153178	179955	166567	144809	154053	149431	1.32556	0.000519136	0.00408729	sig
XMW0586*397	Dodecane, 5-methyl-	5-甲基十二烷	Hydrocarbons	烃类	C13H28	17453-93-9	109953	112561	111257	113527	134047	123787	134708	124236	129472	1.56052	0.0393919	0.0931798	sig
YZMW0320*015	Bicyclo[4.1.0]hept-2-ene, 3,7,7-trimethyl-, (1S-cis)-	蒈烯	Terpenoids	萜类	C10H16	4497-92-1	4306.08	2605.59	3455.83	2213.64	2973.12	2593.38	2119.94	1636.55	1878.25	1.633	0.0362118	0.088059	sig
XMW0192*015	(+)-4-Carene	(+)-4-蒈烯	Terpenoids	萜类	C10H16	29050-33-7	4306.08	2605.59	3455.83	2213.64	2973.12	2593.38	2119.94	1636.55	1878.25	1.633	0.0362118	0.088059	sig
XMW0006*015	(+)-3-Carene	(1S)-(+)-3-蒈烯	Terpenoids	萜类	C10H16	498-15-7	4306.08	2605.59	3455.83	2213.64	2973.12	2593.38	2119.94	1636.55	1878.25	1.633	0.0362118	0.088059	sig
WMW0061*138	Benzaldehyde, 2-ethyl-	2-乙基苯甲醛	Aldehyde	醛	C9H10O	22927-13-5	8395.2	8114.61	8254.9	8915.78	8118.54	8517.16	8888.07	8697.77	8792.92	1.39167	0.0996062	0.172324	insig
XMW0255*138	Benzaldehyde, 2,4-dimethyl-	2,4-二甲基苯甲醛	Aldehyde	醛	C9H10O	15764-16-6	8395.2	8114.61	8254.9	8915.78	8118.54	8517.16	8888.07	8697.77	8792.92	1.39167	0.0996062	0.172324	insig
KMW0354*443	2,6-Nonadien-1-ol	2,6-壬二烯-1-醇	Alcohol	醇	C9H16O	7786-44-9	1.7973e+06	2.05121e+06	1.92425e+06	2.01533e+06	1.49361e+06	1.75447e+06	2.13173e+06	1.88553e+06	2.00863e+06	0.324869	0.292672	0.370039	insig
WMW0094*032	2,6-Nonadienal, (E,E)-	(E,E)-2,6-壬二烯醛	Aldehyde	醛	C9H14O	17587-33-6	26096.1	33622.8	29859.5	23292	35247.9	29269.9	57411.5	31696.8	44554.2	1.16519	0.116887	0.193182	insig
KMW0338*263	2-Nonenal, (E)-	(E)-2-壬烯醛	Aldehyde	醛	C9H16O	18829-56-6	130529	125646	128088	89202.8	72978	81090.4	130990	132108	131549	0.0967432	2.52998e-05	0.000498712	insig
XMW0720*417	cis-p-Mentha-2,8-dien-1-ol	顺式-对-薄荷(2,8-二烯-1-醇)	Terpenoids	萜类	C10H16O	3886-78-0	61735.7	56105.8	58920.7	57537.3	55097.1	56317.2	56588.6	56127.2	56357.9	1.07308	0.201737	0.282518	insig
QWMW0546*225	3-Methyl-2-thiophenecarboxaldehyde	3-甲基-2-噻吩甲醛	Aldehyde	醛	C6H6OS	5834-16-2	47126.4	19186.4	33156.4	26767.6	56936.9	41852.3	18458.7	29846.5	24152.6	0.575648	0.286845	0.365023	insig
KMW0257*155	Bicyclo[3.1.0]hexan-2-ol, 2-methyl-5-(1-methylethyl)-, (1.alpha.,2.beta.,5.alpha.)-	(1R,2S,5S)-2-甲基-5-(1-甲基乙基)双环[3.1.0]-2-己醇	Terpenoids	萜类	C10H18O	15537-55-0	879.008	1271.53	1075.27	9444.94	19692.2	14568.6	6653.08	8821.36	7737.22	1.38885	0.00469495	0.0197674	sig
XMW3198*155	5-Isopropyl-2-methylbicyclo[3.1.0]hexan-2-ol	5-异丙基-2-甲基双环[3.1.0]-2-己醇	Terpenoids	萜类	C10H18O	546-79-2	879.008	1271.53	1075.27	9444.94	19692.2	14568.6	6653.08	8821.36	7737.22	1.38885	0.00469495	0.0197674	sig
KMW0275*088	2-Furanmethanol, 5-ethenyltetrahydro-.alpha.,.alpha.,5-trimethyl-, cis-	顺式-α,α-5-三甲基-5-乙烯基四氢化呋喃-2-甲醇	Alcohol	醇	C10H18O2	5989-33-3	29462.5	25902.8	27682.7	27642.9	27878.5	27760.7	25354.6	25726.5	25540.6	1.27913	0.0655119	0.128748	insig
WAMW0925*237	2-Octen-1-ol	2-辛烯-1-醇	Alcohol	醇	C8H16O	22104-78-5	285858	267262	276560	280825	280394	280609	272229	266135	269182	0.886577	0.115838	0.192227	insig
WAMW1017*237	2-Octen-1-ol, (Z)-	(Z)-2-辛烯-1-醇	Alcohol	醇	C8H16O	26001-58-1	285858	267262	276560	280825	280394	280609	272229	266135	269182	0.886577	0.115838	0.192227	insig
YC_160*253	1-(6-Methyl-2-pyrazinyl)-1-ethanone	1-（6-甲基-2-吡嗪基）-1-乙酮	Ketone	酮	C7H8N2O	22047-26-3	76268.2	75830.7	76049.4	73280	65879.9	69580	76515.6	72761.7	74638.7	0.318092	0.0366216	0.0883946	insig
KMW0522*146	Copaene	古巴烯	Terpenoids	萜类	C15H24	3856-25-5	2959.46	3049.56	3004.51	16745.8	34544.7	25645.2	4583.65	6561.3	5572.47	0.523651	0.00325111	0.0149459	insig
YZMW0120*190	Butanoic acid, 2-amino-, (S)-	(S)-2-氨基丁酸	Acid	酸	C4H9NO2	1492-24-6	2406.81	3226.52	2816.67	6837.55	25253.1	16045.3	6865.35	6068.98	6467.16	0.903786	0.0540215	0.116747	insig
YZMW0215*190	Butanoic acid, 2-amino-, (R)-	(R)-2-氨基丁酸	Acid	酸	C4H9NO2	2623-91-8	2406.81	3226.52	2816.67	6837.55	25253.1	16045.3	6865.35	6068.98	6467.16	0.903786	0.0540215	0.116747	insig
KMW0264*022	Pyrazine, 3-ethyl-2,5-dimethyl-	3-乙基-2,5-二甲基吡嗪	Heterocyclic compound	杂环化合物	C8H12N2	13360-65-1	3987.42	4101.82	4044.62	26561.4	35417.8	30989.6	22497.5	36343.5	29420.5	1.62211	0.000719452	0.00495242	sig
WAMW0550*022	Pyrazine, 2,6-diethyl-	2,6-二乙基吡嗪	Heterocyclic compound	杂环化合物	C8H12N2	13067-27-1	3987.42	4101.82	4044.62	26561.4	35417.8	30989.6	22497.5	36343.5	29420.5	1.62211	0.000719452	0.00495242	sig
KMW0269*022	2,3-Dimethyl-5-ethylpyrazine	2,3-二甲基-5-乙基吡嗪	Heterocyclic compound	杂环化合物	C8H12N2	15707-34-3	3987.42	4101.82	4044.62	26561.4	35417.8	30989.6	22497.5	36343.5	29420.5	1.62211	0.000719452	0.00495242	sig
KMW0243*230	2-Octenal, (E)-	(E)-2-辛烯醛	Aldehyde	醛	C8H14O	2548-87-0	37226.4	33378.7	35302.6	35179.4	35404.7	35292	34216	35769.2	34992.6	0.233038	0.938105	0.94831	insig
WMW0215*018	.beta.-Ocimene	β-罗勒烯	Terpenoids	萜类	C10H16	13877-91-3	32172.8	25606.1	28889.4	36564.6	28767	32665.8	31935.6	30204	31069.8	0.618033	0.361841	0.43268	insig
KMW0235*018	1,3,6-Octatriene, 3,7-dimethyl-, (Z)-	(Z)-3,7-二甲基-1,3,6-辛三烯	Terpenoids	萜类	C10H16	3338-55-4	32172.8	25606.1	28889.4	36564.6	28767	32665.8	31935.6	30204	31069.8	0.618033	0.361841	0.43268	insig
WMW0040*018	trans-.beta.-Ocimene	(E)-β-罗勒烯	Terpenoids	萜类	C10H16	3779-61-1	32172.8	25606.1	28889.4	36564.6	28767	32665.8	31935.6	30204	31069.8	0.618033	0.361841	0.43268	insig
XMW0038*293	Quinoline, 2,7-dimethyl-	2,7-二甲基喹啉	Heterocyclic compound	杂环化合物	C11H11N	93-37-8	697808	1.07864e+06	888226	841846	515698	678772	918888	709499	814194	0.303286	0.322297	0.395243	insig
XMW1069*313	Butanoic acid, 3-hexenyl ester, (E)-	(E)-丁酸-3-己烯酯	Ester	酯	C10H18O2	53398-84-8	392215	378192	385204	365454	376975	371214	384801	366226	375514	0.883864	0.142707	0.218286	insig
XMW0941*433	exo-7-(trans-1-Propenyl)bicyclo[4.2.0]oct-1(2)-ene	7-[(1E)-1-丙烯基]双环[4.2.0]-1-辛烯	Hydrocarbons	烃类	C11H16	107983-42-6	10270.6	9738.02	10004.3	9898.9	10541.5	10220.2	10589.4	10688.7	10639.1	1.51958	0.0470688	0.106129	sig
XMW1403*042	cis-3-Hexenyl isovalerate	顺式-3-己烯基异戊酸酯	Ester	酯	C11H20O2	35154-45-1	1.82382e+06	1.83267e+06	1.82824e+06	1.83381e+06	1.7374e+06	1.78561e+06	1.86683e+06	1.7768e+06	1.82182e+06	0.153845	0.395122	0.465207	insig
KMW0447*285	3,6-Octadien-1-ol, 3,7-dimethyl-, (Z)-	异香叶醇	Terpenoids	萜类	C10H18O	5944-20-7	1.0283e+06	1.04739e+06	1.03785e+06	1.02432e+06	953742	989031	1.06176e+06	1.00024e+06	1.031e+06	0.179302	0.141725	0.217691	insig
NMW0104*285	2,6-Octadien-1-ol, 3,7-dimethyl-	3,7-二甲基-2,6-辛二烯-1-醇	Terpenoids	萜类	C10H18O	624-15-7	1.0658e+06	1.07547e+06	1.07063e+06	1.05716e+06	985828	1.02149e+06	1.08892e+06	1.03013e+06	1.05953e+06	0.292451	0.140682	0.217115	insig
KMW0446*283	Citral	柠檬醛	Terpenoids	萜类	C10H16O	5392-40-5	49824.9	37983.8	43904.3	77731.2	302029	189880	58773.2	108218	83495.6	0.751435	0.0829537	0.152218	insig
QWMW1280*351	Isopulegol acetate	醋酸异胡薄荷醇	Terpenoids	萜类	C12H20O2	57576-09-7	1598.62	2672.91	2135.77	3929.88	13492.7	8711.3	4272.83	4540.62	4406.72	0.949121	0.0684757	0.13101	insig
KMW0444*279	Carvone	香芹酮	Terpenoids	萜类	C10H14O	99-49-0	560054	561819	560936	557260	546720	551990	572991	546409	559700	0.133477	0.412307	0.478676	insig
KMW0413*279	(-)-Carvone	左旋-香芹酮	Terpenoids	萜类	C10H14O	6485-40-1	560054	561819	560936	557260	546720	551990	572991	546409	559700	0.133477	0.412307	0.478676	insig
KMW0428*107	2-Cyclohexen-1-one, 3-methyl-6-(1-methylethyl)-	胡椒酮	Terpenoids	萜类	C10H16O	89-81-6	6.46369e+06	6.56177e+06	6.51273e+06	6.46612e+06	6.04462e+06	6.25537e+06	6.67011e+06	6.28338e+06	6.47674e+06	0.168877	0.206467	0.286369	insig
GMW0087*455	2-Decenal, (E)-	(E)-2-癸烯醛	Aldehyde	醛	C10H18O	3913-81-3	16418.4	16777.2	16597.8	27244.6	69659	48451.8	27899	32507.9	30203.5	1.00748	0.0517156	0.114231	insig
KMW0449*337	Bicyclo[2.2.1]heptan-2-ol, 1,7,7-trimethyl-, formate, endo-	甲酸异冰片酯	Ester	酯	C11H18O2	7492-41-3	6.39199e+06	6.5359e+06	6.46395e+06	6.39303e+06	5.95302e+06	6.17303e+06	6.66388e+06	6.26815e+06	6.46602e+06	0.00251503	0.141452	0.217691	insig
XMW3574*314	Ethyl (E)-2-octenoate	(E)-2-辛烯酸乙酯	Ester	酯	C10H18O2	7367-82-0	1.07949e+06	1.09918e+06	1.08933e+06	1.09646e+06	1.04751e+06	1.07199e+06	1.11793e+06	1.07227e+06	1.0951e+06	0.222618	0.400435	0.468916	insig
XMW0089*454	4-Decenal, (E)-	反式-4-癸烯醛	Aldehyde	醛	C10H18O	65405-70-1	19389.9	16386.8	17888.3	15664	24016.8	19840.4	17949	24332.8	21140.9	0.887294	0.489293	0.548295	insig
NMW0787*208	Pentanoic acid, 4-methyl-	4-甲基戊酸	Acid	酸	C6H12O2	646-07-1	73885.7	73812.9	73849.3	61379.3	78232.4	69805.9	77941.8	58574.3	68258	0.683262	0.654548	0.703193	insig
XMW1342*431	Naphthalene, 1,4-dimethyl-	1,4-二甲基萘	Aromatics	芳烃	C12H12	571-58-4	287814	435419	361616	347798	213475	280637	374902	290800	332851	0.302601	0.34114	0.412094	insig
QWMW1164*431	Naphthalene, 1,5-dimethyl-	1,5-二甲基萘	Aromatics	芳烃	C12H12	571-61-9	287814	435419	361616	347798	213475	280637	374902	290800	332851	0.302601	0.34114	0.412094	insig
D312*002	Propanoic acid, 2-hydroxy-, methyl ester, (S)-	L-乳酸甲酯	Ester	酯	C4H8O3	27871-49-4	9518.69	6983.73	8251.21	8167.06	8438.79	8302.93	8419.52	8570.81	8495.17	0.382948	0.914075	0.929798	insig
XMW0281*292	Decane, 5-methyl-	5-甲基壬烷	Hydrocarbons	烃类	C11H24	13151-35-4	105630	98299.1	101965	89337.8	89624.2	89481	106997	101540	104268	0.261327	0.000974819	0.00618653	insig
WMW0003*364	Naphthalene, 1,2,3,5,6,7,8,8a-octahydro-1,8a-dimethyl-7-(1-methylethenyl)-, [1S-(1.alpha.,7.alpha.,8a.alpha.)]-	佛术烯	Terpenoids	萜类	C15H24	10219-75-7	20770.7	919.345	10845	14753.9	31334.4	23044.2	4596.73	7178.67	5887.7	0.0248777	0.0737544	0.1377	insig
WAMW0403*178	Cyclopentanone, 2-methyl-	2-甲基环戊酮	Ketone	酮	C6H10O	1120-72-5	761083	632451	696767	65604.9	152269	108937	64391.8	64249.1	64320.4	1.77625	3.97141e-06	0.000140368	sig
XMW0243*041	Undecane, 2,5-dimethyl-	2,5-二甲基十一烷	Hydrocarbons	烃类	C13H28	17301-22-3	374037	388547	381292	335643	318737	327190	410437	358190	384314	0.0708892	0.00880208	0.0298995	insig
XMW0414*041	Undecane, 2,6-dimethyl-	2,6-二甲基十一烷	Hydrocarbons	烃类	C13H28	17301-23-4	374037	388547	381292	335643	318737	327190	410437	358190	384314	0.0708892	0.00880208	0.0298995	insig
XMW0609*041	Undecane, 3,6-dimethyl-	3,6-二甲基十一烷	Hydrocarbons	烃类	C13H28	17301-28-9	374037	388547	381292	335643	318737	327190	410437	358190	384314	0.0708892	0.00880208	0.0298995	insig
XMW0241*041	Undecane, 4,8-dimethyl-	4,8-二甲基十一烷	Hydrocarbons	烃类	C13H28	17301-33-6	374037	388547	381292	335643	318737	327190	410437	358190	384314	0.0708892	0.00880208	0.0298995	insig
XMW0420*426	Undecane, 2,9-dimethyl-	2,9-二甲基十一烷	Hydrocarbons	烃类	C13H28	17301-26-7	38418.5	40740.2	39579.4	36009.5	33478	34743.7	43233.7	38873.4	41053.6	0.365034	0.00693779	0.0251977	insig
WAMW0315*172	Pyridine, 4-methyl-	4-甲基吡啶	Heterocyclic compound	杂环化合物	C6H7N	108-89-4	11773	10116.4	10944.7	9351.65	9441.87	9396.76	9885.55	9822.62	9854.08	1.11708	0.0189094	0.054786	sig
YZMW0025*231	p-Chloroaniline	对氯苯胺	Amine	胺	C6H6ClN	106-47-8	270605	274183	272394	260878	257911	259394	273246	261788	267517	0.615737	0.0118603	0.0383509	insig
XMW0312*006	Ethylbenzene	乙基苯	Aromatics	芳烃	C8H10	100-41-4	29674.3	18646.8	24160.5	47750.4	53475.6	50613	27999.9	40371	34185.5	0.808122	0.00198154	0.0099536	insig
KMW0070*006	Benzene, 1,3-dimethyl-	1,3-二甲基苯	Aromatics	芳烃	C8H10	108-38-3	29674.3	18646.8	24160.5	47750.4	53475.6	50613	27999.9	40371	34185.5	0.808122	0.00198154	0.0099536	insig
NMW0789*218	Benzene, 1-ethyl-3-methyl-	1-乙基-3-甲基苯	Aromatics	芳烃	C9H12	620-14-4	370387	470761	420574	206635	539026	372830	493676	199109	346392	0.572043	0.789841	0.818792	insig
NMW0791*218	Benzene, 1-ethyl-2-methyl-	1-乙基-2-甲基苯	Aromatics	芳烃	C9H12	611-14-3	370387	470761	420574	206635	539026	372830	493676	199109	346392	0.572043	0.789841	0.818792	insig
XMW0301*218	Mesitylene	均三甲苯	Aromatics	芳烃	C9H12	108-67-8	370387	470761	420574	206635	539026	372830	493676	199109	346392	0.572043	0.789841	0.818792	insig
XMW0569*393	2-Hexanol, (R)-	(R)-2-己醇	Alcohol	醇	C6H14O	26549-24-6	115914	119735	117825	10704	21483.3	16093.7	9942.72	8821.17	9381.94	1.79135	2.62376e-08	6.82703e-06	sig
XMW0556*064	(2S,4aR,8aR)-4a,8-Dimethyl-2-(prop-1-en-2-yl)-1,2,3,4,4a,5,6,8a-octahydronaphthalene	(2S，4aR，8aR)-4a，8-二甲基-2-丙烯基-1,2,3,4,4a，5,6,8a-八氢萘	Terpenoids	萜类	C15H24	123123-37-5	66443.8	15718.7	41081.2	35667	74537.4	55102.2	8713.17	12476	10594.6	1.20269	0.0627652	0.12505	insig
KMW0618*064	Naphthalene, 1,2,3,5,6,8a-hexahydro-4,7-dimethyl-1-(1-methylethyl)-, (1S-cis)-	δ-杜松烯	Terpenoids	萜类	C15H24	483-76-1	66443.8	15718.7	41081.2	35667	74537.4	55102.2	8713.17	12476	10594.6	1.20269	0.0627652	0.12505	insig
XMW0012*064	Naphthalene, 1,2,4a,5,6,8a-hexahydro-4,7-dimethyl-1-(1-methylethyl)-, [1S-(1.alpha.,4a.beta.,8a.alpha.)]-	α-杜松烯	Terpenoids	萜类	C15H24	24406-05-1	66443.8	15718.7	41081.2	35667	74537.4	55102.2	8713.17	12476	10594.6	1.20269	0.0627652	0.12505	insig
GMW0001*326	Benzene, 1,2-dimethoxy-4-(1-propenyl)-, (E)-	(E)-1,2-二甲氧基-4-(1-丙烯基)苯	Ether	醚	C11H14O2	6379-72-2	1.11896e+06	1.3878e+06	1.25338e+06	1.42176e+06	914281	1.16802e+06	1.282e+06	1.05362e+06	1.16781e+06	0.439369	0.801627	0.828369	insig
GMW0385*333	2(4H)-Benzofuranone, 5,6,7,7a-tetrahydro-4,4,7a-trimethyl-	5,6,7,7a-四氢-4,4,7a-三甲基-2(4H)-苯并呋喃酮	Ketone	酮	C11H16O2	15356-74-8	6938.1	9177.37	8057.74	10022.3	3547.69	6784.99	8464.37	709.539	4586.95	0.991289	0.410518	0.478141	insig
GMW0218*419	10-Undecen-1-ol	10-十一烯醇	Alcohol	醇	C11H22O	112-43-6	81855	96639.9	89247.4	100141	109861	105001	116273	102966	109619	1.57505	0.0183235	0.0534503	sig
XMW1142*040	.alpha.-Thujenal	5-丙-2-基双环[3.1.0]-2-己烯-2-甲醛	Aldehyde	醛	C10H14O	57129-54-1	19097.1	20467.9	19782.5	21476.7	21686.3	21581.5	21682.1	23543.2	22612.7	1.72425	0.00578537	0.0224011	sig
NMW0073*040	Bicyclo[3.1.1]hept-2-ene-2-carboxaldehyde, 6,6-dimethyl-	6,6-二甲基双环[3.1.1]-2-庚烯-2-甲醛	Terpenoids	萜类	C10H14O	564-94-3	19097.1	20467.9	19782.5	21476.7	21686.3	21581.5	21682.1	23543.2	22612.7	1.72425	0.00578537	0.0224011	sig
XMW0534*040	Bicyclo[3.1.1]hept-3-en-2-one, 4,6,6-trimethyl-, (1S)-	(-)-马鞭草酮	Terpenoids	萜类	C10H14O	1196-01-6	19097.1	20467.9	19782.5	21476.7	21686.3	21581.5	21682.1	23543.2	22612.7	1.72425	0.00578537	0.0224011	sig
XMW0517*395	Thiophene, 3-ethyl-	3-乙基噻吩	Heterocyclic compound	杂环化合物	C6H8S	1795-01-3	161118	137161	149140	136382	139044	137713	144403	142807	143605	0.561783	0.214142	0.294813	insig
WAMW1251*306	Pyrazine, 3-butyl-2,5-dimethyl-	3-丁基-2,5-二甲基吡嗪	Heterocyclic compound	杂环化合物	C10H16N2	40790-29-2	257994	261550	259772	257402	240312	248857	260917	249285	255101	0.550857	0.166477	0.243903	insig
D685*255	2-Methyl-3-propylpyrazine	2-甲基-3-丙基吡嗪	Heterocyclic compound	杂环化合物	C8H12N2	15986-80-8	424247	426905	425576	415928	372305	394116	430690	396424	413557	0.508861	0.128724	0.205233	insig
XMW0676*036	Ethanone, 1-(3-methylphenyl)-	1-(3-甲基苯基)乙酮	Ketone	酮	C9H10O	585-74-0	5349.66	5443.32	5396.49	850.4	4469.54	2659.97	5113.04	4866.68	4989.86	0.0782446	0.0375213	0.0898992	insig
KMW0378*036	Ethanone, 1-(4-methylphenyl)-	1-(4-甲基苯基)乙酮	Ketone	酮	C9H10O	122-00-9	5349.66	5443.32	5396.49	850.4	4469.54	2659.97	5113.04	4866.68	4989.86	0.0782446	0.0375213	0.0898992	insig
NMW0310*459	2,6,10-Dodecatrien-1-ol, 3,7,11-trimethyl-	3,7,11-三甲基-2,6,10-十二碳三烯-1-醇	Terpenoids	萜类	C15H26O	4602-84-0	71067.6	47084.1	59075.8	275883	455891	365887	9416.82	353990	181703	0.233362	0.0415831	0.0969528	insig
NMW0306*099	(Z)-epi-.beta.-Santalol	(Z)-表-β-檀香醇	Terpenoids	萜类	C15H24O	79081-90-6	11953.4	12096.7	12025.1	13453.6	8966.5	11210.1	12060.1	13197.6	12628.9	0.319052	0.47279	0.534405	insig
D217*099	.beta.-Santalol	β-檀香醇	Terpenoids	萜类	C15H24O	77-42-9	11953.4	12096.7	12025.1	13453.6	8966.5	11210.1	12060.1	13197.6	12628.9	0.319052	0.47279	0.534405	insig
NMW0266*103	.beta.-Asarone	β-细辛脑	Ether	醚	C12H16O3	5273-86-9	18455.9	17182.5	17819.2	18227.4	12037.1	15132.2	15760.6	18684.7	17222.6	0.232572	0.300671	0.376208	insig
NMW0261*318	Naphthalene, 1-nitro-	1-硝基萘	Nitrogen compounds	含氮化合物	C10H7NO2	86-57-7	22164.4	30071.1	26117.7	28237	23314.3	25775.7	34762.1	22487.6	28624.8	0.472115	0.707366	0.745749	insig
YZMW0607*451	5-Methyl-2-nitrophenol	5-甲基-2-硝基苯酚	Phenol	酚	C7H7NO3	700-38-9	257899	250076	253987	248239	226404	237321	250521	236943	243732	0.853621	0.0973151	0.169942	insig
YZMW0707*271	1-Naphthalenol	1-萘酚	Phenol	酚	C10H8O	90-15-3	5603.96	7525.27	6564.62	589.356	589.356	589.356	589.356	589.356	589.356	1.66054	1.59959e-05	0.000352724	sig
XMW0380*056	1H-Cyclopropa[a]naphthalene, 1a,2,3,5,6,7,7a,7b-octahydro-1,1,7,7a-tetramethyl-, [1aR-(1a.alpha.,7.alpha.,7a.alpha.,7b.alpha.)]-	白菖烯	Terpenoids	萜类	C15H24	17334-55-3	3266.78	3734.44	3500.61	3487.95	4140.02	3813.99	3182.17	3560.79	3371.48	0.369743	0.17456	0.253728	insig
XMW0257*415	4-Pyridinecarboxylic acid, ethyl ester	异烟酸乙酯	Ester	酯	C8H9NO2	1570-45-2	15011.7	16270.4	15641	16001.1	15530	15765.5	15583.2	15202.8	15393	0.528062	0.549092	0.604436	insig
QWMW0979*287	Pyridine, 4-phenyl-	4-苯基吡啶	Heterocyclic compound	杂环化合物	C11H9N	939-23-1	22935.6	26144.2	24539.9	25866.8	28363.1	27115	28570.2	22906.6	25738.4	0.474207	0.356762	0.428971	insig
XMW0577*037	Nonane, 5-(2-methylpropyl)-	5-(2-甲基丙基)壬烷	Hydrocarbons	烃类	C13H28	62185-53-9	865932	881748	873840	836997	821824	829410	897120	849369	873245	0.0163408	0.0179037	0.0526985	insig
XMW0591*037	Nonane, 2-methyl-5-propyl-	2-甲基-5-丙基壬烷	Hydrocarbons	烃类	C13H28	31081-17-1	865932	881748	873840	836997	821824	829410	897120	849369	873245	0.0163408	0.0179037	0.0526985	insig
GMW0401*437	3-Hexen-1-ol	3-己烯-1-醇	Alcohol	醇	C6H12O	544-12-7	129921	104738	117330	11898.7	24288	18093.4	8770.59	10057	9413.81	1.81612	5.80171e-06	0.000160596	sig
D173*439	Benzeneacetaldehyde, 4-methyl-	4-甲基苯乙醛	Aldehyde	醛	C9H10O	104-09-6	86742.1	68871	77806.5	67138.8	62788.9	64963.9	68194.9	65814.1	67004.5	1.19557	0.0530313	0.115956	insig
w17*038	3,7-Octadiene-2,6-diol, 2,6-dimethyl-	2,6-二甲基-3,7-辛二烯-2,6-二醇	Alcohol	醇	C10H18O2	13741-21-4	19140.3	16770	17955.1	20313.8	34001.3	27157.6	24862	26731.7	25796.8	1.31453	0.0634691	0.125429	insig
w39*349	2-Butanone, 4-(2,6,6-trimethyl-2-cyclohexen-1-yl)-	4-(2,6,6-三甲基-2-环己烯-1-基)-2-丁酮	Ketone	酮	C13H22O	31499-72-6	11479.4	13974.6	12727	12658.2	10315.8	11487	13896.9	12496.9	13196.9	0.323634	0.209082	0.289379	insig
D847*421	Benzoic acid, 2-hydroxy-, butyl ester	2-羟基苯甲酸丁酯	Ester	酯	C11H14O3	2052-14-4	314303	389800	352051	360475	257775	309125	362282	297233	329757	0.438622	0.488099	0.548295	insig
XMW0742*368	10,10-Dimethyl-2,6-dimethylenebicyclo[7.2.0]undecane	10,10-二甲基-2,6-亚甲基双环[7.2.0]十一烷	Terpenoids	萜类	C15H24	357414-37-0	5659.81	3027.2	4343.5	75771.3	128941	102356	32663.6	55063	43863.3	1.33835	0.00107966	0.00648066	sig
WMW0043*381	Nerolidol	d-橙花醇	Terpenoids	萜类	C15H26O	142-50-7	4190.66	1753.84	2972.25	3444.97	8219.23	5832.1	2515.85	4078.38	3297.11	0.270185	0.136161	0.211896	insig
KMW0624*381	Cis-Nerolidol	顺式-橙花叔醇	Terpenoids	萜类	C15H26O	3790-78-1	4190.66	1753.84	2972.25	3444.97	8219.23	5832.1	2515.85	4078.38	3297.11	0.270185	0.136161	0.211896	insig
D314*067	8-Dodecen-1-ol, acetate, (Z)-	(Z)-8-十二烯乙酸酯	Ester	酯	C14H26O2	28079-04-1	38220	39412.4	38816.2	41336.1	43767.3	42551.7	45516.8	36414.4	40965.6	0.59637	0.316298	0.390791	insig
KMW0424*342	Butanoic acid, 2-methyl-, hexyl ester	2-甲基丁酸己酯	Ester	酯	C11H22O2	10032-15-2	9977.62	9479.53	9728.57	9350.44	9854.72	9602.58	9412.07	8823.77	9117.92	1.40222	0.0663536	0.129533	insig
YZMW0584*265	Phenol, 2-chloro-4-methyl-	2-氯-4-甲基苯酚	Phenol	酚	C7H7ClO	6640-27-3	308826	305196	307011	301396	268521	284958	303500	282997	293248	0.826048	0.128194	0.205191	insig
KMW0194*240	2-Octanol	2-辛醇	Alcohol	醇	C8H18O	123-96-6	23933.1	18965.6	21449.4	54292.4	97323	75807.7	44402.2	55473.4	49937.8	1.22971	0.00621791	0.0236299	sig
KMW0046*185	2-Hexanone	2-己酮	Ketone	酮	C6H12O	591-78-6	27505.7	46758.2	37131.9	2689.46	3579.45	3134.46	6699.6	2298.67	4499.14	1.49914	0.000527798	0.00408729	sig
YZMW0646*177	5-Hexenal	5-己烯醛	Aldehyde	醛	C6H10O	764-59-0	17338.7	12372.3	14855.5	1426.03	2217.74	1821.88	1411.93	1072.48	1242.21	1.76554	4.10554e-05	0.00062839	sig
WMW0044*177	3-Hexenal	3-己烯醛	Aldehyde	醛	C6H10O	4440-65-7	17338.7	12372.3	14855.5	1426.03	2217.74	1821.88	1411.93	1072.48	1242.21	1.76554	4.10554e-05	0.00062839	sig
KMW0095*005	2-Hexenal	2-己烯醛	Aldehyde	醛	C6H10O	505-57-7	768009	640322	704166	72526.9	155382	113955	60810.6	67822	64316.3	1.79658	3.40273e-06	0.000140368	sig
WAMW1298*175	3-Furanmethanol	3-呋喃甲醇	Alcohol	醇	C5H6O2	4412-91-3	120777	98341.3	109559	9803.03	23227.8	16515.4	7335.4	8671.05	8003.23	1.81376	5.52387e-06	0.000160596	sig
XMW0003*298	Phenol, 2,4-dichloro-	2,4-二氯苯酚	Phenol	酚	C6H4Cl2O	120-83-2	8095.07	6188.77	7141.92	20417.1	26831.8	23624.5	21816.9	22979.5	22398.2	1.60972	8.29114e-05	0.000980616	sig
D26*145	Pentanoic acid, 3-methylbutyl ester	戊酸-3-甲基丁酯	Ester	酯	C10H20O2	2050-09-1	39373.6	35979.7	37676.6	33686.3	35939.7	34813	36520.2	37096.7	36808.4	0.407184	0.0618753	0.12505	insig
D206*197	1,2-Cyclohexanedione	1,2-环己二酮	Ketone	酮	C6H8O2	765-87-7	120714	117511	119112	111659	119213	115436	116655	116717	116686	0.737625	0.234033	0.314543	insig
YZMW0343*254	Phenol, 2,4,5-trimethyl-	2,4,5-三甲基苯酚	Phenol	酚	C9H12O	496-78-6	167663	172698	170180	170076	160101	165088	172079	165381	168730	0.308908	0.304372	0.380026	insig
YZMW0039*232	Phenol, 3-chloro-	3-氯苯酚	Phenol	酚	C6H5ClO	108-43-0	189.706	37.9412	113.824	1037.02	2730.89	1883.96	730.306	1375.23	1052.77	1.37952	0.0175918	0.0522532	sig
D219*412	Benzaldehyde, 4-methoxy-	4-甲氧基苯甲醛	Aldehyde	醛	C8H8O2	123-11-5	142631	143159	142895	140244	130036	135140	144012	134769	139391	0.605795	0.134288	0.210239	insig
KMW0111*007	2-Hexen-1-ol, (E)-	(E)-2-己烯醇	Alcohol	醇	C6H12O	928-95-0	1.1757e+06	981518	1.07861e+06	966982	187389	577186	1.03266e+06	187389	610025	0.908691	0.205622	0.286112	insig
D417*079	3-Hexen-1-ol, acetate, (E)-	(E)-3-己烯基乙酸酯	Ester	酯	C8H14O2	3681-82-1	54237.6	25485.2	39861.4	6696.34	4957.36	5826.85	9696.2	12348.8	11022.5	1.20895	0.00506996	0.0208076	sig
D400*124	11-Tetradecen-1-ol, (E)-	(E)-11-十四碳烯-1-醇	Alcohol	醇	C14H28O	35153-18-5	175212	136936	156074	709698	1.07946e+06	894579	927893	1.16917e+06	1.04853e+06	1.72061	0.000301956	0.00272809	sig
KMW0156*012	2-Heptenal, (Z)-	(Z)-2-庚烯醛	Aldehyde	醛	C7H12O	57266-86-1	18205.2	17107.1	17656.1	20121.2	21358	20739.6	21526.2	19486.2	20506.2	1.4748	0.00434539	0.0187197	sig
KMW0125*010	Pyrazine, 2,5-dimethyl-	2,5-二甲基吡嗪	Heterocyclic compound	杂环化合物	C6H8N2	123-32-0	195.448	195.448	195.448	12262.9	16961.9	14612.4	7109.88	14175.7	10642.8	1.58308	0.000930666	0.00603557	sig
XMW0890*228	1-Hepten-6-one, 2-methyl-	2-甲基-1-庚烯-6-酮	Ketone	酮	C8H14O	10408-15-8	52174.1	34262.8	43218.4	58936.7	59778.1	59357.4	38949.6	34577.1	36763.3	0.529183	0.00520244	0.0211146	insig
QWMW0297*095	d-Menthol	d-薄荷醇	Terpenoids	萜类	C10H20O	15356-60-2	105772	103460	104616	90143.8	89184.5	89664.2	108052	103055	105554	0.101179	3.18842e-05	0.00053962	insig
WAMW2190*095	dl-Menthol	dl-薄荷醇	Terpenoids	萜类	C10H20O	89-78-1	105772	103460	104616	90143.8	89184.5	89664.2	108052	103055	105554	0.101179	3.18842e-05	0.00053962	insig
KMW0360*095	Levomenthol	L-薄荷醇	Terpenoids	萜类	C10H20O	2216-51-5	105772	103460	104616	90143.8	89184.5	89664.2	108052	103055	105554	0.101179	3.18842e-05	0.00053962	insig
GMW0404*095	Cyclohexanol, 5-methyl-2-(1-methylethyl)-, [1S-(1.alpha.,2.alpha.,5.beta.)]-	[1S-(1α,2α,5β)]-5-甲基-2-(1-甲基乙基)环己醇	Terpenoids	萜类	C10H20O	2216-52-6	105772	103460	104616	90143.8	89184.5	89664.2	108052	103055	105554	0.101179	3.18842e-05	0.00053962	insig
KMW0392*095	Cyclohexanol, 5-methyl-2-(1-methylethyl)-, (1.alpha.,2.alpha.,5.alpha.)-	(1α,2α,5α)-5-甲基-2-(1-甲基乙基)环己醇	Terpenoids	萜类	C10H20O	491-02-1	105772	103460	104616	90143.8	89184.5	89664.2	108052	103055	105554	0.101179	3.18842e-05	0.00053962	insig
GGMW0105*095	Cyclohexanol, 5-methyl-2-(1-methylethyl)-, (1.alpha.,2.beta.,5.beta.)-	(1α,2β,5β)-5-甲基-2-(1-甲基乙基)环己醇	Terpenoids	萜类	C10H20O	3623-52-7	105772	103460	104616	90143.8	89184.5	89664.2	108052	103055	105554	0.101179	3.18842e-05	0.00053962	insig
GGMW0105*095	71	81	156.151	C10H20O	Cyclohexanol, 5-methyl-2-(1-methylethyl)-, (1.alpha.,2.beta.,5.beta.)-	(1α,2β,5β)-5-甲基-2-(1-甲基乙基)环己醇	Terpenoids	萜类	3623-52-7	1188	-	0.6	-	105772	103460	104616	90143.8	89184.5	89664.2

## Sheet: Table S2
Supplementary Table S2. DEVOCs of pear fruit in CK 0d_vs_CK 80d.
NO.	Index	Compounds	Class I	Formula	CAS	CK-80-1	CK-80-2	CK-80-3	CK-0-1	CK-0-2	CK-0-3	VIP	P-value	FDR	Fold_Change	Log2FC	Type
1	KMW0655*379	5-Azulenemethanol, 1,2,3,3a,4,5,6,7-octahydro-.alpha.,.alpha.,3,8-tetramethyl-, [3S-(3.alpha.,3a.beta.,5.alpha.)]-	Terpenoids	C15H26O	22451-73-6	28492.9	45576.9	37034.9	1560.81	1872.59	1716.7	1.34081	0.0189181	0.0971131	21.5733	4.43118	up
2	WMW0205*266	2,5-Octanedione	Ketone	C8H14O2	3214-41-3	5035.62	1007.12	3021.37	19337.1	15832.2	17584.7	1.23306	0.000766354	0.022264	0.171819	-2.54104	down
3	KMW0573*147	(E)-.beta.-Farnesene	Terpenoids	C15H24	18794-84-8	34062.7	72561.3	53312	3507.42	3171.78	3339.6	1.32814	0.0460588	0.153019	15.9636	3.99671	up
4	KMW0672*289	Naphthalene, 2,6-dimethyl-	Aromatics	C12H12	581-42-0	103334	189222	146278	21253	16440	18846.5	1.3178	0.0354734	0.133863	7.76156	2.95635	up
5	KMW0710*304	Phenol, 2-methoxy-4-(1-propenyl)-	Phenol	C10H12O2	97-54-1	443783	636959	540371	2204.97	11024.8	6614.91	1.33253	0.0106175	0.0770508	81.6899	6.35209	up
6	NMW0165*223	Orcinol	Phenol	C7H8O2	504-15-4	8629.2	13512.7	11070.9	2275.17	1484.34	1879.75	1.3059	0.0204807	0.100394	5.88957	2.55816	up
7	KMW0326*263	2-Nonenal, (Z)-	Aldehyde	C9H16O	60784-31-8	16065.2	25084.2	20574.7	4910.56	2515.43	3712.99	1.27838	0.0176494	0.095629	5.54127	2.47022	up
8	KMW0301*155	Bicyclo[3.1.0]hexan-2-ol, 2-methyl-5-(1-methylethyl)-, (1.alpha.,2.alpha.,5.alpha.)-	Terpenoids	C10H18O	17699-16-0	9444.94	19692.2	14568.6	879.008	1271.53	1075.27	1.33411	0.044668	0.150415	13.5488	3.76009	up
9	XMW2700*146	1,2,4-Metheno-1H-indene, octahydro-1,7a-dimethyl-5-(1-methylethyl)-, [1S-(1.alpha.,2.alpha.,3a.beta.,4.alpha.,5.alpha.,7a.beta.,8S*)]-	Terpenoids	C15H24	22469-52-9	16745.8	34544.7	25645.2	2959.46	3049.56	3004.51	1.32483	0.0478332	0.156119	8.53558	3.09349	up
10	KMW0268*022	Pyrazine, 2-ethyl-3,5-dimethyl-	Heterocyclic compound	C8H12N2	13925-07-0	26561.4	35417.8	30989.6	3987.42	4101.82	4044.62	1.33914	0.00887442	0.0702919	7.66194	2.93771	up
11	NMW0181*289	Naphthalene, 1,6-dimethyl-	Aromatics	C12H12	575-43-9	60627.7	124760	92693.8	10326.5	7432.02	8879.25	1.31471	0.0452298	0.151427	10.4394	3.38396	up
12	WAMW0788*178	Cyclopentanone, 3-methyl-	Ketone	C6H10O	1757-42-2	65604.9	152269	108937	761083	632451	696767	1.28405	0.000418123	0.022264	0.156346	-2.67718	down
13	XMW0202*261	cis-2,6-Dimethyl-2,6-octadiene	Hydrocarbons	C10H18	2492-22-0	25318	45589.8	35453.9	11108	9224.81	10166.4	1.29204	0.0484989	0.157108	3.48735	1.80213	up
14	XMW0307*006	p-Xylene	Aromatics	C8H10	106-42-3	47750.4	53475.6	50613	29674.3	18646.8	24160.5	1.22654	0.00512451	0.0568431	2.09486	1.06685	up
15	WMW0187*393	2-Hexanol	Alcohol	C6H14O	626-93-7	10704	21483.3	16093.7	115914	119735	117825	1.29871	0.000275956	0.022264	0.13659	-2.87207	down
16	XMW0132*162	Pyridine, 2,3,4,5-tetrahydro-	Heterocyclic compound	C5H9N	505-18-0	76525.2	104173	90349.2	766960	950247	858604	1.32088	0.00401333	0.0511109	0.105228	-3.24841	down
17	XMW0662*082	Naphthalene, 2-methyl-	Aromatics	C11H10	91-57-6	258120	348796	303458	27896.1	21335.7	24615.9	1.32987	0.008433	0.0702919	12.3277	3.62383	up
18	NMW0302*459	2,6,10-Dodecatrien-1-ol, 3,7,11-trimethyl-, (Z,E)-	Terpenoids	C15H26O	3790-71-4	275883	455891	365887	71067.6	47084.1	59075.8	1.3064	0.0257849	0.111309	6.19351	2.63076	up
19	NMW0229*271	2-Naphthalenol	Phenol	C10H8O	135-19-3	589.356	589.356	589.356	5603.96	7525.27	6564.62	1.32691	0.00850608	0.0702919	0.0897777	-3.4775	down
20	QWMW1153*437	4-Hexen-1-ol	Alcohol	C6H12O	6126-50-7	11898.7	24288	18093.4	129921	104738	117330	1.29797	0.00134602	0.0268996	0.154209	-2.69704	down
21	XMW0548*368	Bicyclo[7.2.0]undecane, 10,10-dimethyl-2,6-bis(methylene)-, [1S-(1R*,9S*)]-	Terpenoids	C15H24	136296-38-3	75771.3	128941	102356	5659.81	3027.2	4343.5	1.31713	0.0234267	0.108296	23.5653	4.55859	up
22	KMW0225*186	3-Hexen-1-ol, (E)-	Alcohol	C6H12O	928-97-2	14162.3	33429.3	23795.8	158804	145848	152326	1.28081	0.000113348	0.022264	0.156216	-2.67838	down
23	GMW0390*240	2-Octanol, (S)-	Alcohol	C8H18O	6169-06-8	54292.4	97323	75807.7	23933.1	18965.6	21449.4	1.28903	0.0467853	0.153858	3.53426	1.82141	up
24	KMW0036*185	3-Hexanone	Ketone	C6H12O	589-38-8	2689.46	3579.45	3134.46	27505.7	46758.2	37131.9	1.3072	0.0254888	0.111309	0.084414	-3.56637	down
25	KMW0068*177	3-Hexenal, (Z)-	Aldehyde	C6H10O	6789-80-6	1426.03	2217.74	1821.88	17338.7	12372.3	14855.5	1.32442	0.0104106	0.0764035	0.12264	-3.0275	down
26	KMW0088*005	2-Hexenal, (E)-	Aldehyde	C6H10O	6728-26-3	72526.9	155382	113955	768009	640322	704166	1.29093	0.000436177	0.022264	0.161829	-2.62746	down
27	KMW0092*175	2-Furanmethanol	Alcohol	C5H6O2	98-00-0	9803.03	23227.8	16515.4	120777	98341.3	109559	1.28377	0.000748498	0.022264	0.150744	-2.72983	down
28	YZMW0460*298	Phenol, 2,5-dichloro-	Phenol	C6H4Cl2O	583-78-8	20417.1	26831.8	23624.5	8095.07	6188.77	7141.92	1.31015	0.00806456	0.0702919	3.30786	1.7259	up
29	GMW0111*267	2-Octenoic acid, (E)-	Acid	C8H14O2	1871-67-6	7520.83	12101	9810.91	3613.82	3776.63	3695.23	1.30525	0.0435416	0.150028	2.65502	1.40872	up
30	YZMW0599*162	1,2,3,6-Tetrahydropyridine	Heterocyclic compound	C5H9N	694-05-3	77226	99008.3	88117.2	777009	934788	855898	1.32473	0.00302667	0.0438493	0.102953	-3.27994	down
31	D242*385	9-Tetradecen-1-ol, acetate, (E)-	Ester	C16H30O2	23192-82-7	22533.8	38381	30457.4	4186.24	3293.9	3740.07	1.32265	0.027765	0.114498	8.14354	3.02566	up
32	D399*124	cis-9-Tetradecen-1-ol	Alcohol	C14H28O	35153-15-2	82858.2	130752	106805	3821.11	3543.92	3682.51	1.33702	0.017502	0.095629	29.0034	4.85815	up
33	D382*124	cis-11-Tetradecen-1-ol	Alcohol	C14H28O	34010-15-6	709698	1.07946e+06	894579	175212	136936	156074	1.32066	0.0193576	0.0976415	5.73177	2.51898	up
34	CY_077*289	Naphthalene, 2,7-dimethyl-	Aromatics	C12H12	582-16-1	19296.1	29588.2	24442.2	4521.43	4058.05	4289.74	1.32846	0.0208731	0.101397	5.69783	2.51041	up
35	KMW0126*010	Pyrazine, 2,6-dimethyl-	Heterocyclic compound	C6H8N2	108-50-9	12262.9	16961.9	14612.4	195.448	195.448	195.448	1.33916	0.00873679	0.0702919	74.7639	6.22427	up
36	D398*385	5-Tetradecen-1-ol, acetate, (Z)-	Ester	C16H30O2	35153-13-0	22081.4	37361.2	29721.3	4181.97	3090.47	3636.22	1.31953	0.0269106	0.112402	8.17367	3.03098	up
37	YZMW0550	Butane, 1-nitro-	Nitrogen compounds	C4H9NO2	627-05-4	9284.98	10976.4	10130.7	81157	95004.7	88080.9	1.32798	0.00231701	0.0354094	0.115016	-3.1201	down
38	XMW0488	2-Acetylpyrrolidine	Heterocyclic compound	C6H11NO	60026-20-2	83131.1	156575	119853	24093.3	19388.9	21741.1	1.30908	0.0431538	0.149802	5.51275	2.46277	up
39	XMW0484	Furan, 2-propyl-	Heterocyclic compound	C7H10O	4229-91-8	13887.6	17229.7	15558.7	137217	164676	150947	1.32599	0.0030425	0.0438493	0.103074	-3.27825	down
40	XMW0584	2,5-Dibutoxy-2,5-dihydrofuran	Heterocyclic compound	C12H22O3	20295-23-2	11290.7	18031.1	14660.9	5540.33	5376.12	5458.23	1.30327	0.0418421	0.14868	2.68602	1.42547	up
41	YZMW0423	Benzenamine, 5-nitro-2-propoxy-	Amine	C9H12N2O3	553-79-7	12068.8	19613.1	15841	4395.16	2640.96	3518.06	1.28295	0.0248926	0.111309	4.50276	2.17081	up
42	XMW0510	2-Hexadecanol	Alcohol	C16H34O	14852-31-4	246019	403560	324789	60200	42347.9	51274	1.31211	0.0253099	0.111309	6.33439	2.66321	up
43	YZMW0529	Urea, N-ethyl-N'-phenyl-	Amine	C9H12N2O	621-04-5	319677	475374	397525	79485.7	70607.5	75046.6	1.32823	0.0186088	0.0971131	5.29704	2.40519	up
44	YZMW0525	2-Hydroxyoctanoic acid	Acid	C8H16O3	617-73-2	12114.6	16157.3	14135.9	5938.6	5204.01	5571.3	1.31486	0.015636	0.09562	2.53728	1.34328	up
45	XMW0532	1H-Pyrazole-1-carboximidamide, 3,5-dimethyl-	Heterocyclic compound	C6H10N4	22906-75-8	5680.01	8016.67	6848.34	2147.38	1635.95	1891.66	1.30925	0.0146525	0.0933017	3.62027	1.8561	up
46	YZMW0421	4-Pyridinecarboxylic acid	Acid	C6H5NO2	55-22-1	98086.7	155294	126690	18762	6901.91	12832	1.27291	0.0170972	0.095629	9.87303	3.30349	up
47	w07	1H-Indene, 1-ethylidene-	Hydrocarbons	C11H10	2471-83-2	73357.7	137803	105581	8779.42	7065.39	7922.4	1.32651	0.034347	0.131226	13.3268	3.73626	up
48	XMW0085	1-Propanone, 1-cyclopropyl-	Ketone	C6H10O	6704-19-4	181800	423389	302595	2.32728e+06	1.8815e+06	2.10439e+06	1.28775	0.00101257	0.0252841	0.143792	-2.79794	down
49	XMW0101	1-Ethylpropyl acetate	Ester	C7H14O2	620-11-1	1560.05	3007.48	2283.76	32.3591	32.3591	32.3591	1.33792	0.0327604	0.126654	70.5758	6.1411	up
50	YZMW0725	Fenoprop	Acid	C9H7Cl3O3	93-72-1	12078	20164.3	16121.2	4330.02	2664.37	3497.2	1.2854	0.0283526	0.116165	4.60975	2.20469	up
51	XMW0139	6-Isopropyl-1,4-dimethylnaphthalene	Aromatics	C15H18	489-77-0	13373.8	22490.5	17932.2	3882.27	2455.25	3168.76	1.29813	0.0278894	0.114647	5.65905	2.50056	up
52	XMW0156	Spiro[4.5]decan-7-one, 1,8-dimethyl-4-(1-methylethyl)-	Ketone	C15H26O	39510-26-4	531060	831621	681341	132598	103727	118162	1.3196	0.0220883	0.105101	5.76614	2.5276	up
53	XMW0017	Hexadecanoic acid, methyl ester	Ester	C17H34O2	112-39-0	9312.84	16131.3	12722.1	496.021	496.021	496.021	1.33738	0.0249531	0.111309	25.6483	4.68079	up
54	XMW0021	1,3-Dioxolan-2-one	Ketone	C3H4O3	96-49-1	32317.4	68176.3	50246.8	1542.25	462.437	1002.34	1.2987	0.0413477	0.147963	50.1295	5.64759	up
55	XMW0263	(1R,4S,9aS)-1-Methyl-4-((Z)-pent-2-en-4-yn-1-yl)octahydro-1H-quinolizine	Heterocyclic compound	C15H23N	151805-13-9	91711	145471	118591	3558.38	711.676	2135.03	1.28378	0.0170788	0.095629	55.5454	5.7956	up
56	YZMW0615	Spermine	Amine	C10H26N4	71-44-3	4888.7	8096.53	6492.62	960.713	763.84	862.277	1.32306	0.0256303	0.111309	7.52962	2.91258	up
57	YZMW0611	Benzenesulfonamide, 4-methyl-	Amine	C7H9NO2S	70-55-3	16716.2	25369.8	21043	2338.01	2385.28	2361.65	1.33698	0.0174131	0.095629	8.91029	3.15547	up
58	XMW0250	1-Pentanone, 1-(4-methylphenyl)-	Ketone	C12H16O	1671-77-8	31010.5	50288.7	40649.6	1399.49	279.899	839.697	1.28074	0.0187078	0.0971131	48.4099	5.59723	up
59	XMW0165	Cyclohexanol, 3-ethenyl-3-methyl-2-(1-methylethenyl)-6-(1-methylethyl)-, [1R-(1.alpha.,2.alpha.,3.beta.,6.alpha.)]-	Terpenoids	C15H26O	35727-45-8	19524.8	30429.8	24977.3	7097.57	6046.31	6571.94	1.31478	0.0270971	0.112818	3.8006	1.92623	up
60	XMW0284	2-Pentanone, 4-hydroxy-4-methyl-	Ketone	C6H12O2	123-42-2	72908	170988	121948	928803	763314	846059	1.28682	0.000644128	0.022264	0.144137	-2.79449	down
61	XMW0299	Butanoic acid, butyl ester	Ester	C8H16O2	109-21-7	193576	312742	253159	111188	93613.8	102401	1.2771	0.0456579	0.152467	2.47223	1.30582	up
62	XMW0171	1-Butene, 4-butoxy-	Ether	C8H16O	34061-76-2	185475	326129	255802	1.40827e+06	1.16414e+06	1.28621e+06	1.30364	0.000771272	0.022264	0.198881	-2.33002	down
63	XMW0174	2,2'-Ethylidenebis(5-methylfuran)	Heterocyclic compound	C12H14O2	3209-79-8	85707.5	109811	97759.4	2441.15	488.23	1464.69	1.28743	0.00495107	0.0568431	66.7441	6.06057	up
64	XMW0194	7-Oxabicyclo[4.1.0]heptane	Heterocyclic compound	C6H10O	286-20-4	46378.3	106428	76403.3	578101	474819	526460	1.28872	0.000682673	0.022264	0.145126	-2.78462	down
65	YZMW0709	Xanthone	Ketone	C13H8O2	90-47-1	123100	224453	173776	31806	23215.3	27510.6	1.30916	0.0369294	0.13667	6.3167	2.65917	up
66	YZMW0686	N-Nitrosodiphenylamine	Amine	C12H10N2O	86-30-6	13426	23339.2	18382.6	5048.73	4791.21	4919.97	1.31083	0.0422524	0.14868	3.73632	1.90162	up
67	YZMW0680	Cyclotridecanone	Ketone	C13H24O	832-10-0	3739.49	4619.53	4179.51	696.844	696.844	696.844	1.33885	0.00527898	0.057145	5.99777	2.58443	up
68	YZMW0679	Ethyl gallate	Ester	C9H10O5	831-61-8	4911.72	7485.01	6198.37	1652.48	1795.33	1723.9	1.32841	0.0261668	0.111445	3.59554	1.84621	up
69	XMW0217	cis-7-Decen-1-al	Aldehyde	C10H18O	21661-97-2	7347.97	16645.4	11996.7	204.208	204.208	204.208	1.33581	0.0480941	0.156577	58.7472	5.87645	up
70	XMW0218	Hexadecane, 7,9-dimethyl-	Hydrocarbons	C18H38	21164-95-4	653738	927676	790707	188216	188828	188522	1.33334	0.0168111	0.095629	4.19424	2.06841	up
71	YZMW0657	2H-Pyran-2-one, 3-acetyl-4-hydroxy-6-methyl-	Acid	C8H8O4	771-03-9	36867.2	55246.4	46056.8	9589.42	7500.18	8544.8	1.3201	0.0183702	0.0971131	5.39004	2.4303	up
72	XMW1335	3,4-Hexanedione, 2,2,5-trimethyl-	Ketone	C9H16O2	20633-03-8	56028.5	64959.2	60493.9	22213.1	20693.5	21453.3	1.33314	0.00352013	0.0466597	2.81979	1.49559	up
73	XMW1355	Hexanoic acid, 2-ethyl-, octyl ester	Ester	C16H32O2	93777-45-8	23672.5	36660.5	30166.5	1672.88	8364.42	5018.65	1.24955	0.00951055	0.0739773	6.01088	2.58758	up
74	XMW1361	2-Pentadecanone	Ketone	C15H30O	2345-28-0	52029.6	82737.1	67383.3	13635.7	11136.4	12386.1	1.32051	0.0243769	0.110333	5.44026	2.44367	up
75	XMW1375	2-Pentenal, 2-methyl-	Aldehyde	C6H10O	623-36-9	62468.2	153850	108159	885837	668491	777164	1.28378	0.00351381	0.0466597	0.139172	-2.84506	down
76	XMW1378	4,6-Octadiyn-3-one, 2-methyl-	Ketone	C9H10O	29743-33-7	21467.7	41514	31490.9	69906.5	71092.2	70499.4	1.19072	0.0209976	0.101397	0.446683	-1.16268	down
77	YC_1805	1-Butanol, 3,3-dimethyl-	Alcohol	C6H14O	624-95-3	140920	196732	168826	1.22761e+06	1.51838e+06	1.373e+06	1.31803	0.00373743	0.0490396	0.122962	-3.02372	down
78	XMW1432	2,4-Dimethyl 1,4-pentadiene	Hydrocarbons	C7H12	4161-65-3	2249.04	4233.57	3241.31	23264.6	31322.6	27293.6	1.29599	0.00658739	0.0653207	0.118757	-3.07391	down
79	XMW1226	Hexanoic acid, 2-methylpropyl ester	Ester	C10H20O2	105-79-3	11309.2	19163.7	15236.5	901.991	901.991	901.991	1.33662	0.024119	0.109803	16.8921	4.07827	up
80	YZMW0015	Triethanolamine	Alcohol	C6H15NO3	102-71-6	7017.25	13181.1	10099.2	256.187	256.187	256.187	1.33728	0.0311595	0.123403	39.4211	5.3009	up
81	XMW1275	Thiophene, 2-dodecyl-	Heterocyclic compound	C16H28S	4861-61-4	134423	215575	174999	45241.4	28677.5	36959.4	1.29295	0.0238225	0.109348	4.7349	2.24334	up
82	XMW1294	3,4-Hexanedione	Ketone	C6H10O2	4437-51-8	10635.3	11871	11253.2	39494.1	40821.9	40158	1.3312	6.84635e-07	0.00044467	0.280222	-1.83536	down
83	XMW2409	Hexylresorcinol	Phenol	C12H18O2	136-77-6	3817.11	6858.38	5337.75	822.391	880.754	851.573	1.32824	0.0361869	0.135466	6.26811	2.64803	up
84	XMW2412	Furan, 2-(methoxymethyl)-	Heterocyclic compound	C6H8O2	13679-46-4	1890.05	3768.74	2829.39	19219.7	15839.4	17529.5	1.29845	0.000764105	0.022264	0.161407	-2.63122	down
85	XMW3338	Carbamic acid, methyl ester	Ester	C2H5NO2	598-55-0	326936	444830	385883	3.2321e+06	3.99397e+06	3.61304e+06	1.32087	0.00389427	0.0502136	0.106803	-3.22698	down
86	XMW3228	Benzene, 2,4-dichloro-1-methoxy-	Halogenated hydrocarbons	C7H6Cl2O	553-82-2	7604.72	9897.19	8750.95	568.246	568.246	568.246	1.33911	0.00647731	0.0647233	15.3999	3.94485	up
87	XMW2932	4-Methylpentyl 4-methylpentanoate	Ester	C12H24O2	35852-42-7	32117	30372.7	31244.9	9816.33	7736.81	8776.57	1.31676	1.15143e-05	0.00373928	3.56003	1.83189	up
88	XMW2953	4-Penten-2-one, 4-methyl-	Ketone	C6H10O	3744-02-3	11638.8	16343	13990.9	120074	141545	130809	1.32153	0.00191442	0.0341013	0.106957	-3.2249	down
89	XMW3099	3-Allyl-6-methoxyphenol	Phenol	C10H12O2	501-19-9	24108.9	37320.3	30714.6	5621.17	2352.8	3986.99	1.27418	0.0153831	0.09562	7.70371	2.94555	up
90	XMW2202	Benzeneacetic acid, 3,4-dihydroxy-	Acid	C8H8O4	102-32-9	51499.5	79069.3	65284.4	2522.62	2522.62	2522.62	1.33858	0.0157027	0.09562	25.8796	4.69375	up
91	XMW1203	2,5-Furandione, dihydro-3-methyl-	Ketone	C5H6O3	4100-80-5	1393.24	1393.24	1393.24	12972.6	6966.22	9969.43	1.33413	0.0385285	0.141781	0.139752	-2.83906	down
92	YZMW0315	2,2-Diisopropyl-1,3-dioxolane	Heterocyclic compound	C9H18O2	4421-10-7	15626.1	30807.9	23217	1736.79	2008.48	1872.63	1.33377	0.0396299	0.1442	12.398	3.63204	up
93	XMW0889	Bicyclo[3.1.0]hex-2-ene, 4-methylene-1-(1-methylethyl)-	Terpenoids	C10H14	36262-09-6	1760.4	1968.45	1864.42	288.205	288.205	288.205	1.33906	0.00144873	0.0285137	6.46909	2.69356	up
94	XMW0894	Hexane, 3-ethyl-2-methyl-	Hydrocarbons	C9H20	16789-46-1	11926.8	25438	18682.4	133114	107717	120415	1.29338	0.00108411	0.0252841	0.15515	-2.68826	down
95	YZMW0317	Metronidazole	Alcohol	C6H9N3O3	443-48-1	12965.6	18040.4	15503	6115.56	7787.45	6951.5	1.31454	0.0197585	0.0983383	2.23017	1.15715	up
96	XMW0749	8-Hexadecyne	Hydrocarbons	C16H30	19781-86-3	54599.5	87717.4	71158.5	14231	9727.93	11979.5	1.30901	0.0234107	0.108296	5.94004	2.57047	up
97	XMW0750	(E)-Tetradec-2-enal	Aldehyde	C14H26O	51534-36-2	10241.7	14795.2	12518.5	732.824	732.824	732.824	1.33863	0.0122123	0.08719	17.0825	4.09445	up
98	YZMW0231	Methyl parathion	Sulfur compounds	C8H10NO5PS	298-00-0	98717.3	181029	139873	5114.8	5114.8	5114.8	1.33676	0.0297122	0.119493	27.3468	4.7733	up
99	YZMW0146	2-Methoxy-4-chloro-phenol	Phenol	C7H7ClO2	16766-30-6	7383.07	10561.6	8972.33	3680.21	2480.65	3080.43	1.27589	0.0143325	0.0917142	2.91269	1.54235	up
100	XMW1117	2-Propenoic acid, pentyl ester	Ester	C8H14O2	2998-23-4	13226.6	15096.5	14161.5	5359.33	4424.79	4892.06	1.3208	0.000668747	0.022264	2.8948	1.53346	up
101	XMW1129	Ethyl mandelate	Ester	C10H12O3	774-40-3	9067.64	15289.4	12178.5	4061.04	4235.4	4148.22	1.30515	0.0464578	0.153708	2.93583	1.55377	up
102	XMW1172	3,6-Dimethyl-4H-furo[3,2-c]pyran-4-one	Ketone	C9H8O3	36745-38-7	16047	24992.8	20519.9	115.936	579.678	347.807	1.32969	0.0157952	0.09562	58.9978	5.88259	up
103	XMW1189	Benzoic acid, 3,5-dihydroxy-, methyl ester	Ester	C8H8O4	2150-44-9	13386.8	17938.4	15662.6	3500.55	5529.26	4514.91	1.32737	0.0059337	0.0621603	3.46908	1.79455	up
104	YZMW0225	4-n-Propylacetophenone	Ketone	C11H14O	2932-65-2	127310	191478	159394	23864.9	8168.66	16016.8	1.26758	0.0124687	0.0880264	9.95169	3.31494	up
105	YZMW0217	.gamma.-Tetradecalactone	Ester	C14H26O2	2721-23-5	169344	276685	223015	59224	37762.4	48493.2	1.29086	0.0262906	0.111606	4.59888	2.20128	up
106	XMW0977	Ethanone, 1-(2,4,6-trihydroxyphenyl)-	Ketone	C8H8O4	480-66-0	7521.08	12144.5	9832.78	2697.1	2039.68	2368.39	1.30475	0.0284637	0.116165	4.15167	2.05369	up
107	XMW1000	(E)-5-((1R,3R,6S)-2,3-Dimethyltricyclo[2.2.1.02,6]heptan-3-yl)-2-methylpent-2-enal	Terpenoids	C15H22O	19903-70-9	123213	192424	157818	6164.88	5014.85	5589.87	1.33395	0.0167711	0.095629	28.233	4.81931	up
108	XMW1012	4-Methylthio-2-5-dimethoxyamphetamine	Amine	C12H19NO2S	61638-07-1	27961.3	39866.3	33913.8	8326.97	4739.65	6533.31	1.29076	0.0102871	0.0764035	5.19091	2.37599	up
109	YZMW0205	Phenol, 2,6-dimethyl-4-nitro-	Phenol	C8H9NO3	2423-71-4	42251.9	67710.8	54981.4	4529.08	3729.02	4129.05	1.33106	0.0201692	0.0999994	13.3157	3.73506	up
110	KMW0697	Hexadecanal	Aldehyde	C16H32O	629-80-1	16328.1	27876.4	22102.3	2996.1	3088.72	3042.41	1.33196	0.0292501	0.117999	7.26472	2.86091	up
111	KMW0384	Benzene, (2-nitroethyl)-	Nitrogen compounds	C8H9NO2	6125-24-2	19953.7	28018.4	23986	1176.05	591.51	883.78	1.31729	0.00971162	0.0743964	27.1403	4.76236	up
112	KMW0425	Benzothiazole	Heterocyclic compound	C7H5NS	95-16-9	12493.6	20244.4	16369	2782.61	2687.06	2734.83	1.32986	0.0258747	0.111309	5.98538	2.58144	up
113	KMW0404	Naphthalene	Aromatics	C10H8	91-20-3	648583	886798	767691	261679	209363	235521	1.31274	0.0131065	0.0882143	3.25954	1.70467	up
114	KMW0173	1-Octen-3-ol	Alcohol	C8H16O	3391-86-4	6167.34	7165.47	6666.4	2273.63	2770.45	2522.04	1.34114	0.00112921	0.0252841	2.64326	1.40232	up
115	KMW0128	Hexanoic acid	Acid	C6H12O2	142-62-1	9692.75	19702	14697.4	1113.11	1078.87	1095.99	1.32988	0.0422853	0.14868	13.4101	3.74525	up
116	KMW0115	Styrene	Aromatics	C8H8	100-42-5	84649.4	121781	103215	38636.5	26252	32444.2	1.28465	0.0147449	0.0934324	3.18131	1.66962	up
117	KMW0212	Benzeneacetaldehyde	Aldehyde	C8H8O	122-78-1	39309	68114	53711.5	15109.8	12001.8	13555.8	1.30073	0.0389377	0.142882	3.96226	1.98632	up
118	KMW0599	Dodecanoic acid, methyl ester	Ester	C13H26O2	111-82-0	3806	4586.52	4196.26	98481	123917	111199	1.32957	0.00464464	0.0553522	0.0377365	-4.7279	down
119	KMW0598	Tridecanal	Aldehyde	C13H26O	10486-19-8	11806.2	18470.7	15138.5	6633.68	7303.6	6968.64	1.29063	0.0499274	0.160534	2.17237	1.11927	up
120	KMW0594	Dodecanoic acid, ethyl ester	Ester	C14H28O2	106-33-2	18527	23928.5	21227.8	6065.62	10364.8	8215.22	1.30135	0.00336662	0.0466597	2.58396	1.36958	up
121	KMW0660	2(3H)-Furanone, dihydro-5-(2-octenyl)-, (Z)-	Ester	C12H20O2	18679-18-0	141785	224249	183017	6543.53	6092.86	6318.19	1.33708	0.0176682	0.095629	28.9667	4.85632	up
122	KMW0683	Heptadecane	Hydrocarbons	C17H36	629-78-7	246815	420918	333867	61220.5	40314.1	50767.3	1.30628	0.0286249	0.116199	6.57641	2.7173	up
123	KMW0664	3-Cyclohexen-1-ol, 1-(1,5-dimethyl-4-hexenyl)-4-methyl-	Terpenoids	C15H26O	15352-77-9	11690.3	17492.4	14591.3	843.133	168.627	505.88	1.26737	0.0129487	0.0882143	28.8435	4.85017	up
124	KMW0654	Methyl tetradecanoate	Ester	C15H30O2	124-10-7	791.668	705.449	748.558	3315.48	3998.31	3656.9	1.32888	0.00407242	0.05136	0.204698	-2.28843	down
125	KMW0472	Indole	Heterocyclic compound	C8H7N	120-72-9	2566.2	2870.8	2718.5	116.958	116.958	116.958	1.3387	0.00114048	0.0252841	23.2433	4.53875	up
126	KMW0471	Quinoxaline, 2-methyl-	Heterocyclic compound	C9H8N2	7251-61-8	6170.47	9046.66	7608.57	328.54	328.54	328.54	1.33879	0.0127588	0.0882143	23.1587	4.53348	up
127	KMW0544	Methyleugenol	Phenol	C11H14O2	93-15-2	6839.97	15155	10997.5	522.815	522.815	522.815	1.33161	0.0487082	0.157393	21.0351	4.39473	up
128	KMW0066	Hexanal	Aldehyde	C6H12O	66-25-1	476226	637590	556908	4.46069e+06	5.55078e+06	5.00574e+06	1.32081	0.00426631	0.0527804	0.111254	-3.16807	down
129	D288	(Z)-Pentadec-6-en-2-one	Ketone	C15H28O	252931-22-9	72909.3	114080	93494.7	3169.49	2297.29	2733.39	1.33135	0.0166836	0.095629	34.2047	5.09612	up
130	D282	Citronellyl tiglate	Terpenoids	C15H26O2	24717-85-9	193239	303287	248263	7564.01	7272.69	7418.35	1.33795	0.0169565	0.095629	33.4661	5.06463	up
131	D281	Avocadynofuran	Heterocyclic compound	C17H26O	24708-33-6	9016.72	17264.3	13140.5	2009.34	2142.3	2075.82	1.32429	0.0432832	0.149802	6.33028	2.66227	up
132	D303	2H-Pyran-2-one, tetrahydro-6-nonyl-	Ketone	C14H26O2	2721-22-4	441399	718071	579735	150446	93484.5	121965	1.29003	0.0251624	0.111309	4.75329	2.24893	up
133	D346	Methyl 6,6-dimethylbicyclo[3.1.1]hept-2-ene-2-carboxylate	Ester	C11H16O2	30649-97-9	8442.8	10791.8	9617.29	1369.41	1659.94	1514.68	1.34246	0.00629402	0.0641375	6.34939	2.66662	up
134	D354	3-Cyclohexene-1-carboxaldehyde, 4-(4-hydroxy-4-methylpentyl)-	Aldehyde	C13H22O2	31906-04-4	307596	476544	392070	2491.42	12457.1	7474.26	1.32852	0.0154454	0.09562	52.456	5.71304	up
135	D322	(3S,3aR,6R,8aS)-3,7,7-Trimethyl-8-methylenehexahydro-1H-3a,6-methanoazulen-2(3H)-one	Terpenoids	C15H22O	28624-27-3	6278.75	9118.09	7698.42	393.441	393.441	393.441	1.33872	0.0123568	0.0877132	19.5669	4.29034	up
136	D1352	Benzoic acid, 3-methoxy-	Acid	C8H8O3	586-38-9	6388.26	13411	9899.62	1730.95	346.19	1038.57	1.20103	0.0439937	0.150415	9.53197	3.25277	up
137	D131	3-Pentyn-1-ol	Alcohol	C5H8O	10229-10-4	12000.5	15878.2	13939.4	120173	144930	132551	1.32325	0.00300027	0.0438493	0.105162	-3.24932	down
138	D1241	Ethanol, 2-(methylthio)-	Alcohol	C3H8OS	5271-38-5	1196.17	2556.15	1876.16	14937.1	12317.5	13627.3	1.29754	0.000817892	0.0230966	0.137677	-2.86064	down
139	D111	2-Propenal, 2-methyl-3-phenyl-	Aldehyde	C10H10O	101-39-3	5908.85	5197.45	5553.15	298.038	1490.19	894.114	1.25226	0.00091087	0.0236644	6.21078	2.63478	up
140	D1026	1,7-Dioxacycloheptadecan-8-one	Ketone	C15H28O3	3391-83-1	101749	159271	130510	34888.4	24055.9	29472.2	1.30041	0.0227836	0.107447	4.42825	2.14674	up
141	D1386	Propanoic acid, 2-methyl-, 1-methylethyl ester	Ester	C7H14O2	617-50-5	42569.8	64293	53431.4	588955	702117	645536	1.32041	0.00226952	0.0352828	0.0827707	-3.59474	down
142	D1401	Piperidine, 1-methyl-	Heterocyclic compound	C6H13N	626-67-5	6797.27	7163.15	6980.21	55612.6	54937.2	55274.9	1.33699	1.4881e-07	0.000193304	0.126282	-2.98528	down
143	D1404	1-Octyne	Hydrocarbons	C8H14	629-05-0	122877	166891	144884	1.29269e+06	1.62507e+06	1.45888e+06	1.32089	0.00469301	0.0554202	0.0993119	-3.33189	down
144	D141	Acetic acid, 2-ethylhexyl ester	Ester	C10H20O2	103-09-3	41983.6	68023.7	55003.6	8070.63	5014.78	6542.71	1.31038	0.0219892	0.105015	8.40686	3.07157	up
145	D368	trans-11-Tetradecenyl acetate	Ester	C16H30O2	33189-72-9	10267.6	18934.6	14601.1	1644.14	1835.67	1739.91	1.33198	0.035766	0.134278	8.39187	3.06899	up
146	GMW0190	2-Methylpiperidine	Heterocyclic compound	C6H13N	109-05-7	124351	167638	145995	1.29187e+06	1.6472e+06	1.46954e+06	1.32053	0.00539709	0.0579407	0.0993475	-3.33137	down
147	GMW0186	4-Heptanol, 2,6-dimethyl-	Alcohol	C9H20O	108-82-7	16186.9	30836.7	23511.8	2701.92	2938.5	2820.21	1.32987	0.0392942	0.143784	8.3369	3.05951	up
148	GMW0313	Butanoic acid, 3-methyl-, 3-phenyl-2-propenyl ester	Ester	C14H18O2	140-27-2	336786	443087	389936	137798	149495	143647	1.3343	0.0143165	0.0917142	2.71455	1.44071	up
149	GMW0406	4-Hydroxy-β-damascone	Ketone	C13H20O2	102488-09-5	4000.23	5442.88	4721.56	2066.13	2240.51	2153.32	1.32185	0.0239313	0.10946	2.19268	1.1327	up
150	GMW0349	Safrole	Heterocyclic compound	C10H10O2	94-59-7	6422.85	8113.6	7268.23	891.772	661.422	776.597	1.32707	0.00494935	0.0568431	9.35907	3.22637	up
151	D383	11-Hexadecen-1-ol, acetate, (Z)-	Ester	C18H34O2	34010-21-4	13226.6	11119.2	12172.9	3868.14	4215.92	4042.03	1.32992	0.00462754	0.0553522	3.01158	1.59052	up
152	D432	8-Dodecen-1-ol, acetate, (E)-	Ester	C14H26O2	38363-29-0	23575.1	20138.2	21856.7	7186.99	9492.59	8339.79	1.32539	0.000706179	0.022264	2.62077	1.38999	up
153	KMW0706	1-Hexadecanol	Alcohol	C16H34O	36653-82-4	211024	369474	290249	53454.9	36929.4	45192.1	1.30795	0.0319413	0.124699	6.42255	2.68315	up
154	WAMW0162	N-Ethylmorpholine	Heterocyclic compound	C6H13NO	100-74-3	29030.6	31058.4	30044.5	17254.9	10387.3	13821.1	1.22078	0.00982223	0.0743964	2.17381	1.12023	up
155	WAMW0458	2-Ethylhexyl salicylate	Ester	C15H22O3	118-60-5	290.428	541.871	416.15	148.407	28.4493	88.4279	1.10759	0.0290923	0.117729	4.70609	2.23453	up
156	WAMW0456	Homosalate	Ester	C16H22O3	118-56-9	6054.8	9514.74	7784.77	2816.91	1433.05	2124.98	1.24237	0.0185755	0.0971131	3.66345	1.8732	up
157	QWMW0884	Propanoic acid, 2-methyl-, 4-formyl-2-methoxyphenyl ester	Ester	C12H14O4	20665-85-4	13107.6	20741.1	16924.3	954.383	190.877	572.63	1.26781	0.0169015	0.095629	29.5554	4.88535	up
158	QWMW1087	Geranyl tiglate	Terpenoids	C15H24O2	7785-33-3	25914.9	41576.4	33745.6	6605.6	4452.39	5529	1.30872	0.0229949	0.107447	6.10339	2.60961	up
159	WAMW0513	Maleic hydrazide	Nitrogen compounds	C4H4N2O2	123-33-1	220759	363833	292296	54284.9	38932.4	46608.7	1.31307	0.0259872	0.111309	6.27128	2.64876	up
160	BPMW013	2-Hydroxyethyl salicylate	Ester	C9H10O4	87-28-5	11821.2	24257.9	18039.5	2714.13	2264.66	2489.39	1.31368	0.0492184	0.158647	7.24655	2.85729	up
161	WMW0148	Spiro[4.5]dec-7-ene, 1,8-dimethyl-4-(1-methylethenyl)-, [1S-(1.alpha.,4.beta.,5.alpha.)]-	Terpenoids	C15H24	24048-44-0	32183.9	43241.8	37712.9	18864.4	15923.8	17394.1	1.29651	0.0183169	0.0971131	2.16814	1.11646	up
162	WMW0144	1-Heptadecene	Hydrocarbons	C17H34	6765-39-5	60751.2	98212.2	79481.7	14840.3	13229.1	14034.7	1.32554	0.0260493	0.111309	5.66322	2.50162	up
163	WAMW0646	Cyclohexanol, 5-methyl-2-(1-methylethyl)-	Alcohol	C10H20O	1490-04-6	3447.56	5906.91	4677.24	43.8898	43.8898	43.8898	1.33889	0.0226826	0.107447	106.568	6.73563	up
164	WAMW1559	3-Penten-2-one, 3-methyl-	Ketone	C6H10O	565-62-8	164403	372058	268230	1.97717e+06	1.62638e+06	1.80178e+06	1.28901	0.000647764	0.022264	0.14887	-2.74788	down
165	WAMW1474	Butanamide, 3-methyl-	Amine	C5H11NO	541-46-8	8685.39	14644.9	11665.1	3848.45	3626.37	3737.41	1.30383	0.0438322	0.150415	3.12118	1.64209	up
166	WAMW1043	Pentadecanal-	Aldehyde	C15H30O	2765-11-9	88909.1	147870	118390	23206.5	15690.8	19448.7	1.30722	0.0267344	0.112388	6.08729	2.6058	up
167	WAMW0717	2-Undecanol	Alcohol	C11H24O	1653-30-1	10782.3	9709.62	10245.9	3485.85	3473.38	3479.62	1.33191	0.00208521	0.0352828	2.94456	1.55805	up
168	WAMW1843	1H-Pyrrole, 2-methyl-	Heterocyclic compound	C5H7N	636-41-9	44765.4	100461	72613	540126	447087	493606	1.29031	0.000564785	0.022264	0.147107	-2.76506	down
169	WAMW1761	3-Hexanol, 5-methyl-	Alcohol	C7H16O	623-55-2	5372.16	12978.9	9175.53	67275.8	53615.8	60445.8	1.28148	0.00119712	0.0252841	0.151798	-2.71978	down
170	QWMW0818	Bis(2-furfuryl)disulfide	Heterocyclic compound	C10H10O2S2	4437-20-1	44848	66528.1	55688	10391.2	9178.84	9785	1.32896	0.0178343	0.0961274	5.69116	2.50872	up
171	NMW0207	Naphthalene, 1,8-dimethyl-	Aromatics	C12H12	569-41-5	20849.8	32855.6	26852.7	8853.2	7251.49	8052.34	1.304	0.0304751	0.121671	3.33477	1.73759	up
172	NMW0192	Benzene, 1-methoxy-4-nitro-	Ether	C7H7NO3	100-17-4	13776.5	22660	18218.2	3644	728.8	2186.4	1.19669	0.0169208	0.095629	8.33253	3.05875	up
173	NMW0183	Benzenemethanol, 4-hydroxy-	Alcohol	C7H8O2	623-05-2	36089.8	29314.2	32702	16164.7	13345.2	14755	1.28687	0.0052785	0.057145	2.21634	1.14818	up
174	KMW0726	1-Tetradecanol	Alcohol	C14H30O	112-72-1	897145	1.3911e+06	1.14413e+06	223684	171657	197671	1.31878	0.02098	0.101397	5.78804	2.53307	up
175	KMW0711	Nonadecane	Hydrocarbons	C19H40	629-92-5	118244	194065	156155	41190.4	24955.3	33072.9	1.28617	0.025882	0.111309	4.72153	2.23926	up
176	NMW0050	Benzyl nitrile	Nitrogen compounds	C8H7N	140-29-4	2516.27	4503.62	3509.95	66.3644	66.3644	66.3644	1.33817	0.0266507	0.112388	52.8891	5.7249	up
177	NMW0137	4H-Pyran-4-one, 5-hydroxy-2-(hydroxymethyl)-	Ketone	C6H6O4	501-30-4	20914.4	22473.8	21694.1	3676.05	3676.05	3676.05	1.33879	0.000623664	0.022264	5.90146	2.56107	up
178	NMW0133	1-Methyl-2,4,5-trioxoimidazolidine	Heterocyclic compound	C4H4N2O3	3659-97-0	14730.3	24242.6	19486.4	7106.14	7893.18	7499.66	1.30081	0.0478051	0.156119	2.59831	1.37757	up
179	QWMW0439	Pentanal, 2,3-dimethyl-	Aldehyde	C7H14O	32749-94-3	20922.2	46348.1	33635.1	262851	214827	238839	1.29342	0.000903043	0.0236644	0.140828	-2.828	down
180	QWMW0325	Furan, 2-[(methylthio)methyl]-	Heterocyclic compound	C6H8OS	1438-91-1	12563.2	19052.1	15807.6	8918.29	6761.02	7839.65	1.23245	0.0400158	0.145197	2.01637	1.01176	up
181	QWMW0774	Benzenecarbothioic acid, S-methyl ester	Ester	C8H8OS	5925-68-8	8320.63	12752.5	10536.6	921.479	818.366	869.923	1.33394	0.0170264	0.095629	12.1121	3.59837	up
182	QWMW0674	Disulfide, diphenyl	Sulfur compounds	C12H10S2	882-33-7	7446.8	12380.4	9913.61	1023.7	1088.2	1055.95	1.33582	0.0248752	0.111309	9.38834	3.23087	up
183	NMW0391	Fuberidazole	Heterocyclic compound	C11H8N2O	3878-19-1	11937.4	20473.9	16205.6	4240.23	2596.35	3418.29	1.2846	0.0313461	0.123765	4.74086	2.24515	up
184	NMW0386	Lidocaine	Heterocyclic compound	C14H22N2O	137-58-6	82041.7	132764	107403	28097.4	17020.6	22559	1.28753	0.0241753	0.109803	4.76098	2.25126	up
185	NMW0385	(E)-Hexadec-2-enal	Aldehyde	C16H30O	22644-96-8	5590.63	8429.53	7010.08	123.018	123.018	123.018	1.33907	0.0138658	0.0903221	56.9843	5.83249	up
186	NMW0375	Dioxacarb	Heterocyclic compound	C11H13NO4	6988-21-2	7853.62	12179.3	10016.5	1194.16	1181.25	1187.7	1.33533	0.0194229	0.0976415	8.43348	3.07613	up
187	NMW0359	3,7,11-Trimethyl-dodeca-2,6,10-trienoic acid	Acid	C15H24O2	7548-13-2	10545.4	18337.2	14441.3	1810.04	1933.26	1871.65	1.33271	0.0305349	0.121671	7.71581	2.94782	up
188	NMW0350	(S,E)-4-Hydroxy-3,5,5-trimethyl-4-(3-oxobut-1-en-1-yl)cyclohex-2-enone	Terpenoids	C13H18O3	39763-33-2	3520.44	6434.19	4977.32	799.094	651.519	725.307	1.31812	0.0366773	0.136356	6.86236	2.77871	up
189	NMW0329	Benzoic acid, 3,4,5-trihydroxy-	Acid	C7H6O5	149-91-7	13388.6	21824.9	17606.8	4594.04	3060.12	3827.08	1.29586	0.0266411	0.112388	4.60057	2.20181	up
190	NMW0313	Phenol, 4-(3-hydroxy-1-propenyl)-2-methoxy-	Phenol	C10H12O3	458-35-5	18180.8	26481.2	22331	2492.53	2192.08	2342.3	1.33334	0.0139759	0.0903221	9.53378	3.25305	up
191	NMW0297	Oxirane, tetradecyl-	Heterocyclic compound	C16H32O	7320-37-8	150465	238733	194599	5002.55	4721.84	4862.2	1.33772	0.0175608	0.095629	40.0229	5.32275	up
192	NMW0292	Azelaic acid	Acid	C9H16O4	123-99-9	31668.7	50460.8	41064.8	1515	303.001	909.003	1.27925	0.0174347	0.095629	45.1756	5.49747	up
193	XMW0853*379	Neointermedeol	Terpenoids	C15H26O	5945-72-2	28492.9	45576.9	37034.9	1560.81	1872.59	1716.7	1.34081	0.0189181	0.0971131	21.5733	4.43118	up
194	WAMW1601*266	2,3-Octanedione	Ketone	C8H14O2	585-25-1	5035.62	1007.12	3021.37	19337.1	15832.2	17584.7	1.23306	0.000766354	0.022264	0.171819	-2.54104	down
195	NMW0200*147	1,6,10-Dodecatriene, 7,11-dimethyl-3-methylene-	Terpenoids	C15H24	77129-48-7	34062.7	72561.3	53312	3507.42	3171.78	3339.6	1.32814	0.0460588	0.153019	15.9636	3.99671	up
196	YC_1381*289	Naphthalene, 1,3-dimethyl-	Aromatics	C12H12	575-41-7	60627.7	124760	92693.8	10326.5	7432.02	8879.25	1.31471	0.0452298	0.151427	10.4394	3.38396	up
197	KMW0720*304	trans-Isoeugenol	Phenol	C10H12O2	5932-68-3	443783	636959	540371	2204.97	11024.8	6614.91	1.33253	0.0106175	0.0770508	81.6899	6.35209	up
198	YZMW0497*223	1,3-Benzenediol, 2-methyl-	Alcohol	C7H8O2	608-25-3	8629.2	13512.7	11070.9	2275.17	1484.34	1879.75	1.3059	0.0204807	0.100394	5.88957	2.55816	up
199	KMW0257*155	Bicyclo[3.1.0]hexan-2-ol, 2-methyl-5-(1-methylethyl)-, (1.alpha.,2.beta.,5.alpha.)-	Terpenoids	C10H18O	15537-55-0	9444.94	19692.2	14568.6	879.008	1271.53	1075.27	1.33411	0.044668	0.150415	13.5488	3.76009	up
200	XMW3198*155	5-Isopropyl-2-methylbicyclo[3.1.0]hexan-2-ol	Terpenoids	C10H18O	546-79-2	9444.94	19692.2	14568.6	879.008	1271.53	1075.27	1.33411	0.044668	0.150415	13.5488	3.76009	up
201	KMW0522*146	Copaene	Terpenoids	C15H24	3856-25-5	16745.8	34544.7	25645.2	2959.46	3049.56	3004.51	1.32483	0.0478332	0.156119	8.53558	3.09349	up
202	KMW0264*022	Pyrazine, 3-ethyl-2,5-dimethyl-	Heterocyclic compound	C8H12N2	13360-65-1	26561.4	35417.8	30989.6	3987.42	4101.82	4044.62	1.33914	0.00887442	0.0702919	7.66194	2.93771	up
203	WAMW0550*022	Pyrazine, 2,6-diethyl-	Heterocyclic compound	C8H12N2	13067-27-1	26561.4	35417.8	30989.6	3987.42	4101.82	4044.62	1.33914	0.00887442	0.0702919	7.66194	2.93771	up
204	KMW0269*022	2,3-Dimethyl-5-ethylpyrazine	Heterocyclic compound	C8H12N2	15707-34-3	26561.4	35417.8	30989.6	3987.42	4101.82	4044.62	1.33914	0.00887442	0.0702919	7.66194	2.93771	up
205	WAMW0403*178	Cyclopentanone, 2-methyl-	Ketone	C6H10O	1120-72-5	65604.9	152269	108937	761083	632451	696767	1.28405	0.000418123	0.022264	0.156346	-2.67718	down
206	XMW0312*006	Ethylbenzene	Aromatics	C8H10	100-41-4	47750.4	53475.6	50613	29674.3	18646.8	24160.5	1.22654	0.00512451	0.0568431	2.09486	1.06685	up
207	KMW0070*006	Benzene, 1,3-dimethyl-	Aromatics	C8H10	108-38-3	47750.4	53475.6	50613	29674.3	18646.8	24160.5	1.22654	0.00512451	0.0568431	2.09486	1.06685	up
208	XMW0569*393	2-Hexanol, (R)-	Alcohol	C6H14O	26549-24-6	10704	21483.3	16093.7	115914	119735	117825	1.29871	0.000275956	0.022264	0.13659	-2.87207	down
209	NMW0310*459	2,6,10-Dodecatrien-1-ol, 3,7,11-trimethyl-	Terpenoids	C15H26O	4602-84-0	275883	455891	365887	71067.6	47084.1	59075.8	1.3064	0.0257849	0.111309	6.19351	2.63076	up
210	YZMW0707*271	1-Naphthalenol	Phenol	C10H8O	90-15-3	589.356	589.356	589.356	5603.96	7525.27	6564.62	1.32691	0.00850608	0.0702919	0.0897777	-3.4775	down
211	GMW0401*437	3-Hexen-1-ol	Alcohol	C6H12O	544-12-7	11898.7	24288	18093.4	129921	104738	117330	1.29797	0.00134602	0.0268996	0.154209	-2.69704	down
212	XMW0742*368	10,10-Dimethyl-2,6-dimethylenebicyclo[7.2.0]undecane	Terpenoids	C15H24	357414-37-0	75771.3	128941	102356	5659.81	3027.2	4343.5	1.31713	0.0234267	0.108296	23.5653	4.55859	up
213	KMW0194*240	2-Octanol	Alcohol	C8H18O	123-96-6	54292.4	97323	75807.7	23933.1	18965.6	21449.4	1.28903	0.0467853	0.153858	3.53426	1.82141	up
214	KMW0046*185	2-Hexanone	Ketone	C6H12O	591-78-6	2689.46	3579.45	3134.46	27505.7	46758.2	37131.9	1.3072	0.0254888	0.111309	0.084414	-3.56637	down
215	YZMW0646*177	5-Hexenal	Aldehyde	C6H10O	764-59-0	1426.03	2217.74	1821.88	17338.7	12372.3	14855.5	1.32442	0.0104106	0.0764035	0.12264	-3.0275	down
216	WMW0044*177	3-Hexenal	Aldehyde	C6H10O	4440-65-7	1426.03	2217.74	1821.88	17338.7	12372.3	14855.5	1.32442	0.0104106	0.0764035	0.12264	-3.0275	down
217	KMW0095*005	2-Hexenal	Aldehyde	C6H10O	505-57-7	72526.9	155382	113955	768009	640322	704166	1.29093	0.000436177	0.022264	0.161829	-2.62746	down
218	WAMW1298*175	3-Furanmethanol	Alcohol	C5H6O2	4412-91-3	9803.03	23227.8	16515.4	120777	98341.3	109559	1.28377	0.000748498	0.022264	0.150744	-2.72983	down
219	XMW0003*298	Phenol, 2,4-dichloro-	Phenol	C6H4Cl2O	120-83-2	20417.1	26831.8	23624.5	8095.07	6188.77	7141.92	1.31015	0.00806456	0.0702919	3.30786	1.7259	up
220	D400*124	11-Tetradecen-1-ol, (E)-	Alcohol	C14H28O	35153-18-5	709698	1.07946e+06	894579	175212	136936	156074	1.32066	0.0193576	0.0976415	5.73177	2.51898	up
221	KMW0125*010	Pyrazine, 2,5-dimethyl-	Heterocyclic compound	C6H8N2	123-32-0	12262.9	16961.9	14612.4	195.448	195.448	195.448	1.33916	0.00873679	0.0702919	74.7639	6.22427	up

## Sheet: Table S3
Supplementary Table S3. DEVOCs of pear fruit in CK 0d_vs_1-MCP+HVEF 80d.
NO.	Index	Compounds	Class I	Formula	CAS	Treat-C-80-1	Treat-C-80-2	Treat-C-80-3	CK-0-1	CK-0-2	CK-0-3	VIP	P-value	FDR	Fold_Change	Log2FC	Type
1	KMW0655*379	5-Azulenemethanol, 1,2,3,3a,4,5,6,7-octahydro-.alpha.,.alpha.,3,8-tetramethyl-, [3S-(3.alpha.,3a.beta.,5.alpha.)]-	Terpenoids	C15H26O	22451-73-6	26952	36752.6	31852.3	1560.81	1872.59	1716.7	1.44106	0.00864702	0.0523672	18.5544	4.21369	up
2	WMW0205*266	2,5-Octanedione	Ketone	C8H14O2	3214-41-3	5336.95	5958.04	5647.49	19337.1	15832.2	17584.7	1.42819	0.00585269	0.043727	0.32116	-1.63863	down
3	KMW0573*147	(E)-.beta.-Farnesene	Terpenoids	C15H24	18794-84-8	17681.6	21149.3	19415.5	3507.42	3171.78	3339.6	1.44124	0.00359417	0.0369149	5.81371	2.53946	up
4	KMW0672*289	Naphthalene, 2,6-dimethyl-	Aromatics	C12H12	581-42-0	100453	162229	131341	21253	16440	18846.5	1.43059	0.0236511	0.0936501	6.96898	2.80095	up
5	KMW0710*304	Phenol, 2-methoxy-4-(1-propenyl)-	Phenol	C10H12O2	97-54-1	204182	345902	275042	2204.97	11024.8	6614.91	1.4009	0.0220981	0.0903381	41.5791	5.37779	up
6	KMW0516*081	.alpha.-Terpinyl acetate	Ester	C12H20O2	80-26-2	6042.58	11313.2	8677.89	3368.44	1672.29	2520.37	1.33561	0.0451355	0.149303	3.4431	1.78371	up
7	NMW0165*223	Orcinol	Phenol	C7H8O2	504-15-4	7729.57	9248.02	8488.8	2275.17	1484.34	1879.75	1.4231	0.000887796	0.0179425	4.51592	2.17502	up
8	NMW0123*420	p-Menthane-3,8-diol, cis-1,3,trans-1,4-	Terpenoids	C10H20O2	3564-98-5	8019.92	8149.66	8084.79	3151.69	4305.97	3728.83	1.40495	0.00533236	0.0407769	2.16819	1.11649	up
9	KMW0301*155	Bicyclo[3.1.0]hexan-2-ol, 2-methyl-5-(1-methylethyl)-, (1.alpha.,2.alpha.,5.alpha.)-	Terpenoids	C10H18O	17699-16-0	6653.08	8821.36	7737.22	879.008	1271.53	1075.27	1.43285	0.00720868	0.0496055	7.19562	2.84712	up
10	XMW2803*190	dl-2-Aminobutyric acid	Acid	C4H9NO2	2835-81-6	6865.35	6068.98	6467.16	2406.81	3226.52	2816.67	1.40282	0.000381078	0.0117953	2.29603	1.19914	up
11	KMW0268*022	Pyrazine, 2-ethyl-3,5-dimethyl-	Heterocyclic compound	C8H12N2	13925-07-0	22497.5	36343.5	29420.5	3987.42	4101.82	4044.62	1.4351	0.0239168	0.0936501	7.27398	2.86275	up
12	KMW0482*049	2,4-Decadienal, (E,E)-	Aldehyde	C10H16O	25152-84-5	3117.95	3444.23	3281.09	602.193	1268.33	935.259	1.3689	0.0018733	0.0273628	3.50822	1.81074	up
13	KMW0475*049	2,4-Decadienal, (E,Z)-	Aldehyde	C10H16O	25152-83-4	9008.81	8564.82	8786.81	2027.1	2957.25	2492.18	1.41872	0.000308407	0.0111369	3.52576	1.81793	up
14	KMW0458*351	p-Menth-8-en-3-ol, acetate	Ester	C12H20O2	89-49-6	4272.83	4540.62	4406.72	1598.62	2672.91	2135.77	1.34004	0.0139339	0.0674296	2.0633	1.04495	up
15	NMW0181*289	Naphthalene, 1,6-dimethyl-	Aromatics	C12H12	575-43-9	61302.6	97384.2	79343.4	10326.5	7432.02	8879.25	1.43212	0.0205978	0.0866576	8.93583	3.1596	up
16	WAMW0788*178	Cyclopentanone, 3-methyl-	Ketone	C6H10O	1757-42-2	64391.8	64249.1	64320.4	761083	632451	696767	1.43967	0.00342942	0.0369149	0.0923127	-3.43733	down
17	XMW0202*261	cis-2,6-Dimethyl-2,6-octadiene	Hydrocarbons	C10H18	2492-22-0	20881.2	27127.4	24004.3	11108	9224.81	10166.4	1.41854	0.011202	0.0596829	2.36114	1.23948	up
18	WMW0187*393	2-Hexanol	Alcohol	C6H14O	626-93-7	9942.72	8821.17	9381.94	115914	119735	117825	1.4421	3.0202e-05	0.00490782	0.0796263	-3.65061	down
19	XMW0132*162	Pyridine, 2,3,4,5-tetrahydro-	Heterocyclic compound	C5H9N	505-18-0	59754.4	60722.9	60238.6	766960	950247	858604	1.43926	0.00436255	0.0370674	0.0701588	-3.83323	down
20	QWMW1238*308	Carvone oxide, cis-	Terpenoids	C10H14O2	18383-49-8	43205.1	50514.5	46859.8	17249.9	21546.1	19398	1.42488	0.00106601	0.0199579	2.4157	1.27244	up
21	XMW0662*082	Naphthalene, 2-methyl-	Aromatics	C11H10	91-57-6	252818	299700	276259	27896.1	21335.7	24615.9	1.43931	0.00246135	0.0340399	11.2228	3.48836	up
22	XMW0691*049	2,4-Decadienal	Aldehyde	C10H16O	2363-88-4	3483.08	3847.58	3665.33	457.104	734.639	595.872	1.42645	3.54645e-05	0.00512265	6.15121	2.62087	up
23	NMW0229*271	2-Naphthalenol	Phenol	C10H8O	135-19-3	589.356	589.356	589.356	5603.96	7525.27	6564.62	1.43742	0.00850608	0.0521599	0.0897777	-3.4775	down
24	QWMW1153*437	4-Hexen-1-ol	Alcohol	C6H12O	6126-50-7	8770.59	10057	9413.81	129921	104738	117330	1.43679	0.00442333	0.0370989	0.0802338	-3.63965	down
25	XMW0548*368	Bicyclo[7.2.0]undecane, 10,10-dimethyl-2,6-bis(methylene)-, [1S-(1R*,9S*)]-	Terpenoids	C15H24	136296-38-3	32663.6	55063	43863.3	5659.81	3027.2	4343.5	1.41965	0.0244315	0.0939675	10.0986	3.33608	up
26	KMW0225*186	3-Hexen-1-ol, (E)-	Alcohol	C6H12O	928-97-2	11628	12588.1	12108	158804	145848	152326	1.43951	0.000669483	0.0155416	0.0794876	-3.65313	down
27	GMW0390*240	2-Octanol, (S)-	Alcohol	C8H18O	6169-06-8	44402.2	55473.4	49937.8	23933.1	18965.6	21449.4	1.4161	0.00515284	0.0398731	2.32817	1.2192	up
28	KMW0036*185	3-Hexanone	Ketone	C6H12O	589-38-8	6699.6	2298.67	4499.14	27505.7	46758.2	37131.9	1.38843	0.0231655	0.0932359	0.121166	-3.04494	down
29	KMW0068*177	3-Hexenal, (Z)-	Aldehyde	C6H10O	6789-80-6	1411.93	1072.48	1242.21	17338.7	12372.3	14855.5	1.43747	0.010635	0.0580905	0.0836192	-3.58002	down
30	KMW0088*005	2-Hexenal, (E)-	Aldehyde	C6H10O	6728-26-3	60810.6	67822	64316.3	768009	640322	704166	1.43766	0.00322526	0.0369149	0.0913369	-3.45266	down
31	KMW0092*175	2-Furanmethanol	Alcohol	C5H6O2	98-00-0	7335.4	8671.05	8003.23	120777	98341.3	109559	1.43646	0.00393772	0.0369149	0.0730493	-3.77498	down
32	YZMW0460*298	Phenol, 2,5-dichloro-	Phenol	C6H4Cl2O	583-78-8	21816.9	22979.5	22398.2	8095.07	6188.77	7141.92	1.4291	8.33492e-05	0.0054177	3.13616	1.649	up
33	YZMW0599*162	1,2,3,6-Tetrahydropyridine	Heterocyclic compound	C5H9N	694-05-3	52725.4	59140.9	55933.1	777009	934788	855898	1.43809	0.00318434	0.0369149	0.0653502	-3.93566	down
34	D242*385	9-Tetradecen-1-ol, acetate, (E)-	Ester	C16H30O2	23192-82-7	18893.4	21277.7	20085.5	4186.24	3293.9	3740.07	1.4374	0.000547523	0.0135197	5.37037	2.42502	up
35	YZMW0026*232	Phenol, 4-chloro-	Phenol	C6H5ClO	106-48-9	730.306	1375.23	1052.77	189.706	37.9412	113.824	1.334	0.0315334	0.114188	9.2491	3.20931	up
36	D399*124	cis-9-Tetradecen-1-ol	Alcohol	C14H28O	35153-15-2	114973	156075	135524	3821.11	3543.92	3682.51	1.44211	0.00799974	0.0512299	36.8021	5.20171	up
37	D382*124	cis-11-Tetradecen-1-ol	Alcohol	C14H28O	34010-15-6	927893	1.16917e+06	1.04853e+06	175212	136936	156074	1.43764	0.00512069	0.0398731	6.71818	2.74807	up
38	CY_077*289	Naphthalene, 2,7-dimethyl-	Aromatics	C12H12	582-16-1	16739.5	24082.4	20411	4521.43	4058.05	4289.74	1.43474	0.0165454	0.0746841	4.7581	2.25038	up
39	KMW0126*010	Pyrazine, 2,6-dimethyl-	Heterocyclic compound	C6H8N2	108-50-9	7109.88	14175.7	10642.8	195.448	195.448	195.448	1.43967	0.0360685	0.126046	54.4534	5.76695	up
40	D398*385	5-Tetradecen-1-ol, acetate, (Z)-	Ester	C16H30O2	35153-13-0	18595.1	20526.4	19560.7	4181.97	3090.47	3636.22	1.43455	9.89371e-05	0.00584629	5.37942	2.42745	up
41	YZMW0550	Butane, 1-nitro-	Nitrogen compounds	C4H9NO2	627-05-4	5584.49	5334.47	5459.48	81157	95004.7	88080.9	1.44078	0.00232628	0.0325179	0.0619826	-4.01199	down
42	XMW0456	5,8-Decadien-2-one, 5,9-dimethyl-, (E)-	Ketone	C12H20O	130876-99-2	1524.14	2709.86	2117	824.138	479.938	652.038	1.35835	0.0415403	0.141267	3.24674	1.69899	up
43	XMW0488	2-Acetylpyrrolidine	Heterocyclic compound	C6H11NO	60026-20-2	63169.7	85168.7	74169.2	24093.3	19388.9	21741.1	1.42778	0.0115481	0.0605346	3.41148	1.7704	up
44	XMW0484	Furan, 2-propyl-	Heterocyclic compound	C7H10O	4229-91-8	10458.3	9488.75	9973.53	137217	164676	150947	1.44087	0.00311579	0.0369149	0.0660732	-3.91979	down
45	XMW0584	2,5-Dibutoxy-2,5-dihydrofuran	Heterocyclic compound	C12H22O3	20295-23-2	11977.1	13491.7	12734.4	5540.33	5376.12	5458.23	1.44079	0.00328415	0.0369149	2.33307	1.22223	up
46	YZMW0423	Benzenamine, 5-nitro-2-propoxy-	Amine	C9H12N2O3	553-79-7	10310.4	12103.1	11206.8	4395.16	2640.96	3518.06	1.3983	0.000446319	0.0126134	3.18549	1.67152	up
47	XMW0510	2-Hexadecanol	Alcohol	C16H34O	14852-31-4	278181	315364	296773	60200	42347.9	51274	1.43277	0.000325454	0.0114349	5.78798	2.53306	up
48	YZMW0529	Urea, N-ethyl-N'-phenyl-	Amine	C9H12N2O	621-04-5	417421	515842	466632	79485.7	70607.5	75046.6	1.44076	0.00493843	0.0393862	6.21789	2.63643	up
49	YZMW0525	2-Hydroxyoctanoic acid	Acid	C8H16O3	617-73-2	12202.4	17080.2	14641.3	5938.6	5204.01	5571.3	1.41966	0.0212763	0.0883682	2.62798	1.39396	up
50	XMW0532	1H-Pyrazole-1-carboximidamide, 3,5-dimethyl-	Heterocyclic compound	C6H10N4	22906-75-8	5789.56	7791.67	6790.61	2147.38	1635.95	1891.66	1.42545	0.00998263	0.05667	3.58975	1.84389	up
51	YZMW0421	4-Pyridinecarboxylic acid	Acid	C6H5NO2	55-22-1	79457.2	113621	96539	18762	6901.91	12832	1.38729	0.00786844	0.0506694	7.52332	2.91137	up
52	XMW0535	p-Tolylacetic acid	Acid	C9H10O2	622-47-9	5798.37	9608.27	7703.32	3695.48	1547.16	2621.32	1.29061	0.0250583	0.0956323	2.93872	1.55519	up
53	XMW0659	Benzene, n-butyl-	Aromatics	C10H14	104-51-8	4969.52	5252.38	5110.95	2349.55	2148.23	2248.89	1.43939	2.18394e-05	0.00473186	2.27266	1.18438	up
54	w07	1H-Indene, 1-ethylidene-	Hydrocarbons	C11H10	2471-83-2	73935.4	101470	87702.7	8779.42	7065.39	7922.4	1.4394	0.00956805	0.0552821	11.0702	3.46861	up
55	XMW0085	1-Propanone, 1-cyclopropyl-	Ketone	C6H10O	6704-19-4	149214	167834	158524	2.32728e+06	1.8815e+06	2.10439e+06	1.43743	0.00429008	0.0370674	0.0753301	-3.73063	down
56	XMW0101	1-Ethylpropyl acetate	Ester	C7H14O2	620-11-1	899.991	1317.19	1108.59	32.3591	32.3591	32.3591	1.44194	0.0122922	0.062252	34.2591	5.09841	up
57	w02	2,4-Decadien-1-ol	Alcohol	C10H18O	14507-02-9	9759.08	12545.4	11152.2	4743.53	4430.2	4586.86	1.43015	0.0138055	0.0674296	2.43134	1.28175	up
58	YZMW0725	Fenoprop	Acid	C9H7Cl3O3	93-72-1	10042.8	11719.9	10881.3	4330.02	2664.37	3497.2	1.40046	0.000413729	0.0122825	3.11145	1.63759	up
59	XMW0139	6-Isopropyl-1,4-dimethylnaphthalene	Aromatics	C15H18	489-77-0	14814.2	17562.2	16188.2	3882.27	2455.25	3168.76	1.42369	0.00069482	0.0156933	5.10869	2.35295	up
60	XMW0156	Spiro[4.5]decan-7-one, 1,8-dimethyl-4-(1-methylethyl)-	Ketone	C15H26O	39510-26-4	715974	923626	819800	132598	103727	118162	1.43753	0.00640391	0.0465088	6.93791	2.7945	up
61	XMW0017	Hexadecanoic acid, methyl ester	Ester	C17H34O2	112-39-0	8005.6	9334.52	8670.06	496.021	496.021	496.021	1.4422	0.00219537	0.0313624	17.4792	4.12757	up
62	XMW0021	1,3-Dioxolan-2-one	Ketone	C3H4O3	96-49-1	20796.6	31815.4	26306	1542.25	462.437	1002.34	1.41112	0.0147466	0.0694584	26.2445	4.71394	up
63	XMW0263	(1R,4S,9aS)-1-Methyl-4-((Z)-pent-2-en-4-yn-1-yl)octahydro-1H-quinolizine	Heterocyclic compound	C15H23N	151805-13-9	127431	175421	151426	3558.38	711.676	2135.03	1.41061	0.00832499	0.0517822	70.9247	6.14822	up
64	YZMW0615	Spermine	Amine	C10H26N4	71-44-3	3507.44	5199.16	4353.3	960.713	763.84	862.277	1.43036	0.0179243	0.0787214	5.04861	2.33589	up
65	YZMW0611	Benzenesulfonamide, 4-methyl-	Amine	C7H9NO2S	70-55-3	22018.4	29774.6	25896.5	2338.01	2385.28	2361.65	1.44152	0.00892793	0.05324	10.9654	3.45489	up
66	XMW0250	1-Pentanone, 1-(4-methylphenyl)-	Ketone	C12H16O	1671-77-8	13937.8	22159.4	18048.6	1399.49	279.899	839.697	1.38349	0.0170498	0.0761674	21.4942	4.42588	up
67	YZMW0600	Cycloheptanecarboxylic acid, 1-amino-	Acid	C8H15NO2	6949-77-5	4545.32	6005.55	5275.43	2079.69	2077.36	2078.52	1.42982	0.0169452	0.0759612	2.53807	1.34373	up
68	XMW0165	Cyclohexanol, 3-ethenyl-3-methyl-2-(1-methylethenyl)-6-(1-methylethyl)-, [1R-(1.alpha.,2.alpha.,3.beta.,6.alpha.)]-	Terpenoids	C15H26O	35727-45-8	24077.5	27054.1	25565.8	7097.57	6046.31	6571.94	1.43887	0.000735615	0.0159383	3.89015	1.95982	up
69	XMW0284	2-Pentanone, 4-hydroxy-4-methyl-	Ketone	C6H12O2	123-42-2	59866.5	74408.6	67137.5	928803	763314	846059	1.43498	0.00352865	0.0369149	0.0793533	-3.65557	down
70	XMW0171	1-Butene, 4-butoxy-	Ether	C8H16O	34061-76-2	169357	152273	160815	1.40827e+06	1.16414e+06	1.28621e+06	1.44019	0.00375857	0.0369149	0.12503	-2.99965	down
71	XMW0174	2,2'-Ethylidenebis(5-methylfuran)	Heterocyclic compound	C12H14O2	3209-79-8	65537.9	76565.4	71051.6	2441.15	488.23	1464.69	1.40447	0.00159262	0.02588	48.5097	5.6002	up
72	YZMW0714	Pilocarpine	Ester	C11H16N2O2	92-13-7	6735.04	8765.62	7750.33	3000.52	1875.1	2437.81	1.39976	0.00361748	0.0369149	3.17922	1.66867	up
73	XMW0194	7-Oxabicyclo[4.1.0]heptane	Heterocyclic compound	C6H10O	286-20-4	40395.6	43136.7	41766.1	578101	474819	526460	1.4386	0.00374249	0.0369149	0.079334	-3.65592	down
74	YZMW0709	Xanthone	Ketone	C13H8O2	90-47-1	140525	175787	158156	31806	23215.3	27510.6	1.4338	0.00411743	0.0369149	5.74891	2.52329	up
75	YZMW0686	N-Nitrosodiphenylamine	Amine	C12H10N2O	86-30-6	13800.8	17426.6	15613.7	5048.73	4791.21	4919.97	1.43763	0.00917484	0.0534856	3.17353	1.66609	up
76	YZMW0680	Cyclotridecanone	Ketone	C13H24O	832-10-0	4665.44	3901.35	4283.39	696.844	696.844	696.844	1.4354	0.00376103	0.0369149	6.14685	2.61985	up
77	YZMW0679	Ethyl gallate	Ester	C9H10O5	831-61-8	4441.73	4963.61	4702.67	1652.48	1795.33	1723.9	1.44028	0.0013988	0.0233134	2.72792	1.4478	up
78	XMW0218	Hexadecane, 7,9-dimethyl-	Hydrocarbons	C18H38	21164-95-4	854684	1.01184e+06	933260	188216	188828	188522	1.44198	0.00368968	0.0369149	4.9504	2.30755	up
79	YZMW0657	2H-Pyran-2-one, 3-acetyl-4-hydroxy-6-methyl-	Acid	C8H8O4	771-03-9	48917.5	60375.1	54646.3	9589.42	7500.18	8544.8	1.43763	0.00407064	0.0369149	6.39527	2.677	up
80	YC_926	Histamine	Amine	C5H9N3	51-45-6	274179	355307	314743	113597	105387	109492	1.43375	0.0121168	0.0620154	2.87458	1.52335	up
81	XMW1333	Benzoic acid, 3,4-dimethyl-, methyl ester	Ester	C10H12O2	38404-42-1	5839.76	9765.73	7802.74	3628.75	1918.41	2773.58	1.32751	0.0319174	0.114621	2.81324	1.49223	up
82	XMW1355	Hexanoic acid, 2-ethyl-, octyl ester	Ester	C16H32O2	93777-45-8	30727.4	35294.3	33010.8	1672.88	8364.42	5018.65	1.31247	0.000553321	0.0135197	6.57763	2.71757	up
83	XMW1361	2-Pentadecanone	Ketone	C15H30O	2345-28-0	59510.3	66231.1	62870.7	13635.7	11136.4	12386.1	1.43853	0.00044022	0.0126134	5.07593	2.34367	up
84	XMW1364	7-Octylidenebicyclo[4.1.0]heptane	Hydrocarbons	C15H26	82253-11-0	10298.2	11945.6	11121.9	5347.75	2872.76	4110.25	1.35998	0.00216821	0.0313187	2.7059	1.43611	up
85	XMW1375	2-Pentenal, 2-methyl-	Aldehyde	C6H10O	623-36-9	6003.6	6003.6	6003.6	885837	668491	777164	1.44028	0.0065546	0.046964	0.00772502	-7.01625	down
86	YC_1805	1-Butanol, 3,3-dimethyl-	Alcohol	C6H14O	624-95-3	111081	129190	120135	1.22761e+06	1.51838e+06	1.373e+06	1.43619	0.00433528	0.0370674	0.0874988	-3.51459	down
87	XMW1432	2,4-Dimethyl 1,4-pentadiene	Hydrocarbons	C7H12	4161-65-3	1320.71	2058.86	1689.78	23264.6	31322.6	27293.6	1.4269	0.00775202	0.0506694	0.0619113	-4.01365	down
88	XMW1242	Hexanoic acid, anhydride	Acid	C12H22O3	2051-49-2	105452	142011	123731	54979	43897.6	49438.3	1.41331	0.0135885	0.0669131	2.50274	1.32351	up
89	YZMW0015	Triethanolamine	Alcohol	C6H15NO3	102-71-6	3555.66	7483.76	5519.71	256.187	256.187	256.187	1.4349	0.0434123	0.145195	21.5456	4.42932	up
90	XMW1264	Acetic acid, 1-methyl-3-(2,6,6-trimethylcyclohex-1-enyl)propyl ester	Ester	C15H26O2	86756-12-9	3125.06	4921.12	4023.09	1696.2	1508.41	1602.31	1.39667	0.0416195	0.141267	2.51081	1.32815	up
91	XMW1275	Thiophene, 2-dodecyl-	Heterocyclic compound	C16H28S	4861-61-4	114521	130214	122368	45241.4	28677.5	36959.4	1.40911	0.000207686	0.00931006	3.31087	1.72721	up
92	XMW1294	3,4-Hexanedione	Ketone	C6H10O2	4437-51-8	9136.02	10029.8	9582.9	39494.1	40821.9	40158	1.43771	1.49117e-06	0.000472236	0.23863	-2.06716	down
93	XMW2409	Hexylresorcinol	Phenol	C12H18O2	136-77-6	2971.18	3523.94	3247.56	822.391	880.754	851.573	1.44089	0.0040657	0.0369149	3.8136	1.93116	up
94	XMW2412	Furan, 2-(methoxymethyl)-	Heterocyclic compound	C6H8O2	13679-46-4	1289.33	1825.42	1557.37	19219.7	15839.4	17529.5	1.42982	0.00307417	0.0369149	0.0888428	-3.4926	down
95	XMW3338	Carbamic acid, methyl ester	Ester	C2H5NO2	598-55-0	259215	250455	254835	3.2321e+06	3.99397e+06	3.61304e+06	1.43991	0.0042576	0.0370674	0.0705321	-3.82558	down
96	XMW3228	Benzene, 2,4-dichloro-1-methoxy-	Halogenated hydrocarbons	C7H6Cl2O	553-82-2	7424.99	9845.84	8635.41	568.246	568.246	568.246	1.44201	0.00742094	0.0506694	15.1966	3.92568	up
97	XMW2953	4-Penten-2-one, 4-methyl-	Ketone	C6H10O	3744-02-3	10016.1	8926.64	9471.38	120074	141545	130809	1.44113	0.00254431	0.0348168	0.0724061	-3.78774	down
98	XMW3099	3-Allyl-6-methoxyphenol	Phenol	C10H12O2	501-19-9	19747.8	27788.6	23768.2	5621.17	2352.8	3986.99	1.38787	0.00657496	0.046964	5.96145	2.57566	up
99	XMW1460	3-Buten-2-one, 4-phenyl-	Ketone	C10H10O	122-57-6	6314.16	10978.5	8646.33	3406.49	1548.63	2477.56	1.33338	0.0310447	0.11333	3.48986	1.80317	up
100	XMW1471	1-Butanamine, N-methyl-N-2-propenyl-	Amine	C8H17N	24209-62-9	378.476	579.068	478.772	4.58016	4.58016	4.58016	1.44217	0.0145865	0.0689545	104.532	6.7078	up
101	XMW3545	3-Hexene, 1-methoxy-, (Z)-	Ether	C7H14O	70220-06-3	283.084	335.909	309.496	23.2774	23.2774	23.2774	1.44227	0.00282648	0.0367443	13.296	3.73292	up
102	XMW2202	Benzeneacetic acid, 3,4-dihydroxy-	Acid	C8H8O4	102-32-9	53339.2	69606.1	61472.7	2522.62	2522.62	2522.62	1.44223	0.00628562	0.0459062	24.3686	4.60695	up
103	XMW2306	Ethanol, 2-(2-butoxyethoxy)-	Alcohol	C8H18O3	112-34-5	4842.38	7262.43	6052.4	2719.69	2740.41	2730.05	1.39734	0.0414749	0.141267	2.21696	1.14858	up
104	YZMW0094	3,4-dimethyl-2-(methyldisulfanyl)thiophene	Heterocyclic compound	C7H10S3	126876-26-4	15632.3	19911.8	17772.1	7789.86	6325.53	7057.69	1.42179	0.00757581	0.0506694	2.51812	1.33234	up
105	XMW0859	Phenol, 2,4-di-t-butyl-6-nitro-	Phenol	C14H21NO3	20039-94-5	5777.94	10132.1	7955.02	424.593	424.593	424.593	1.43866	0.0267478	0.100789	18.7356	4.22771	up
106	YZMW0315	2,2-Diisopropyl-1,3-dioxolane	Heterocyclic compound	C9H18O2	4421-10-7	10753.4	15082.5	12917.9	1736.79	2008.48	1872.63	1.43831	0.0123068	0.062252	6.89826	2.78623	up
107	XMW0889	Bicyclo[3.1.0]hex-2-ene, 4-methylene-1-(1-methylethyl)-	Terpenoids	C10H14	36262-09-6	2414.32	2979.04	2696.68	288.205	288.205	288.205	1.44214	0.00455028	0.0376775	9.35682	3.22602	up
108	XMW0894	Hexane, 3-ethyl-2-methyl-	Hydrocarbons	C9H20	16789-46-1	10542.7	12158	11350.4	133114	107717	120415	1.43624	0.00435942	0.0370674	0.09426	-3.40721	down
109	XMW0749	8-Hexadecyne	Hydrocarbons	C16H30	19781-86-3	60858.4	67890.3	64374.4	14231	9727.93	11979.5	1.43021	8.98815e-05	0.00556409	5.37373	2.42592	up
110	XMW0750	(E)-Tetradec-2-enal	Aldehyde	C14H26O	51534-36-2	13377.4	18136.2	15756.8	732.824	732.824	732.824	1.44208	0.00825725	0.0516078	21.5014	4.42636	up
111	XMW0952	4-Methylhexyl 3-methylbutanoate	Ester	C12H24O2	1215127-80-2	23748	30483.7	27115.8	11810.9	12151.6	11981.3	1.42886	0.0159151	0.0728508	2.26319	1.17836	up
112	YZMW0231	Methyl parathion	Sulfur compounds	C8H10NO5PS	298-00-0	113100	140181	126641	5114.8	5114.8	5114.8	1.44227	0.00411257	0.0369149	24.7596	4.62992	up
113	XMW1153	1R,4R,7R,11R-1,3,4,7-Tetramethyltricyclo[5.3.1.0(4,11)]undec-2-ene	Terpenoids	C15H24	137235-59-7	3045.77	5070.88	4058.33	1394.12	1132.42	1263.27	1.40321	0.0391182	0.135081	3.21256	1.68372	up
114	XMW1172	3,6-Dimethyl-4H-furo[3,2-c]pyran-4-one	Ketone	C9H8O3	36745-38-7	7121.31	12708.1	9914.69	115.936	579.678	347.807	1.39115	0.0265753	0.10043	28.5063	4.83321	up
115	XMW1189	Benzoic acid, 3,5-dihydroxy-, methyl ester	Ester	C8H8O4	2150-44-9	14909.9	18615.8	16762.9	3500.55	5529.26	4514.91	1.41257	0.00182525	0.026964	3.71279	1.8925	up
116	YZMW0225	4-n-Propylacetophenone	Ketone	C11H14O	2932-65-2	101432	147684	124558	23864.9	8168.66	16016.8	1.38187	0.00890929	0.05324	7.77673	2.95916	up
117	YZMW0217	.gamma.-Tetradecalactone	Ester	C14H26O2	2721-23-5	146958	167834	157396	59224	37762.4	48493.2	1.40877	0.000229385	0.0096492	3.24573	1.69854	up
118	XMW0977	Ethanone, 1-(2,4,6-trihydroxyphenyl)-	Ketone	C8H8O4	480-66-0	6483.55	6993.16	6738.36	2697.1	2039.68	2368.39	1.42555	8.25901e-05	0.0054177	2.84512	1.50849	up
119	XMW1000	(E)-5-((1R,3R,6S)-2,3-Dimethyltricyclo[2.2.1.02,6]heptan-3-yl)-2-methylpent-2-enal	Terpenoids	C15H22O	19903-70-9	116669	164878	140774	6164.88	5014.85	5589.87	1.44095	0.0103997	0.0577762	25.1837	4.65442	up
120	XMW1012	4-Methylthio-2-5-dimethoxyamphetamine	Amine	C12H19NO2S	61638-07-1	22860.4	25836.1	24348.3	8326.97	4739.65	6533.31	1.40128	0.000230096	0.0096492	3.72679	1.89793	up
121	YZMW0205	Phenol, 2,6-dimethyl-4-nitro-	Phenol	C8H9NO3	2423-71-4	47307.5	63590.5	55449	4529.08	3729.02	4129.05	1.44046	0.00816573	0.0516078	13.429	3.74728	up
122	WMW0204	Bicyclo[3.1.0]hexan-3-ol, 4-methylene-1-(1-methylethyl)-, acetate	Terpenoids	C12H18O2	3536-54-7	12978.4	8469.79	10724.1	4264.05	3902.73	4083.39	1.37827	0.0355997	0.12508	2.62628	1.39302	up
123	KMW0697	Hexadecanal	Aldehyde	C16H32O	629-80-1	14056.2	15811.2	14933.7	2996.1	3088.72	3042.41	1.44219	0.00176535	0.0266855	4.9085	2.29528	up
124	KMW0384	Benzene, (2-nitroethyl)-	Nitrogen compounds	C8H9NO2	6125-24-2	24270.7	28280.3	26275.5	1176.05	591.51	883.78	1.43245	0.00172295	0.026351	29.7308	4.89389	up
125	KMW0425	Benzothiazole	Heterocyclic compound	C7H5NS	95-16-9	10042.6	13832.6	11937.6	2782.61	2687.06	2734.83	1.43695	0.0137972	0.0674296	4.36503	2.12599	up
126	KMW0404	Naphthalene	Aromatics	C10H8	91-20-3	688190	757918	723054	261679	209363	235521	1.43283	7.28573e-05	0.0054177	3.07002	1.61825	up
127	KMW0390	Octanoic acid, ethyl ester	Ester	C10H20O2	106-32-1	8403.48	16848.6	12626	1881.3	459.567	1170.44	1.36067	0.0391736	0.135081	10.7875	3.43128	up
128	KMW0128	Hexanoic acid	Acid	C6H12O2	142-62-1	6800.92	9265.94	8033.43	1113.11	1078.87	1095.99	1.44048	0.0103467	0.0577762	7.32986	2.87378	up
129	KMW0212	Benzeneacetaldehyde	Aldehyde	C8H8O	122-78-1	48349.6	28598.4	38474	15109.8	12001.8	13555.8	1.35445	0.0455565	0.149892	2.8382	1.50497	up
130	KMW0577	2H-Pyran-2-one, 5,6-dihydro-6-pentyl-	Ketone	C10H16O2	54814-64-1	158164	196052	177108	78225.5	75262.8	76744.2	1.43349	0.0112948	0.0597435	2.30778	1.2065	up
131	KMW0602	Pentadecane	Hydrocarbons	C15H32	629-62-9	2.00682e+06	2.5951e+06	2.30096e+06	852900	722450	787675	1.42979	0.00965035	0.0555109	2.9212	1.54656	up
132	KMW0599	Dodecanoic acid, methyl ester	Ester	C13H26O2	111-82-0	3918.57	3412.81	3665.69	98481	123917	111199	1.44094	0.00461716	0.0377504	0.0329651	-4.92292	down
133	KMW0598	Tridecanal	Aldehyde	C13H26O	10486-19-8	13541.1	15718.3	14629.7	6633.68	7303.6	6968.64	1.43429	0.00376634	0.0369149	2.09936	1.06995	up
134	KMW0594	Dodecanoic acid, ethyl ester	Ester	C14H28O2	106-33-2	44976.1	31449	38212.5	6065.62	10364.8	8215.22	1.39367	0.0107483	0.0584637	4.65143	2.21768	up
135	KMW0580	2,4-Decadienoic acid, ethyl ester, (E,Z)-	Ester	C12H20O2	3025-30-7	88478	130942	109710	48391.7	36147.9	42269.8	1.3945	0.0242413	0.0939532	2.59548	1.376	up
136	KMW0660	2(3H)-Furanone, dihydro-5-(2-octenyl)-, (Z)-	Ester	C12H20O2	18679-18-0	198941	270816	234878	6543.53	6092.86	6318.19	1.44212	0.00813843	0.0516078	37.1749	5.21626	up
137	KMW0683	Heptadecane	Hydrocarbons	C17H36	629-78-7	275764	317070	296417	61220.5	40314.1	50767.3	1.4291	0.000379639	0.0117953	5.83874	2.54566	up
138	KMW0667	.tau.-Muurolol	Terpenoids	C15H26O	19912-62-0	8608.9	13006	10807.5	4327.77	4055.95	4191.86	1.40965	0.034467	0.12209	2.5782	1.36637	up
139	KMW0664	3-Cyclohexen-1-ol, 1-(1,5-dimethyl-4-hexenyl)-4-methyl-	Terpenoids	C15H26O	15352-77-9	16402.9	21141.8	18772.4	843.133	168.627	505.88	1.39946	0.0048548	0.0393862	37.1083	5.21367	up
140	KMW0654	Methyl tetradecanoate	Ester	C15H30O2	124-10-7	1057.22	120.73	588.974	3315.48	3998.31	3656.9	1.26281	0.00118306	0.0216616	0.161058	-2.63434	down
141	KMW0472	Indole	Heterocyclic compound	C8H7N	120-72-9	2944.29	3513.06	3228.67	116.958	116.958	116.958	1.4422	0.00277259	0.0364077	27.6053	4.78687	up
142	KMW0471	Quinoxaline, 2-methyl-	Heterocyclic compound	C9H8N2	7251-61-8	5387.02	5584.2	5485.61	328.54	328.54	328.54	1.44147	0.000121807	0.00688474	16.6969	4.06151	up
143	KMW0512	.alpha.-Cubebene	Terpenoids	C15H24	17699-14-8	3091.17	4911.33	4001.25	1400.78	727.647	1064.21	1.37275	0.0202893	0.0861964	3.75982	1.91066	up
144	KMW0540	Eugenol	Phenol	C10H12O2	97-53-0	41340.2	71874.7	56607.5	23782.5	10036.7	16909.6	1.31342	0.0302361	0.110724	3.34765	1.74315	up
145	KMW0514	Benzenepropanoic acid, ethyl ester	Ester	C11H14O2	2021-28-5	4999.74	9585.3	7292.52	2455.09	1092.24	1773.66	1.34233	0.0435586	0.145195	4.11156	2.03968	up
146	KMW0066	Hexanal	Aldehyde	C6H12O	66-25-1	390864	378622	384743	4.46069e+06	5.55078e+06	5.00574e+06	1.43968	0.00460123	0.0377504	0.0768605	-3.70161	down
147	D288	(Z)-Pentadec-6-en-2-one	Ketone	C15H28O	252931-22-9	102301	138655	120478	3169.49	2297.29	2733.39	1.4405	0.007823	0.0506694	44.0764	5.46194	up
148	D282	Citronellyl tiglate	Terpenoids	C15H26O2	24717-85-9	268925	367259	318092	7564.01	7272.69	7418.35	1.44221	0.00824501	0.0516078	42.8791	5.4222	up
149	D281	Avocadynofuran	Heterocyclic compound	C17H26O	24708-33-6	7859.15	8081.81	7970.48	2009.34	2142.3	2075.82	1.44115	1.81629e-06	0.000472236	3.83967	1.94098	up
150	D303	2H-Pyran-2-one, tetrahydro-6-nonyl-	Ketone	C14H26O2	2721-22-4	375060	434670	404865	150446	93484.5	121965	1.40622	0.000290307	0.0107828	3.31952	1.73097	up
151	D346	Methyl 6,6-dimethylbicyclo[3.1.1]hept-2-ene-2-carboxylate	Ester	C11H16O2	30649-97-9	10720.4	12018.4	11369.4	1369.41	1659.94	1514.68	1.44008	0.000907318	0.0179425	7.50612	2.90807	up
152	D354	3-Cyclohexene-1-carboxaldehyde, 4-(4-hydroxy-4-methylpentyl)-	Aldehyde	C13H22O2	31906-04-4	297305	418706	358005	2491.42	12457.1	7474.26	1.40461	0.00948018	0.0550189	47.8985	5.58191	up
153	D325	(3R,3aR,7S,8aS)-3,6,8,8-Tetramethyl-4,7,8,8a-tetrahydro-1H-3a,7-methanoazulen-2(3H)-one	Terpenoids	C15H22O	288249-25-2	4195.32	5731.17	4963.24	346.73	2219.82	1283.27	1.18764	0.00692647	0.048937	3.86764	1.95145	up
154	D322	(3S,3aR,6R,8aS)-3,7,7-Trimethyl-8-methylenehexahydro-1H-3a,6-methanoazulen-2(3H)-one	Terpenoids	C15H22O	28624-27-3	8231.17	12057.8	10144.5	393.441	393.441	393.441	1.44174	0.0125919	0.0634476	25.784	4.68841	up
155	D1352	Benzoic acid, 3-methoxy-	Acid	C8H8O3	586-38-9	7451.98	9288.27	8370.13	1730.95	346.19	1038.57	1.33155	0.000561586	0.0135197	8.05927	3.01065	up
156	D131	3-Pentyn-1-ol	Alcohol	C5H8O	10229-10-4	8986.56	8721.69	8854.13	120173	144930	132551	1.44024	0.00331846	0.0369149	0.0667976	-3.90406	down
157	D1241	Ethanol, 2-(methylthio)-	Alcohol	C3H8OS	5271-38-5	1080.37	767.829	924.101	14937.1	12317.5	13627.3	1.4403	0.00316185	0.0369149	0.0678126	-3.8823	down
158	D1026	1,7-Dioxacycloheptadecan-8-one	Ketone	C15H28O3	3391-83-1	85825.5	96641.3	91233.4	34888.4	24055.9	29472.2	1.41708	0.000152018	0.00814691	3.09558	1.63021	up
159	D1386	Propanoic acid, 2-methyl-, 1-methylethyl ester	Ester	C7H14O2	617-50-5	41020.1	37296.1	39158.1	588955	702117	645536	1.44098	0.00286447	0.0368694	0.0606599	-4.04311	down
160	D1401	Piperidine, 1-methyl-	Heterocyclic compound	C6H13N	626-67-5	4709.55	5004.26	4856.91	55612.6	54937.2	55274.9	1.44007	5.58716e-07	0.000363166	0.0878682	-3.50852	down
161	D1404	1-Octyne	Hydrocarbons	C8H14	629-05-0	100939	93913.3	97426.1	1.29269e+06	1.62507e+06	1.45888e+06	1.44006	0.00491453	0.0393862	0.0667815	-3.90441	down
162	D157	Propanoic acid, 2-methyl-, 3-phenyl-2-propenyl ester	Ester	C13H16O2	103-59-3	2065.31	3788.49	2926.9	388.34	47.207	217.773	1.3196	0.0282306	0.104261	13.4401	3.74847	up
163	D368	trans-11-Tetradecenyl acetate	Ester	C16H30O2	33189-72-9	10080.3	10389.2	10234.7	1644.14	1835.67	1739.91	1.44067	1.28327e-06	0.000472236	5.88235	2.55639	up
164	D377	Octadecane, 1-chloro-	Halogenated hydrocarbons	C18H37Cl	3386-33-2	33499.9	40133.9	36816.9	22090.3	11533.4	16811.9	1.30623	0.0084033	0.0520204	2.18994	1.13089	up
165	GMW0190	2-Methylpiperidine	Heterocyclic compound	C6H13N	109-05-7	105035	95133.4	100084	1.29187e+06	1.6472e+06	1.46954e+06	1.43999	0.00553434	0.0418293	0.0681059	-3.87608	down
166	GMW0186	4-Heptanol, 2,6-dimethyl-	Alcohol	C9H20O	108-82-7	11801.9	15883	13842.5	2701.92	2938.5	2820.21	1.43838	0.01103	0.0591892	4.90833	2.29523	up
167	GMW0248	Propanoic acid, phenylmethyl ester	Ester	C10H12O2	122-63-4	6004.15	6145.64	6074.89	2244.89	3377.74	2811.32	1.3808	0.00906399	0.0534856	2.16087	1.11161	up
168	GMW0313	Butanoic acid, 3-methyl-, 3-phenyl-2-propenyl ester	Ester	C14H18O2	140-27-2	433452	488092	460772	137798	149495	143647	1.44089	0.00169191	0.0261843	3.20767	1.68153	up
169	GMW0406	4-Hydroxy-β-damascone	Ketone	C13H20O2	102488-09-5	3718.73	5322.13	4520.43	2066.13	2240.51	2153.32	1.39992	0.034846	0.122764	2.09928	1.0699	up
170	GMW0349	Safrole	Heterocyclic compound	C10H10O2	94-59-7	6010.14	8016.06	7013.1	891.772	661.422	776.597	1.43699	0.00787324	0.0506694	9.03055	3.17481	up
171	GGMW0053	(Z)-4-Decen-1-ol	Alcohol	C10H20O	57074-37-0	39962.7	53860.6	46911.6	12156.6	10054.6	11105.6	1.43367	0.0109538	0.0591892	4.22415	2.07866	up
172	D383	11-Hexadecen-1-ol, acetate, (Z)-	Ester	C18H34O2	34010-21-4	22395.1	16017.5	19206.3	3868.14	4215.92	4042.03	1.42197	0.0142121	0.0674296	4.75165	2.24843	up
173	D74	4-Acetylanisole	Ketone	C9H10O2	100-06-1	1922.65	3263.54	2593.1	826.778	353.414	590.096	1.35656	0.0250138	0.0956323	4.39437	2.13566	up
174	KMW0706	1-Hexadecanol	Alcohol	C16H34O	36653-82-4	233631	293789	263710	53454.9	36929.4	45192.1	1.43108	0.00390748	0.0369149	5.8353	2.54481	up
175	QWMW1271	2(3H)-Furanone, dihydro-4-methyl-5-pentyl-	Ketone	C10H18O2	33673-62-0	186505	254053	220279	86442.7	83223.8	84833.3	1.4266	0.0199078	0.0851319	2.59661	1.37663	up
176	QWMW1265	Propane, 1-isothiocyanato-3-(methylthio)-	Ester	C5H9NS2	505-79-3	4602.66	6041.2	5321.93	1073.65	536.931	805.292	1.4107	0.00394943	0.0369149	6.6087	2.72437	up
177	WAMW0456	Homosalate	Ester	C16H22O3	118-56-9	5200.66	5713.27	5456.97	2816.91	1433.05	2124.98	1.33916	0.00769388	0.0506694	2.56801	1.36065	up
178	QWMW1216	Propanethioic acid, S-(2-furanylmethyl) ester	Ester	C8H10O2S	59020-85-8	71224.2	90636.5	80930.3	26010.5	25884	25947.2	1.43748	0.0102261	0.0575493	3.11904	1.6411	up
179	QWMW0884	Propanoic acid, 2-methyl-, 4-formyl-2-methoxyphenyl ester	Ester	C12H14O4	20665-85-4	16600.3	23546	20073.2	954.383	190.877	572.63	1.39804	0.00973549	0.0557539	35.0544	5.13152	up
180	QWMW1087	Geranyl tiglate	Terpenoids	C15H24O2	7785-33-3	28331.2	33743	31037.1	6605.6	4452.39	5529	1.42976	0.001267	0.0222019	5.61351	2.4889	up
181	QWMW1028	Massoilactone	Ester	C10H16O2	51154-96-2	16476.8	25760.5	21118.6	10254.8	7866.17	9060.49	1.3731	0.0388966	0.134842	2.33085	1.22085	up
182	WAMW0513	Maleic hydrazide	Nitrogen compounds	C4H4N2O2	123-33-1	248151	283996	266074	54284.9	38932.4	46608.7	1.43362	0.000541869	0.0135197	5.70867	2.51316	up
183	WMW0077	1-Tridecyne	Hydrocarbons	C13H24	26186-02-7	18906.9	18309.9	18608.4	7758.97	7565.51	7662.24	1.43933	6.70997e-05	0.0054177	2.42858	1.28012	up
184	WMW0144	1-Heptadecene	Hydrocarbons	C17H34	6765-39-5	66461.1	75343.1	70902.1	14840.3	13229.1	14034.7	1.44104	0.00152425	0.0250827	5.05191	2.33683	up
185	WAMW2198	Benzenemethanol, .alpha.-(trichloromethyl)-, acetate	Ester	C10H9Cl3O2	90-17-5	41063	37707.4	39385.2	23871.5	4774.31	14322.9	1.13019	0.0415291	0.141267	2.7498	1.45933	up
186	WAMW0646	Cyclohexanol, 5-methyl-2-(1-methylethyl)-	Alcohol	C10H20O	1490-04-6	3523.3	5716.64	4619.97	43.8898	43.8898	43.8898	1.442	0.0186116	0.08092	105.263	6.71785	up
187	WAMW1559	3-Penten-2-one, 3-methyl-	Ketone	C6H10O	565-62-8	135871	150843	143357	1.97717e+06	1.62638e+06	1.80178e+06	1.43785	0.00365677	0.0369149	0.0795643	-3.65174	down
188	WAMW1474	Butanamide, 3-methyl-	Amine	C5H11NO	541-46-8	7736.5	9236.87	8486.69	3848.45	3626.37	3737.41	1.43596	0.00721188	0.0496055	2.27074	1.18316	up
189	WAMW1043	Pentadecanal-	Aldehyde	C15H30O	2765-11-9	100024	114061	107043	23206.5	15690.8	19448.7	1.42988	0.00027939	0.0106826	5.50386	2.46044	up
190	WAMW0870	Cyclohexanol, 2-(1,1-dimethylethyl)-, acetate, cis-	Ester	C12H22O2	20298-69-5	17085.7	20832.5	18959.1	6338.04	9036.37	7687.2	1.40266	0.00161587	0.0259337	2.46632	1.30236	up
191	WAMW0654	Benzene, 1,3-dimethoxy-	Ether	C8H10O2	151-10-0	3041.55	3779.46	3410.51	954.605	789.833	872.219	1.43578	0.00513027	0.0398731	3.91015	1.96722	up
192	WAMW1843	1H-Pyrrole, 2-methyl-	Heterocyclic compound	C5H7N	636-41-9	37314.1	41503.8	39409	540126	447087	493606	1.43789	0.00342448	0.0369149	0.0798389	-3.64677	down
193	WAMW1761	3-Hexanol, 5-methyl-	Alcohol	C7H16O	623-55-2	4366.11	4262.94	4314.53	67275.8	53615.8	60445.8	1.4396	0.00489712	0.0393862	0.0713784	-3.80837	down
194	QWMW0818	Bis(2-furfuryl)disulfide	Heterocyclic compound	C10H10O2S2	4437-20-1	55271.3	71191	63231.1	10391.2	9178.84	9785	1.44018	0.00705285	0.0495606	6.46205	2.69199	up
195	NMW0207	Naphthalene, 1,8-dimethyl-	Aromatics	C12H12	569-41-5	20192.5	27529.5	23861	8853.2	7251.49	8052.34	1.42343	0.0141894	0.0674296	2.96324	1.56717	up
196	NMW0192	Benzene, 1-methoxy-4-nitro-	Ether	C7H7NO3	100-17-4	13679.9	19212.4	16446.2	3644	728.8	2186.4	1.32396	0.00407461	0.0369149	7.52203	2.91112	up
197	NMW0158	Benzene, 1-methoxy-2-nitro-	Ether	C7H7NO3	91-23-6	6978.7	13110.8	10044.8	3921.63	488.396	2205.01	1.17851	0.0282111	0.104261	4.55542	2.18758	up
198	NMW0156	Benzene, (isothiocyanatomethyl)-	Ester	C8H7NS	622-78-6	5602.6	6803.36	6202.98	2324.05	837.467	1580.76	1.33358	0.00133784	0.0228841	3.92405	1.97234	up
199	NMW0211	1-Cyclohexene-1-carboxylic acid, 4-(1-methylethenyl)-	Terpenoids	C10H14O2	7694-45-3	24649.6	35186.6	29918.1	11392.3	9400.69	10396.5	1.41782	0.020401	0.0863887	2.87771	1.52492	up
200	NMW0223	1,2,4-Benzenetriol	Alcohol	C6H6O3	533-73-3	114934	157121	136028	50055.7	45277.5	47666.6	1.42775	0.0174544	0.077708	2.85374	1.51285	up
201	KMW0726	1-Tetradecanol	Alcohol	C14H30O	112-72-1	1.19834e+06	1.53959e+06	1.36896e+06	223684	171657	197671	1.43697	0.00605257	0.0446442	6.92548	2.79191	up
202	KMW0711	Nonadecane	Hydrocarbons	C19H40	629-92-5	97288.2	113900	105594	41190.4	24955.3	33072.9	1.3998	0.000415717	0.0122825	3.19276	1.67481	up
203	NMW0050	Benzyl nitrile	Nitrogen compounds	C8H7N	140-29-4	4003.85	4924.53	4464.19	66.3644	66.3644	66.3644	1.44216	0.00363235	0.0369149	67.2678	6.07184	up
204	NMW0137	4H-Pyran-4-one, 5-hydroxy-2-(hydroxymethyl)-	Ketone	C6H6O4	501-30-4	23142.9	20565.8	21854.4	3676.05	3676.05	3676.05	1.43777	0.00167059	0.0261659	5.94506	2.57169	up
205	QWMW0439	Pentanal, 2,3-dimethyl-	Aldehyde	C7H14O	32749-94-3	16723.4	19400.2	18061.8	262851	214827	238839	1.43688	0.0038299	0.0369149	0.0756233	-3.72502	down
206	QWMW0774	Benzenecarbothioic acid, S-methyl ester	Ester	C8H8OS	5925-68-8	7095.97	8646	7870.98	921.479	818.366	869.923	1.44148	0.00392913	0.0369149	9.04791	3.17758	up
207	QWMW0733	(Z)-Hex-3-enyl (E)-2-methylbut-2-enoate	Ester	C11H18O2	67883-79-8	30826.6	29930.1	30378.3	2471.55	13176.1	7823.81	1.21876	0.0176964	0.078229	3.88281	1.9571	up
208	QWMW0674	Disulfide, diphenyl	Sulfur compounds	C12H10S2	882-33-7	5597.43	7897.41	6747.42	1023.7	1088.2	1055.95	1.43883	0.0132838	0.0661893	6.38991	2.67579	up
209	NMW0391	Fuberidazole	Heterocyclic compound	C11H8N2O	3878-19-1	9989.05	11448.1	10718.6	4240.23	2596.35	3418.29	1.40062	0.000351988	0.0117953	3.13565	1.64876	up
210	NMW0386	Lidocaine	Heterocyclic compound	C14H22N2O	137-58-6	71255.7	81697.8	76476.8	28097.4	17020.6	22559	1.40407	0.000258556	0.0101855	3.39008	1.76132	up
211	NMW0385	(E)-Hexadec-2-enal	Aldehyde	C16H30O	22644-96-8	3612.53	5231.92	4422.22	123.018	123.018	123.018	1.44201	0.0116179	0.0606555	35.9479	5.16783	up
212	NMW0375	Dioxacarb	Heterocyclic compound	C11H13NO4	6988-21-2	5586.7	7163.28	6374.99	1194.16	1181.25	1187.7	1.44082	0.00760697	0.0506694	5.3675	2.42425	up
213	NMW0359	3,7,11-Trimethyl-dodeca-2,6,10-trienoic acid	Acid	C15H24O2	7548-13-2	10544.3	10021.8	10283	1810.04	1933.26	1871.65	1.4395	0.000162938	0.00814691	5.49409	2.45788	up
214	NMW0350	(S,E)-4-Hydroxy-3,5,5-trimethyl-4-(3-oxobut-1-en-1-yl)cyclohex-2-enone	Terpenoids	C13H18O3	39763-33-2	2694.57	3263.58	2979.07	799.094	651.519	725.307	1.43627	0.00337768	0.0369149	4.10733	2.0382	up
215	NMW0329	Benzoic acid, 3,4,5-trihydroxy-	Acid	C7H6O5	149-91-7	11554.6	13014.2	12284.4	4594.04	3060.12	3827.08	1.41426	0.000160604	0.00814691	3.20986	1.68251	up
216	NMW0313	Phenol, 4-(3-hydroxy-1-propenyl)-2-methoxy-	Phenol	C10H12O3	458-35-5	26556.8	31366.3	28961.5	2492.53	2192.08	2342.3	1.44163	0.00262391	0.0355321	12.3646	3.62814	up
217	NMW0297	Oxirane, tetradecyl-	Heterocyclic compound	C16H32O	7320-37-8	211158	285172	248165	5002.55	4721.84	4862.2	1.44221	0.00762299	0.0506694	51.0396	5.67355	up
218	NMW0292	Azelaic acid	Acid	C9H16O4	123-99-9	44722.9	59328.4	52025.7	1515	303.001	909.003	1.40745	0.0064447	0.0465451	57.2338	5.8388	up
219	XMW0853*379	Neointermedeol	Terpenoids	C15H26O	5945-72-2	26952	36752.6	31852.3	1560.81	1872.59	1716.7	1.44106	0.00864702	0.0523672	18.5544	4.21369	up
220	WAMW1601*266	2,3-Octanedione	Ketone	C8H14O2	585-25-1	5336.95	5958.04	5647.49	19337.1	15832.2	17584.7	1.42819	0.00585269	0.043727	0.32116	-1.63863	down
221	NMW0200*147	1,6,10-Dodecatriene, 7,11-dimethyl-3-methylene-	Terpenoids	C15H24	77129-48-7	17681.6	21149.3	19415.5	3507.42	3171.78	3339.6	1.44124	0.00359417	0.0369149	5.81371	2.53946	up
222	YC_1381*289	Naphthalene, 1,3-dimethyl-	Aromatics	C12H12	575-41-7	61302.6	97384.2	79343.4	10326.5	7432.02	8879.25	1.43212	0.0205978	0.0866576	8.93583	3.1596	up
223	KMW0720*304	trans-Isoeugenol	Phenol	C10H12O2	5932-68-3	204182	345902	275042	2204.97	11024.8	6614.91	1.4009	0.0220981	0.0903381	41.5791	5.37779	up
224	NMW0142*081	Cyclohexanol, 1-methyl-4-(1-methylethylidene)-, acetate	Ester	C12H20O2	10235-63-9	6042.58	11313.2	8677.89	3368.44	1672.29	2520.37	1.33561	0.0451355	0.149303	3.4431	1.78371	up
225	YZMW0497*223	1,3-Benzenediol, 2-methyl-	Alcohol	C7H8O2	608-25-3	7729.57	9248.02	8488.8	2275.17	1484.34	1879.75	1.4231	0.000887796	0.0179425	4.51592	2.17502	up
226	D408*420	(1Alpha,3beta,4beta)-p-menthane-3,8-diol	Terpenoids	C10H20O2	3564-95-2	8019.92	8149.66	8084.79	3151.69	4305.97	3728.83	1.40495	0.00533236	0.0407769	2.16819	1.11649	up
227	KMW0257*155	Bicyclo[3.1.0]hexan-2-ol, 2-methyl-5-(1-methylethyl)-, (1.alpha.,2.beta.,5.alpha.)-	Terpenoids	C10H18O	15537-55-0	6653.08	8821.36	7737.22	879.008	1271.53	1075.27	1.43285	0.00720868	0.0496055	7.19562	2.84712	up
228	XMW3198*155	5-Isopropyl-2-methylbicyclo[3.1.0]hexan-2-ol	Terpenoids	C10H18O	546-79-2	6653.08	8821.36	7737.22	879.008	1271.53	1075.27	1.43285	0.00720868	0.0496055	7.19562	2.84712	up
229	YZMW0120*190	Butanoic acid, 2-amino-, (S)-	Acid	C4H9NO2	1492-24-6	6865.35	6068.98	6467.16	2406.81	3226.52	2816.67	1.40282	0.000381078	0.0117953	2.29603	1.19914	up
230	YZMW0215*190	Butanoic acid, 2-amino-, (R)-	Acid	C4H9NO2	2623-91-8	6865.35	6068.98	6467.16	2406.81	3226.52	2816.67	1.40282	0.000381078	0.0117953	2.29603	1.19914	up
231	KMW0264*022	Pyrazine, 3-ethyl-2,5-dimethyl-	Heterocyclic compound	C8H12N2	13360-65-1	22497.5	36343.5	29420.5	3987.42	4101.82	4044.62	1.4351	0.0239168	0.0936501	7.27398	2.86275	up
232	WAMW0550*022	Pyrazine, 2,6-diethyl-	Heterocyclic compound	C8H12N2	13067-27-1	22497.5	36343.5	29420.5	3987.42	4101.82	4044.62	1.4351	0.0239168	0.0936501	7.27398	2.86275	up
233	KMW0269*022	2,3-Dimethyl-5-ethylpyrazine	Heterocyclic compound	C8H12N2	15707-34-3	22497.5	36343.5	29420.5	3987.42	4101.82	4044.62	1.4351	0.0239168	0.0936501	7.27398	2.86275	up
234	QWMW1280*351	Isopulegol acetate	Terpenoids	C12H20O2	57576-09-7	4272.83	4540.62	4406.72	1598.62	2672.91	2135.77	1.34004	0.0139339	0.0674296	2.0633	1.04495	up
235	WAMW0403*178	Cyclopentanone, 2-methyl-	Ketone	C6H10O	1120-72-5	64391.8	64249.1	64320.4	761083	632451	696767	1.43967	0.00342942	0.0369149	0.0923127	-3.43733	down
236	XMW0569*393	2-Hexanol, (R)-	Alcohol	C6H14O	26549-24-6	9942.72	8821.17	9381.94	115914	119735	117825	1.4421	3.0202e-05	0.00490782	0.0796263	-3.65061	down
237	YZMW0707*271	1-Naphthalenol	Phenol	C10H8O	90-15-3	589.356	589.356	589.356	5603.96	7525.27	6564.62	1.43742	0.00850608	0.0521599	0.0897777	-3.4775	down
238	GMW0401*437	3-Hexen-1-ol	Alcohol	C6H12O	544-12-7	8770.59	10057	9413.81	129921	104738	117330	1.43679	0.00442333	0.0370989	0.0802338	-3.63965	down
239	XMW0742*368	10,10-Dimethyl-2,6-dimethylenebicyclo[7.2.0]undecane	Terpenoids	C15H24	357414-37-0	32663.6	55063	43863.3	5659.81	3027.2	4343.5	1.41965	0.0244315	0.0939675	10.0986	3.33608	up
240	KMW0194*240	2-Octanol	Alcohol	C8H18O	123-96-6	44402.2	55473.4	49937.8	23933.1	18965.6	21449.4	1.4161	0.00515284	0.0398731	2.32817	1.2192	up
241	KMW0046*185	2-Hexanone	Ketone	C6H12O	591-78-6	6699.6	2298.67	4499.14	27505.7	46758.2	37131.9	1.38843	0.0231655	0.0932359	0.121166	-3.04494	down
242	YZMW0646*177	5-Hexenal	Aldehyde	C6H10O	764-59-0	1411.93	1072.48	1242.21	17338.7	12372.3	14855.5	1.43747	0.010635	0.0580905	0.0836192	-3.58002	down
243	WMW0044*177	3-Hexenal	Aldehyde	C6H10O	4440-65-7	1411.93	1072.48	1242.21	17338.7	12372.3	14855.5	1.43747	0.010635	0.0580905	0.0836192	-3.58002	down
244	KMW0095*005	2-Hexenal	Aldehyde	C6H10O	505-57-7	60810.6	67822	64316.3	768009	640322	704166	1.43766	0.00322526	0.0369149	0.0913369	-3.45266	down
245	WAMW1298*175	3-Furanmethanol	Alcohol	C5H6O2	4412-91-3	7335.4	8671.05	8003.23	120777	98341.3	109559	1.43646	0.00393772	0.0369149	0.0730493	-3.77498	down
246	XMW0003*298	Phenol, 2,4-dichloro-	Phenol	C6H4Cl2O	120-83-2	21816.9	22979.5	22398.2	8095.07	6188.77	7141.92	1.4291	8.33492e-05	0.0054177	3.13616	1.649	up
247	YZMW0039*232	Phenol, 3-chloro-	Phenol	C6H5ClO	108-43-0	730.306	1375.23	1052.77	189.706	37.9412	113.824	1.334	0.0315334	0.114188	9.2491	3.20931	up
248	D400*124	11-Tetradecen-1-ol, (E)-	Alcohol	C14H28O	35153-18-5	927893	1.16917e+06	1.04853e+06	175212	136936	156074	1.43764	0.00512069	0.0398731	6.71818	2.74807	up
249	KMW0125*010	Pyrazine, 2,5-dimethyl-	Heterocyclic compound	C6H8N2	123-32-0	7109.88	14175.7	10642.8	195.448	195.448	195.448	1.43967	0.0360685	0.126046	54.4534	5.76695	up

## Sheet: Table S4
Supplementary Table S4. DEVOCs of pear fruit in CK 80d_vs_1-MCP+HVEF 80d.
NO.	Index	Compounds	物质	Class I	物质一级分类	Formula	CAS	Treat-C-80-1	Treat-C-80-2	Treat-C-80-3	CK-80-1	CK-80-2	CK-80-3	VIP	P-value	FDR	Fold_Change	Log2FC	Type
1	KMW0616*152	Naphthalene, 1,2,3,4,4a,5,6,8a-octahydro-7-methyl-4-methylene-1-(1-methylethyl)-, (1.alpha.,4a.beta.,8a.alpha.)-	γ-杜松烯	Terpenoids	萜类	C15H24	39029-41-9	8539.09	13018.9	10779	32846.2	60564.2	46705.2	1.43126	0.0430792	0.286867	0.230788	-2.11536	down
2	KMW0606*061	.alpha.-Muurolene	α-衣兰油烯	Terpenoids	萜类	C15H24	10208-80-7	1875.52	2551.67	2213.59	4298.08	7188.86	5743.47	1.40033	0.0452986	0.287528	0.38541	-1.37553	down
3	XMW0186*139	3,5-Octadien-2-one, (E,E)-	(E，E)-3,5-辛二烯-2-酮	Ketone	酮	C8H12O	30086-02-3	15035.6	14026.8	14531.2	26063.4	36701.2	31382.3	1.44016	0.0306847	0.244348	0.463038	-1.1108	down
4	XMW0797*083	Naphthalene, 1,2,4a,5,6,8a-hexahydro-4,7-dimethyl-1-(1-methylethyl)-,[1R-(1.alpha.,4a.alpha.,8a.alpha.)]-	[1R-(1α,4aα,8aα)]-1,2,4a,5,6,8a-六氢-4,7-二甲基-1-(1-甲基乙基)萘	Terpenoids	萜类	C15H24	17627-24-6	336.518	4666.59	2501.56	9374.8	17594.5	13484.7	1.18896	0.0258234	0.226478	0.185511	-2.43042	down
5	XMW0548*368	Bicyclo[7.2.0]undecane, 10,10-dimethyl-2,6-bis(methylene)-, [1S-(1R*,9S*)]-	[1S-(1R *，9S *)]10,10-二甲基-2,6-双(亚甲基)双环[7.2.0]十一烷	Terpenoids	萜类	C15H24	136296-38-3	32663.6	55063	43863.3	75771.3	128941	102356	1.33159	0.046472	0.287528	0.428537	-1.22251	down
6	XMW0404	2,5-Furandicarboxaldehyde	2,5-呋喃甲醛	Aldehyde	醛	C6H4O3	823-82-5	428.904	3383.52	1906.21	7252.84	10599.7	8926.3	1.24034	0.00576494	0.116825	0.21355	-2.22735	down
7	XMW0247	Benzene, 1-methyl-4-(1,2,2-trimethylcyclopentyl)-, (R)-	(R)-1-甲基-4-(1,2,2-三甲基环戊基)苯	Terpenoids	萜类	C15H22	16982-00-6	1770.43	2014.77	1892.6	6737.65	12763.4	9750.54	1.45194	0.0454642	0.287528	0.194102	-2.36511	down
8	XMW0250	1-Pentanone, 1-(4-methylphenyl)-	1-(4-甲基苯基)-1-戊酮	Ketone	酮	C12H16O	1671-77-8	13937.8	22159.4	18048.6	31010.5	50288.7	40649.6	1.34805	0.0398636	0.281212	0.444004	-1.17135	down
9	XMW1378	4,6-Octadiyn-3-one, 2-methyl-	2-甲基-4,6-辛二炔-3-酮	Ketone	酮	C9H10O	29743-33-7	65871.8	63621.4	64746.6	21467.7	41514	31490.9	1.33464	0.0276974	0.233482	2.05604	1.03987	up
10	XMW2932	4-Methylpentyl 4-methylpentanoate	4-甲基戊酯-4-甲基戊酸酯	Ester	酯	C12H24O2	35852-42-7	9292.62	10763	10027.8	32117	30372.7	31244.9	1.48882	7.23031e-06	0.00938494	0.320943	-1.63961	down
11	XMW1471	1-Butanamine, N-methyl-N-2-propenyl-	N-甲基-N-2-丙烯基-1-丁胺	Amine	胺	C8H17N	24209-62-9	378.476	579.068	478.772	4.58016	4.58016	4.58016	1.48964	0.0145865	0.176947	104.532	6.7078	up
12	XMW1476	1-Propanone, 1-(4-methoxyphenyl)-	1-(4-甲氧基苯基)-1-丙酮	Ketone	酮	C10H12O2	121-97-1	20364.5	29680.9	25022.7	83566.6	155746	119656	1.44004	0.0431958	0.286867	0.209122	-2.25759	down
13	XMW1478	Geranyl isobutyrate	异丁酸香叶酯	Terpenoids	萜类	C14H24O2	2345-26-8	7744.54	9377.96	8561.25	20470.7	36875.2	28673	1.42765	0.0499428	0.287528	0.298582	-1.7438	down
14	XMW3545	3-Hexene, 1-methoxy-, (Z)-	(Z)-1-甲氧基-3-己烯	Ether	醚	C7H14O	70220-06-3	283.084	335.909	309.496	23.2774	23.2774	23.2774	1.49085	0.00282648	0.102372	13.296	3.73292	up
15	XMW0738	Benzoic acid, 4-amino-, methyl ester	4-氨基苯甲酸甲酯	Ester	酯	C8H9NO2	619-45-4	1713.81	32574.9	17144.4	89134	179987	134561	1.22183	0.0354204	0.265755	0.12741	-2.97245	down
16	YZMW0146	2-Methoxy-4-chloro-phenol	2-甲氧基-4-氯苯酚	Phenol	酚	C7H7ClO2	16766-30-6	4678.68	2818.65	3748.66	7383.07	10561.6	8972.33	1.37738	0.0135895	0.167992	0.417803	-1.25911	down
17	YZMW0159	1H-Benzimidazole, 2-ethyl-	2-乙基-1H-苯并咪唑	Heterocyclic compound	杂环化合物	C9H10N2	1848-84-6	978.334	1713.11	1345.72	2873.35	5183.03	4028.19	1.37216	0.0458967	0.287528	0.334076	-1.58175	down
18	XMW1172	3,6-Dimethyl-4H-furo[3,2-c]pyran-4-one	3,6-二甲基-4H-呋喃并[3,2-c]吡喃-4-酮	Ketone	酮	C9H8O3	36745-38-7	7121.31	12708.1	9914.69	16047	24992.8	20519.9	1.29871	0.0335211	0.257458	0.483175	-1.04938	down
19	KMW0161	3-Octanone	3-辛酮	Ketone	酮	C8H16O	106-68-3	1180.9	6933.44	4057.17	13135.6	12832	12983.8	1.20117	0.032601	0.25339	0.31248	-1.67816	down
20	D111	2-Propenal, 2-methyl-3-phenyl-	2-甲基-3-苯基-2-丙醛	Aldehyde	醛	C10H10O	101-39-3	2207.64	2163.92	2185.78	5908.85	5197.45	5553.15	1.48801	0.00359413	0.116825	0.393611	-1.34516	down
21	D432	8-Dodecen-1-ol, acetate, (E)-	(E)-8-十二碳烯醇乙酸酯	Ester	酯	C14H26O2	38363-29-0	8036.39	7847.87	7942.13	23575.1	20138.2	21856.7	1.48673	0.00494095	0.116825	0.363373	-1.46048	down
22	QWMW0923	Oxacycloheptadec-8-en-2-one, (8Z)-	（8Z）-1-氧杂环庚烷-8-烯-2-酮	Ketone	酮	C16H28O2	123-69-3	19969.9	17668.9	18819.4	10241.4	7044.46	8642.95	1.43301	0.00132712	0.0697522	2.17742	1.12262	up
23	WAMW2198	Benzenemethanol, .alpha.-(trichloromethyl)-, acetate	结晶玫瑰	Ester	酯	C10H9Cl3O2	90-17-5	41063	37707.4	39385.2	4774.31	4774.31	4774.31	1.49229	0.000782398	0.0483597	8.2494	3.04429	up
24	WAMW0717	2-Undecanol	2-十一醇	Alcohol	醇	C11H24O	1653-30-1	3413.44	3290.62	3352.03	10782.3	9709.62	10245.9	1.49011	0.00179314	0.0802585	0.327157	-1.61195	down
25	NMW0225	Acetamide, N-(2-phenylethyl)-	N-(2-苯乙基)乙酰胺	Amine	胺	C10H13NO	877-95-2	2396.65	479.329	1437.99	9358.62	19151.9	14255.3	1.36918	0.0409651	0.284689	0.100874	-3.30937	down
26	QWMW0325	Furan, 2-[(methylthio)methyl]-	2-[(甲硫基)甲基]呋喃	Heterocyclic compound	杂环化合物	C6H8OS	1438-91-1	6593.53	8749.57	7671.55	12563.2	19052.1	15807.6	1.38293	0.0382339	0.275709	0.485307	-1.04303	down
27	XMW0264*152	Bicyclo[4.4.0]dec-1-ene, 2-isopropyl-5-methyl-9-methylene-	2-异丙基-5-甲基-9-亚甲基双环[4.4.0]-1-癸烯	Terpenoids	萜类	C15H24	150320-52-8	8539.09	13018.9	10779	32846.2	60564.2	46705.2	1.43126	0.0430792	0.286867	0.230788	-2.11536	down
28	XMW0176*061	Naphthalene, 1,2,4a,5,6,8a-hexahydro-4,7-dimethyl-1-(1-methylethyl)-, (1.alpha.,4a.alpha.,8a.alpha.)-	[1α,4aα,8aα]-1,2,4a,5,6,8a-六氢-4-7-二甲基-1-[1-甲基乙基]萘	Terpenoids	萜类	C15H24	31983-22-9	1875.52	2551.67	2213.59	4298.08	7188.86	5743.47	1.40033	0.0452986	0.287528	0.38541	-1.37553	down
29	XMW0742*368	10,10-Dimethyl-2,6-dimethylenebicyclo[7.2.0]undecane	10,10-二甲基-2,6-亚甲基双环[7.2.0]十一烷	Terpenoids	萜类	C15H24	357414-37-0	32663.6	55063	43863.3	75771.3	128941	102356	1.33159	0.046472	0.287528	0.428537	-1.22251	down

## Sheet: Table S5
Supplementary Table S5. DEVOCs of pear fruit inCK0_ CK 80d_vs_1-MCP+HVEF 80d.
Index	Compounds	Class I	Formula	CAS	CK-0-1	CK-0-2	CK-0-3	CK-80-1	CK-80-2	CK-80-3	Treat-C-80-1	Treat-C-80-2	Treat-C-80-3	VIP	P-value	FDR	Type
KMW0655*379	5-Azulenemethanol, 1,2,3,3a,4,5,6,7-octahydro-.alpha.,.alpha.,3,8-tetramethyl-, [3S-(3.alpha.,3a.beta.,5.alpha.)]-	Terpenoids	C15H26O	22451-73-6	1560.81	1872.59	1716.7	28492.9	45576.9	37034.9	26952	36752.6	31852.3	1.61752	0.0005441	0.00411555	sig
WMW0205*266	2,5-Octanedione	Ketone	C8H14O2	3214-41-3	19337.1	15832.2	17584.7	5035.62	1007.12	3021.37	5336.95	5958.04	5647.49	1.00441	5.6783e-05	0.000769883	sig
KMW0573*147	(E)-.beta.-Farnesene	Terpenoids	C15H24	18794-84-8	3507.42	3171.78	3339.6	34062.7	72561.3	53312	17681.6	21149.3	19415.5	1.20668	0.00414331	0.0182951	sig
KMW0563*085	5,9-Undecadien-2-one, 6,10-dimethyl-, (E)-	Ketone	C13H22O	3796-70-1	27333.8	42620.8	34977.3	39443.8	37748.1	38595.9	26994.2	19251.7	23123	1.23506	0.020547	0.0574875	sig
KMW0672*289	Naphthalene, 2,6-dimethyl-	Aromatics	C12H12	581-42-0	21253	16440	18846.5	103334	189222	146278	100453	162229	131341	1.59134	0.00421227	0.0184517	sig
KMW0710*304	Phenol, 2-methoxy-4-(1-propenyl)-	Phenol	C10H12O2	97-54-1	2204.97	11024.8	6614.91	443783	636959	540371	204182	345902	275042	1.48415	0.000250209	0.00244754	sig
NMW0165*223	Orcinol	Phenol	C7H8O2	504-15-4	2275.17	1484.34	1879.75	8629.2	13512.7	11070.9	7729.57	9248.02	8488.8	1.49652	0.000737291	0.00502207	sig
NMW0149*311	Geranic acid	Terpenoids	C10H16O2	459-80-3	6579.75	7537	7058.38	9197.29	7582.31	8389.8	8958.76	9667.29	9313.03	1.69235	0.00888109	0.0300893	sig
XMW0935*447	(E)-2,6-Dimethylocta-2,5,7-trien-4-one	Terpenoids	C10H14O	33746-72-4	7809.15	8132.35	7970.75	9364.25	9782.75	9573.5	9255.62	9172.61	9214.12	1.42165	3.48099e-05	0.000566096	sig
NMW0126*047	2-Propen-1-ol, 3-phenyl-, (E)-	Alcohol	C9H10O	4407-36-7	1987.36	1874.88	1931.12	3139.08	3130.13	3134.6	3181.28	3540.16	3360.72	1.7513	7.50641e-06	0.000187805	sig
NMW0109*224	1,2-Benzenediol, 3-methyl-	Alcohol	C7H8O2	488-17-5	64881.9	81805.1	73343.5	85325.4	76999.9	81162.7	90959.8	92686.9	91823.3	1.62023	0.0171364	0.0514884	sig
NMW0099*238	Quinoline	Heterocyclic compound	C9H7N	91-22-5	4039.21	3974.63	4006.92	6372.67	13648	10010.4	5855.27	8194.39	7024.83	1.0656	0.0431418	0.0994367	sig
NMW0015*017	Cyclohexene, 1-methyl-4-(1-methylethenyl)-, (S)-	Terpenoids	C10H16	5989-54-8	48257.7	36740.2	42499	35235.9	32975.7	34105.8	34104.7	35754.5	34929.6	1.2831	0.0442016	0.100738	sig
NMW0007*140	2,4-Cycloheptadien-1-one, 2,6,6-trimethyl-	Terpenoids	C10H14O	503-93-5	114440	107311	110875	153178	179955	166567	144809	154053	149431	1.32556	0.000519136	0.00408729	sig
KMW0220*015	3-Carene	Terpenoids	C10H16	13466-78-9	4306.08	2605.59	3455.83	2213.64	2973.12	2593.38	2119.94	1636.55	1878.25	1.633	0.0362118	0.088059	sig
KMW0326*263	2-Nonenal, (Z)-	Aldehyde	C9H16O	60784-31-8	4910.56	2515.43	3712.99	16065.2	25084.2	20574.7	12559.2	32050	22304.6	1.58041	0.0195687	0.0557074	sig
KMW0301*155	Bicyclo[3.1.0]hexan-2-ol, 2-methyl-5-(1-methylethyl)-, (1.alpha.,2.alpha.,5.alpha.)-	Terpenoids	C10H18O	17699-16-0	879.008	1271.53	1075.27	9444.94	19692.2	14568.6	6653.08	8821.36	7737.22	1.38885	0.00469495	0.0197674	sig
KMW0268*022	Pyrazine, 2-ethyl-3,5-dimethyl-	Heterocyclic compound	C8H12N2	13925-07-0	3987.42	4101.82	4044.62	26561.4	35417.8	30989.6	22497.5	36343.5	29420.5	1.62211	0.000719452	0.00495242	sig
XMW1392*433	2-Methyl-7-exo-vinylbicyclo[4.2.0]oct-1(2)-ene	Hydrocarbons	C11H16	107914-89-6	10270.6	9738.02	10004.3	9898.9	10541.5	10220.2	10589.4	10688.7	10639.1	1.51958	0.0470688	0.106129	sig
KMW0452*080	Benzaldehyde, 4-(1-methylethyl)-	Terpenoids	C10H12O	122-03-2	12004.4	11117.3	11560.9	9935.58	10411.8	10173.7	9787.05	9515.36	9651.2	1.7938	0.000616854	0.00448339	sig
NMW0181*289	Naphthalene, 1,6-dimethyl-	Aromatics	C12H12	575-43-9	10326.5	7432.02	8879.25	60627.7	124760	92693.8	61302.6	97384.2	79343.4	1.58377	0.00605172	0.023225	sig
XMW0200*375	Tetradecane, 4-methyl-	Hydrocarbons	C15H32	25117-24-2	44511.6	54464.9	49488.2	56819	68854.3	62836.6	71447.9	63992.2	67720	1.64605	0.0104862	0.034538	sig
WAMW0788*178	Cyclopentanone, 3-methyl-	Ketone	C6H10O	1757-42-2	761083	632451	696767	65604.9	152269	108937	64391.8	64249.1	64320.4	1.77625	3.97141e-06	0.000140368	sig
XMW0202*261	cis-2,6-Dimethyl-2,6-octadiene	Hydrocarbons	C10H18	2492-22-0	11108	9224.81	10166.4	25318	45589.8	35453.9	20881.2	27127.4	24004.3	1.25477	0.00693979	0.0251977	sig
WAMW0323*172	Pyridine, 3-methyl-	Heterocyclic compound	C6H7N	108-99-6	11773	10116.4	10944.7	9351.65	9441.87	9396.76	9885.55	9822.62	9854.08	1.11708	0.0189094	0.054786	sig
XMW0168*262	3-Butylthiophene	Heterocyclic compound	C8H12S	34722-01-5	10940.4	10047.3	10493.8	8761.61	9259.59	9010.6	8959.09	8854.39	8906.74	1.63521	0.00101417	0.00634345	sig
WMW0187*393	2-Hexanol	Alcohol	C6H14O	626-93-7	115914	119735	117825	10704	21483.3	16093.7	9942.72	8821.17	9381.94	1.79135	2.62376e-08	6.82703e-06	sig
WMW0046*419	trans-2-Undecen-1-ol	Alcohol	C11H22O	75039-84-8	81855	96639.9	89247.4	100141	109861	105001	116273	102966	109619	1.57505	0.0183235	0.0534503	sig
WMW0024*040	Bicyclo[3.1.1]hept-3-en-2-one, 4,6,6-trimethyl-	Terpenoids	C10H14O	80-57-9	19097.1	20467.9	19782.5	21476.7	21686.3	21581.5	21682.1	23543.2	22612.7	1.72425	0.00578537	0.0224011	sig
XMW0109*397	Dodecane, 4-methyl-	Hydrocarbons	C13H28	6117-97-1	109953	112561	111257	113527	134047	123787	134708	124236	129472	1.56052	0.0393919	0.0931798	sig
XMW0132*162	Pyridine, 2,3,4,5-tetrahydro-	Heterocyclic compound	C5H9N	505-18-0	766960	950247	858604	76525.2	104173	90349.2	59754.4	60722.9	60238.6	1.77602	2.62313e-06	0.000140368	sig
QWMW1238*308	Carvone oxide, cis-	Terpenoids	C10H14O2	18383-49-8	17249.9	21546.1	19398	49032.6	147264	98148.5	43205.1	50514.5	46859.8	1.02308	0.0380854	0.0910829	sig
XMW0662*082	Naphthalene, 2-methyl-	Aromatics	C11H10	91-57-6	27896.1	21335.7	24615.9	258120	348796	303458	252818	299700	276259	1.62777	4.50297e-05	0.00065093	sig
XMW0691*049	2,4-Decadienal	Aldehyde	C10H16O	2363-88-4	457.104	734.639	595.872	5955.04	24303.7	15129.4	3483.08	3847.58	3665.33	1.09218	0.0338893	0.0838212	sig
XMW0764*131	(S)-(-)-(4-Isopropenyl-1-cyclohexenyl)methanol	Terpenoids	C10H16O	18457-55-1	539.182	828.465	683.823	8236.89	21467.9	14852.4	5096.48	11105.9	8101.17	1.42527	0.0174841	0.0521836	sig
NMW0229*271	2-Naphthalenol	Phenol	C10H8O	135-19-3	5603.96	7525.27	6564.62	589.356	589.356	589.356	589.356	589.356	589.356	1.66054	1.59959e-05	0.000352724	sig
QWMW1153*437	4-Hexen-1-ol	Alcohol	C6H12O	6126-50-7	129921	104738	117330	11898.7	24288	18093.4	8770.59	10057	9413.81	1.81612	5.80171e-06	0.000160596	sig
XMW0548*368	Bicyclo[7.2.0]undecane, 10,10-dimethyl-2,6-bis(methylene)-, [1S-(1R*,9S*)]-	Terpenoids	C15H24	136296-38-3	5659.81	3027.2	4343.5	75771.3	128941	102356	32663.6	55063	43863.3	1.33835	0.00107966	0.00648066	sig
KMW0225*186	3-Hexen-1-ol, (E)-	Alcohol	C6H12O	928-97-2	158804	145848	152326	14162.3	33429.3	23795.8	11628	12588.1	12108	1.80752	4.01833e-07	5.4346e-05	sig
GMW0390*240	2-Octanol, (S)-	Alcohol	C8H18O	6169-06-8	23933.1	18965.6	21449.4	54292.4	97323	75807.7	44402.2	55473.4	49937.8	1.22971	0.00621791	0.0236299	sig
KMW0036*185	3-Hexanone	Ketone	C6H12O	589-38-8	27505.7	46758.2	37131.9	2689.46	3579.45	3134.46	6699.6	2298.67	4499.14	1.49914	0.000527798	0.00408729	sig
KMW0068*177	3-Hexenal, (Z)-	Aldehyde	C6H10O	6789-80-6	17338.7	12372.3	14855.5	1426.03	2217.74	1821.88	1411.93	1072.48	1242.21	1.76554	4.10554e-05	0.00062839	sig
KMW0088*005	2-Hexenal, (E)-	Aldehyde	C6H10O	6728-26-3	768009	640322	704166	72526.9	155382	113955	60810.6	67822	64316.3	1.79658	3.40273e-06	0.000140368	sig
KMW0092*175	2-Furanmethanol	Alcohol	C5H6O2	98-00-0	120777	98341.3	109559	9803.03	23227.8	16515.4	7335.4	8671.05	8003.23	1.81376	5.52387e-06	0.000160596	sig
D452*308	Carvone oxide, trans-	Terpenoids	C10H14O2	39903-97-4	16371.7	17541.9	16956.8	18407.8	22284.1	20345.9	20323.6	19058.4	19691	1.27295	0.0318393	0.0801216	sig
YZMW0743*350	Phenol, 2,4,5-trichloro-	Phenol	C6H3Cl3O	95-95-4	5563.73	5215.16	5389.44	8360.53	6838.45	7599.49	7959.98	7603.75	7781.87	1.64162	0.00124448	0.00715216	sig
YZMW0460*298	Phenol, 2,5-dichloro-	Phenol	C6H4Cl2O	583-78-8	8095.07	6188.77	7141.92	20417.1	26831.8	23624.5	21816.9	22979.5	22398.2	1.60972	8.29114e-05	0.000980616	sig
D376*447	(Z)-2,6-Dimethylocta-2,5,7-trien-4-one	Ketone	C10H14O	33746-71-3	8174.35	8512.67	8343.51	9802.18	9232.28	9517.23	9688.48	9601.58	9645.03	1.67926	0.000307093	0.0027365	sig
YZMW0599*162	1,2,3,6-Tetrahydropyridine	Heterocyclic compound	C5H9N	694-05-3	777009	934788	855898	77226	99008.3	88117.2	52725.4	59140.9	55933.1	1.78894	1.06739e-06	9.25782e-05	sig
D242*385	9-Tetradecen-1-ol, acetate, (E)-	Ester	C16H30O2	23192-82-7	4186.24	3293.9	3740.07	22533.8	38381	30457.4	18893.4	21277.7	20085.5	1.4495	0.00118456	0.00691082	sig
YZMW0026*232	Phenol, 4-chloro-	Phenol	C6H5ClO	106-48-9	189.706	37.9412	113.824	1037.02	2730.89	1883.96	730.306	1375.23	1052.77	1.37952	0.0175918	0.0522532	sig
KMW0196*079	3-Hexen-1-ol, acetate, (Z)-	Ester	C8H14O2	3681-71-8	54237.6	25485.2	39861.4	6696.34	4957.36	5826.85	9696.2	12348.8	11022.5	1.20895	0.00506996	0.0208076	sig
D399*124	cis-9-Tetradecen-1-ol	Alcohol	C14H28O	35153-15-2	3821.11	3543.92	3682.51	82858.2	130752	106805	114973	156075	135524	1.71714	0.00026952	0.00255945	sig
KMW0157*012	2-Heptenal, (E)-	Aldehyde	C7H12O	18829-55-5	18205.2	17107.1	17656.1	20121.2	21358	20739.6	21526.2	19486.2	20506.2	1.4748	0.00434539	0.0187197	sig
D382*124	cis-11-Tetradecen-1-ol	Alcohol	C14H28O	34010-15-6	175212	136936	156074	709698	1.07946e+06	894579	927893	1.16917e+06	1.04853e+06	1.72061	0.000301956	0.00272809	sig
CY_077*289	Naphthalene, 2,7-dimethyl-	Aromatics	C12H12	582-16-1	4521.43	4058.05	4289.74	19296.1	29588.2	24442.2	16739.5	24082.4	20411	1.54646	0.00115717	0.00679672	sig
KMW0126*010	Pyrazine, 2,6-dimethyl-	Heterocyclic compound	C6H8N2	108-50-9	195.448	195.448	195.448	12262.9	16961.9	14612.4	7109.88	14175.7	10642.8	1.58308	0.000930666	0.00603557	sig
w08*082	Naphthalene, 1-methyl-	Aromatics	C11H10	90-12-0	5010.4	5516.63	5263.51	7087.52	6929.96	7008.74	6666.52	7806.49	7236.5	1.66356	0.00104793	0.00646139	sig
D398*385	5-Tetradecen-1-ol, acetate, (Z)-	Ester	C16H30O2	35153-13-0	4181.97	3090.47	3636.22	22081.4	37361.2	29721.3	18595.1	20526.4	19560.7	1.44782	0.00109498	0.00653475	sig
YZMW0550	Butane, 1-nitro-	Nitrogen compounds	C4H9NO2	627-05-4	81157	95004.7	88080.9	9284.98	10976.4	10130.7	5584.49	5334.47	5459.48	1.82896	4.17725e-07	5.4346e-05	sig
XMW0488	2-Acetylpyrrolidine	Heterocyclic compound	C6H11NO	60026-20-2	24093.3	19388.9	21741.1	83131.1	156575	119853	63169.7	85168.7	74169.2	1.31749	0.00486369	0.0202809	sig
XMW0484	Furan, 2-propyl-	Heterocyclic compound	C7H10O	4229-91-8	137217	164676	150947	13887.6	17229.7	15558.7	10458.3	9488.75	9973.53	1.78775	9.759e-07	9.0689e-05	sig
YZMW0482	Niacin	Acid	C6H5NO2	59-67-6	125827	123318	124572	120819	117906	119362	122248	120273	121261	1.08671	0.00612444	0.023435	sig
XMW0584	2,5-Dibutoxy-2,5-dihydrofuran	Heterocyclic compound	C12H22O3	20295-23-2	5540.33	5376.12	5458.23	11290.7	18031.1	14660.9	11977.1	13491.7	12734.4	1.49377	0.00301825	0.014176	sig
XMW0627	Diethyl Phthalate	Ester	C12H14O4	84-66-2	33408.2	40104.6	36756.4	31359.4	30251	30805.2	29108.2	29689.2	29398.7	1.6545	0.00827139	0.0287729	sig
XMW0588	1,3,5-Triazaadamantan-7-ol	Alcohol	C7H13N3O	130267-10-6	4103.26	4072.35	4087.81	5674.47	6360.95	6017.71	5728.46	5745.22	5736.84	1.53148	4.27009e-05	0.000645975	sig
YZMW0423	Benzenamine, 5-nitro-2-propoxy-	Amine	C9H12N2O3	553-79-7	4395.16	2640.96	3518.06	12068.8	19613.1	15841	10310.4	12103.1	11206.8	1.38202	0.00171454	0.00887348	sig
YZMW0456	Hydrazinecarboxamide	Amine	CH5N3O	57-56-7	53925	57028.9	55476.9	63537.6	97171	80354.3	80324.6	107649	93986.9	1.65137	0.0249086	0.0669547	sig
XMW0510	2-Hexadecanol	Alcohol	C16H34O	14852-31-4	60200	42347.9	51274	246019	403560	324789	278181	315364	296773	1.60911	0.000703081	0.00495242	sig
YZMW0529	Urea, N-ethyl-N'-phenyl-	Amine	C9H12N2O	621-04-5	79485.7	70607.5	75046.6	319677	475374	397525	417421	515842	466632	1.72761	0.000226095	0.00233452	sig
YZMW0525	2-Hydroxyoctanoic acid	Acid	C8H16O3	617-73-2	5938.6	5204.01	5571.3	12114.6	16157.3	14135.9	12202.4	17080.2	14641.3	1.64669	0.00153746	0.0083116	sig
XMW0532	1H-Pyrazole-1-carboximidamide, 3,5-dimethyl-	Heterocyclic compound	C6H10N4	22906-75-8	2147.38	1635.95	1891.66	5680.01	8016.67	6848.34	5789.56	7791.67	6790.61	1.62806	0.000754626	0.00510395	sig
XMW0533	3-Methylbenzothiophene	Heterocyclic compound	C9H8S	1455-18-1	5700.3	5208.85	5454.57	7266.78	8804.33	8035.56	7996.46	7277.87	7637.17	1.47421	0.00167463	0.00874976	sig
YZMW0421	4-Pyridinecarboxylic acid	Acid	C6H5NO2	55-22-1	18762	6901.91	12832	98086.7	155294	126690	79457.2	113621	96539	1.50543	0.000965772	0.00618653	sig
XMW0659	Benzene, n-butyl-	Aromatics	C10H14	104-51-8	2349.55	2148.23	2248.89	4109.73	3713.63	3911.68	4969.52	5252.38	5110.95	1.87601	1.35569e-06	0.00010375	sig
w07	1H-Indene, 1-ethylidene-	Hydrocarbons	C11H10	2471-83-2	8779.42	7065.39	7922.4	73357.7	137803	105581	73935.4	101470	87702.7	1.59229	0.00227644	0.0110923	sig
w06	Heptane, 2,2,4,6,6-pentamethyl-	Hydrocarbons	C12H26	13475-82-6	15593.4	12500.7	14047.1	13360.1	12074.7	12717.4	16692.4	15830.3	16261.3	1.00775	0.013347	0.041943	sig
XMW0085	1-Propanone, 1-cyclopropyl-	Ketone	C6H10O	6704-19-4	2.32728e+06	1.8815e+06	2.10439e+06	181800	423389	302595	149214	167834	158524	1.79966	5.75521e-06	0.000160596	sig
XMW0101	1-Ethylpropyl acetate	Ester	C7H14O2	620-11-1	32.3591	32.3591	32.3591	1560.05	3007.48	2283.76	899.991	1317.19	1108.59	1.48889	0.00218547	0.0107294	sig
w02	2,4-Decadien-1-ol	Alcohol	C10H18O	14507-02-9	4743.53	4430.2	4586.86	11726.6	30774.6	21250.6	9759.08	12545.4	11152.2	1.07944	0.0283137	0.0735253	sig
YZMW0725	Fenoprop	Acid	C9H7Cl3O3	93-72-1	4330.02	2664.37	3497.2	12078	20164.3	16121.2	10042.8	11719.9	10881.3	1.34706	0.00210654	0.0103811	sig
XMW0133	6-Methyl-6-(5-methylfuran-2-yl)heptan-2-one	Ketone	C13H20O2	50464-95-4	5578.12	5322.45	5450.28	7878.87	9538.36	8708.62	7996.7	9685.67	8841.18	1.62765	0.00146525	0.00803091	sig
XMW0139	6-Isopropyl-1,4-dimethylnaphthalene	Aromatics	C15H18	489-77-0	3882.27	2455.25	3168.76	13373.8	22490.5	17932.2	14814.2	17562.2	16188.2	1.58939	0.00119446	0.00693749	sig
XMW0148	1H-Tetrazol-5-amine	Amine	CH3N5	4418-61-5	29897.1	33320.5	31608.8	49443.6	57890.1	53666.8	47150.9	52957.9	50054.4	1.50303	0.000274719	0.00257129	sig
XMW0156	Spiro[4.5]decan-7-one, 1,8-dimethyl-4-(1-methylethyl)-	Ketone	C15H26O	39510-26-4	132598	103727	118162	531060	831621	681341	715974	923626	819800	1.72875	0.000421145	0.00346778	sig
XMW0159	2,6,10-Trimethyltridecane	Terpenoids	C16H34	3891-99-4	70718.9	81710	76214.4	79454.1	110119	94786.7	101886	103873	102879	1.57741	0.0333797	0.0830344	sig
WMW0217	2-Octenal, 2-butyl-	Aldehyde	C12H22O	13019-16-4	10421.9	11199	10810.5	17321.9	18245.3	17783.6	14271	15242.2	14756.6	1.1766	4.16813e-06	0.000140368	sig
XMW0017	Hexadecanoic acid, methyl ester	Ester	C17H34O2	112-39-0	496.021	496.021	496.021	9312.84	16131.3	12722.1	8005.6	9334.52	8670.06	1.55169	0.000829139	0.00549668	sig
XMW0021	1,3-Dioxolan-2-one	Ketone	C3H4O3	96-49-1	1542.25	462.437	1002.34	32317.4	68176.3	50246.8	20796.6	31815.4	26306	1.47851	0.00426431	0.0185547	sig
XMW0036	1,3-Cyclopentanedione, 4-(3-methylbutyl)-	Ketone	C10H16O2	939-86-6	3076.73	4096.19	3586.46	3909.36	3033.64	3471.5	4825.11	4299.69	4562.4	1.24337	0.0345417	0.0851112	sig
w21	2H-Pyran-2-one, 6-pentyl-	Ketone	C10H14O2	27593-23-3	7575.31	5394.33	6484.82	6703.47	7093.95	6898.71	8596.25	7806.65	8201.45	1.44708	0.0485768	0.109151	sig
XMW0364	6-Undecanol	Alcohol	C11H24O	23708-56-7	8335.65	8304.37	8320.01	8242.94	7792.57	8017.76	9755.82	8677.98	9216.9	1.20971	0.0115967	0.0378129	sig
XMW0263	(1R,4S,9aS)-1-Methyl-4-((Z)-pent-2-en-4-yn-1-yl)octahydro-1H-quinolizine	Heterocyclic compound	C15H23N	151805-13-9	3558.38	711.676	2135.03	91711	145471	118591	127431	175421	151426	1.67772	0.000284769	0.00262116	sig
YZMW0615	Spermine	Amine	C10H26N4	71-44-3	960.713	763.84	862.277	4888.7	8096.53	6492.62	3507.44	5199.16	4353.3	1.4345	0.00171877	0.00887348	sig
XMW0247	Benzene, 1-methyl-4-(1,2,2-trimethylcyclopentyl)-, (R)-	Terpenoids	C15H22	16982-00-6	11836.6	3226.17	7531.39	6737.65	12763.4	9750.54	1770.43	2014.77	1892.6	1.28009	0.0464402	0.105443	sig
YZMW0611	Benzenesulfonamide, 4-methyl-	Amine	C7H9NO2S	70-55-3	2338.01	2385.28	2361.65	16716.2	25369.8	21043	22018.4	29774.6	25896.5	1.72911	0.000313504	0.00277462	sig
XMW0250	1-Pentanone, 1-(4-methylphenyl)-	Ketone	C12H16O	1671-77-8	1399.49	279.899	839.697	31010.5	50288.7	40649.6	13937.8	22159.4	18048.6	1.41051	0.000599524	0.00443171	sig
YZMW0600	Cycloheptanecarboxylic acid, 1-amino-	Acid	C8H15NO2	6949-77-5	2079.69	2077.36	2078.52	3576.64	6166.9	4871.77	4545.32	6005.55	5275.43	1.66034	0.00747883	0.0268043	sig
XMW0259	Pentadecane, 2-methyl-	Hydrocarbons	C16H34	1560-93-6	69135.7	89065.2	79100.4	90927.9	117084	104006	106240	97049.5	101645	1.33051	0.0391257	0.092888	sig
XMW0165	Cyclohexanol, 3-ethenyl-3-methyl-2-(1-methylethenyl)-6-(1-methylethyl)-, [1R-(1.alpha.,2.alpha.,3.beta.,6.alpha.)]-	Terpenoids	C15H26O	35727-45-8	7097.57	6046.31	6571.94	19524.8	30429.8	24977.3	24077.5	27054.1	25565.8	1.66475	0.000599357	0.00443171	sig
XMW0284	2-Pentanone, 4-hydroxy-4-methyl-	Ketone	C6H12O2	123-42-2	928803	763314	846059	72908	170988	121948	59866.5	74408.6	67137.5	1.78822	4.20781e-06	0.000140368	sig
XMW0299	Butanoic acid, butyl ester	Ester	C8H16O2	109-21-7	111188	93613.8	102401	193576	312742	253159	175238	208693	191965	1.25435	0.00630053	0.0238285	sig
YZMW0594	Isopropylurea	Nitrogen compounds	C4H10N2O	691-60-1	43687.7	46843.6	45265.6	57381.7	59445.3	58413.5	60849.2	55540.4	58194.8	1.60892	0.000202096	0.00210341	sig
YZMW0724	1-Azacyclononan-2-one	Ketone	C8H15NO	935-30-8	4842.43	5806.04	5324.23	7491.37	8992.94	8242.15	8164.53	8535.75	8350.14	1.63152	0.000632702	0.00457303	sig
XMW0171	1-Butene, 4-butoxy-	Ether	C8H16O	34061-76-2	1.40827e+06	1.16414e+06	1.28621e+06	185475	326129	255802	169357	152273	160815	1.7986	4.7074e-06	0.000153108	sig
XMW0174	2,2'-Ethylidenebis(5-methylfuran)	Heterocyclic compound	C12H14O2	3209-79-8	2441.15	488.23	1464.69	85707.5	109811	97759.4	65537.9	76565.4	71051.6	1.56696	1.25934e-05	0.000287439	sig
YZMW0714	Pilocarpine	Ester	C11H16N2O2	92-13-7	3000.52	1875.1	2437.81	4275.06	9959.34	7117.2	6735.04	8765.62	7750.33	1.60909	0.0200648	0.0566254	sig
XMW0194	7-Oxabicyclo[4.1.0]heptane	Heterocyclic compound	C6H10O	286-20-4	578101	474819	526460	46378.3	106428	76403.3	40395.6	43136.7	41766.1	1.79305	4.10844e-06	0.000140368	sig
YZMW0709	Xanthone	Ketone	C13H8O2	90-47-1	31806	23215.3	27510.6	123100	224453	173776	140525	175787	158156	1.60293	0.00220803	0.0107994	sig
YZMW0686	N-Nitrosodiphenylamine	Amine	C12H10N2O	86-30-6	5048.73	4791.21	4919.97	13426	23339.2	18382.6	13800.8	17426.6	15613.7	1.51854	0.00374318	0.0167927	sig
YZMW0680	Cyclotridecanone	Ketone	C13H24O	832-10-0	696.844	696.844	696.844	3739.49	4619.53	4179.51	4665.44	3901.35	4283.39	1.67306	1.84932e-05	0.000388059	sig
YZMW0679	Ethyl gallate	Ester	C9H10O5	831-61-8	1652.48	1795.33	1723.9	4911.72	7485.01	6198.37	4441.73	4963.61	4702.67	1.41987	0.000998661	0.00627661	sig
XMW0217	cis-7-Decen-1-al	Aldehyde	C10H18O	21661-97-2	204.208	204.208	204.208	7347.97	16645.4	11996.7	5130.25	11796.9	8463.57	1.56678	0.0120814	0.0388095	sig
XMW0218	Hexadecane, 7,9-dimethyl-	Hydrocarbons	C18H38	21164-95-4	188216	188828	188522	653738	927676	790707	854684	1.01184e+06	933260	1.74126	0.000128814	0.00144471	sig
YZMW0657	2H-Pyran-2-one, 3-acetyl-4-hydroxy-6-methyl-	Acid	C8H8O4	771-03-9	9589.42	7500.18	8544.8	36867.2	55246.4	46056.8	48917.5	60375.1	54646.3	1.72774	0.000233715	0.00235708	sig
YC_926	Histamine	Amine	C5H9N3	51-45-6	113597	105387	109492	203219	375239	289229	274179	355307	314743	1.66577	0.00734807	0.0264084	sig
XMW1346	4-Tridecanone	Ketone	C13H26O	26215-90-7	9880.3	12048.3	10964.3	12919.3	14831.1	13875.2	15222.1	14669	14945.5	1.70269	0.00306852	0.0143088	sig
XMW1355	Hexanoic acid, 2-ethyl-, octyl ester	Ester	C16H32O2	93777-45-8	1672.88	8364.42	5018.65	23672.5	36660.5	30166.5	30727.4	35294.3	33010.8	1.57802	0.000439286	0.00357195	sig
XMW1361	2-Pentadecanone	Ketone	C15H30O	2345-28-0	13635.7	11136.4	12386.1	52029.6	82737.1	67383.3	59510.3	66231.1	62870.7	1.62045	0.000543866	0.00411555	sig
XMW1364	7-Octylidenebicyclo[4.1.0]heptane	Hydrocarbons	C15H26	82253-11-0	5347.75	2872.76	4110.25	4395.69	8925.97	6660.83	10298.2	11945.6	11121.9	1.70339	0.00430465	0.0186678	sig
XMW1375	2-Pentenal, 2-methyl-	Aldehyde	C6H10O	623-36-9	885837	668491	777164	62468.2	153850	108159	6003.6	6003.6	6003.6	1.90559	1.70231e-05	0.000363067	sig
YC_1805	1-Butanol, 3,3-dimethyl-	Alcohol	C6H14O	624-95-3	1.22761e+06	1.51838e+06	1.373e+06	140920	196732	168826	111081	129190	120135	1.76378	2.95398e-06	0.000140368	sig
XMW1432	2,4-Dimethyl 1,4-pentadiene	Hydrocarbons	C7H12	4161-65-3	23264.6	31322.6	27293.6	2249.04	4233.57	3241.31	1320.71	2058.86	1689.78	1.80796	2.03533e-05	0.000413744	sig
XMW1226	Hexanoic acid, 2-methylpropyl ester	Ester	C10H20O2	105-79-3	901.991	901.991	901.991	11309.2	19163.7	15236.5	10719.7	24086.1	17402.9	1.67163	0.00793096	0.0278746	sig
XMW1242	Hexanoic acid, anhydride	Acid	C12H22O3	2051-49-2	54979	43897.6	49438.3	53258.8	122610	87934.2	105452	142011	123731	1.67409	0.0206916	0.0576328	sig
YZMW0015	Triethanolamine	Alcohol	C6H15NO3	102-71-6	256.187	256.187	256.187	7017.25	13181.1	10099.2	3555.66	7483.76	5519.71	1.4759	0.00372775	0.0167813	sig
XMW1264	Acetic acid, 1-methyl-3-(2,6,6-trimethylcyclohex-1-enyl)propyl ester	Ester	C15H26O2	86756-12-9	1696.2	1508.41	1602.31	2735.74	5506.85	4121.3	3125.06	4921.12	4023.09	1.51553	0.0295903	0.0759309	sig
XMW1268	2-Furancarboxylic acid, tetrahydro-3-methyl-5-oxo-	Acid	C6H8O4	22073-04-7	133965	147405	140685	205826	212297	209061	189056	197105	193080	1.4355	6.19952e-06	0.000164604	sig
XMW1275	Thiophene, 2-dodecyl-	Heterocyclic compound	C16H28S	4861-61-4	45241.4	28677.5	36959.4	134423	215575	174999	114521	130214	122368	1.3893	0.00128611	0.0073288	sig
XMW1294	3,4-Hexanedione	Ketone	C6H10O2	4437-51-8	39494.1	40821.9	40158	10635.3	11871	11253.2	9136.02	10029.8	9582.9	1.75123	1.52743e-09	6.62397e-07	sig
XMW2376	1-Penten-3-one, 1-(2,6,6-trimethyl-1-cyclohexen-1-yl)-	Terpenoids	C14H22O	127-43-5	2757.28	2303.17	2530.23	2234.87	2663.17	2449.02	1032.26	1909.07	1470.66	1.47603	0.0102594	0.0339632	sig
XMW2409	Hexylresorcinol	Phenol	C12H18O2	136-77-6	822.391	880.754	851.573	3817.11	6858.38	5337.75	2971.18	3523.94	3247.56	1.34746	0.00254275	0.0122071	sig
XMW2412	Furan, 2-(methoxymethyl)-	Heterocyclic compound	C6H8O2	13679-46-4	19219.7	15839.4	17529.5	1890.05	3768.74	2829.39	1289.33	1825.42	1557.37	1.80636	3.99208e-06	0.000140368	sig
XMW3338	Carbamic acid, methyl ester	Ester	C2H5NO2	598-55-0	3.2321e+06	3.99397e+06	3.61304e+06	326936	444830	385883	259215	250455	254835	1.7788	2.46348e-06	0.000140368	sig
XMW2439	Pyridine, 3-(2-methylpropyl)-	Heterocyclic compound	C9H13N	14159-61-6	7982.17	6249.59	7115.88	5829.5	5451.3	5640.4	5273.82	5351.97	5312.9	1.64759	0.0108778	0.0357374	sig
XMW3228	Benzene, 2,4-dichloro-1-methoxy-	Halogenated hydrocarbons	C7H6Cl2O	553-82-2	568.246	568.246	568.246	7604.72	9897.19	8750.95	7424.99	9845.84	8635.41	1.65675	6.58908e-05	0.000840431	sig
XMW3165	2-Hexenoic acid, 3-hexenyl ester, (E,Z)-	Ester	C12H20O2	53398-87-1	5110.18	844.072	2977.13	5396.74	7573.12	6484.93	5554.21	5672.43	5613.32	1.08626	0.0483947	0.10893	sig
XMW2953	4-Penten-2-one, 4-methyl-	Ketone	C6H10O	3744-02-3	120074	141545	130809	11638.8	16343	13990.9	10016.1	8926.64	9471.38	1.77196	6.05033e-07	6.55957e-05	sig
XMW3099	3-Allyl-6-methoxyphenol	Phenol	C10H12O2	501-19-9	5621.17	2352.8	3986.99	24108.9	37320.3	30714.6	19747.8	27788.6	23768.2	1.49719	0.000932475	0.00603557	sig
XMW2363	Benzoic acid, 4-methoxy-, methyl ester	Ester	C9H10O3	121-98-2	4891.31	3504.52	4197.91	5741.45	6843.35	6292.4	5069.89	6852.5	5961.19	1.28891	0.0252473	0.0676658	sig
XMW3654	Triethyl phosphate	Ester	C6H15O4P	78-40-0	4709.45	5006.6	4858.02	4265.05	4416.06	4340.56	4276.16	4200.31	4238.24	1.72437	0.000532586	0.00409997	sig
XMW1470	[1,1'-Bicyclopentyl]-2-one	Ketone	C10H16O	4884-24-6	40715.1	41610.3	41162.7	24436.9	20633.5	22535.2	28536.7	27046	27791.4	1.21306	3.764e-06	0.000140368	sig
XMW1471	1-Butanamine, N-methyl-N-2-propenyl-	Amine	C8H17N	24209-62-9	4.58016	4.58016	4.58016	4.58016	4.58016	4.58016	378.476	579.068	478.772	1.67327	7.85148e-05	0.000956863	sig
XMW3545	3-Hexene, 1-methoxy-, (Z)-	Ether	C7H14O	70220-06-3	23.2774	23.2774	23.2774	23.2774	23.2774	23.2774	283.084	335.909	309.496	1.67419	6.01987e-07	6.55957e-05	sig
XMW2202	Benzeneacetic acid, 3,4-dihydroxy-	Acid	C8H8O4	102-32-9	2522.62	2522.62	2522.62	51499.5	79069.3	65284.4	53339.2	69606.1	61472.7	1.64734	0.000268585	0.00255945	sig
XMW3533	1,5-Diacetoxypentane	Ester	C9H16O4	6963-44-6	19662.6	21085.1	20373.8	23509.3	23572.1	23540.7	24452	20667.7	22559.8	1.05825	0.0397861	0.0939415	sig
XMW2306	Ethanol, 2-(2-butoxyethoxy)-	Alcohol	C8H18O3	112-34-5	2719.69	2740.41	2730.05	5886.1	12652.4	9269.27	4842.38	7262.43	6052.4	1.16439	0.0236384	0.064338	sig
XMW3503	Butanoic acid, 2-methyl-5-oxo-1-cyclopenten-1-yl ester	Ester	C10H14O3	68227-51-0	13996.8	16760	15378.4	18268	21962.5	20115.2	21690	23987.9	22839	1.76442	0.00242992	0.0117522	sig
YZMW0094	3,4-dimethyl-2-(methyldisulfanyl)thiophene	Heterocyclic compound	C7H10S3	126876-26-4	7789.86	6325.53	7057.69	12254.1	20314.4	16284.3	15632.3	19911.8	17772.1	1.66707	0.00530827	0.0211842	sig
XMW0859	Phenol, 2,4-di-t-butyl-6-nitro-	Phenol	C14H21NO3	20039-94-5	424.593	424.593	424.593	4088.17	10030.2	7059.19	5777.94	10132.1	7955.02	1.68407	0.00937929	0.0315309	sig
YZMW0315	2,2-Diisopropyl-1,3-dioxolane	Heterocyclic compound	C9H18O2	4421-10-7	1736.79	2008.48	1872.63	15626.1	30807.9	23217	10753.4	15082.5	12917.9	1.40063	0.00366754	0.0165676	sig
XMW0889	Bicyclo[3.1.0]hex-2-ene, 4-methylene-1-(1-methylethyl)-	Terpenoids	C10H14	36262-09-6	288.205	288.205	288.205	1760.4	1968.45	1864.42	2414.32	2979.04	2696.68	1.79115	7.73076e-06	0.000189768	sig
XMW0894	Hexane, 3-ethyl-2-methyl-	Hydrocarbons	C9H20	16789-46-1	133114	107717	120415	11926.8	25438	18682.4	10542.7	12158	11350.4	1.77809	6.10323e-06	0.000164604	sig
XMW0917	3-Nonen-5-one	Ketone	C9H16O	82456-34-6	66087.4	59986.3	63036.8	61480	69452.3	65466.1	50074.6	58817.9	54446.3	1.21609	0.0286037	0.0739831	sig
XMW0939	4-Hexen-1-ol, 5-methyl-2-(1-methylethenyl)-, acetate	Ester	C12H20O2	25905-14-0	33656	38192.5	35924.3	39785.4	44841.4	42313.4	42961.6	45201.8	44081.7	1.65056	0.00664405	0.0247474	sig
YZMW0257	2-Oxopentanedioic acid	Acid	C5H6O5	328-50-7	46400.4	51272.4	48836.4	74299.4	78364.5	76332	68840.5	66386.1	67613.3	1.33962	7.03615e-06	0.000183081	sig
YZMW0317	Metronidazole	Alcohol	C6H9N3O3	443-48-1	6115.56	7787.45	6951.5	12965.6	18040.4	15503	10374.9	11904.9	11139.9	1.08818	0.00187955	0.00958939	sig
XMW0738	Benzoic acid, 4-amino-, methyl ester	Ester	C8H9NO2	619-45-4	162685	38261.3	100473	89134	179987	134561	1713.81	32574.9	17144.4	1.22364	0.0468719	0.106053	sig
XMW0749	8-Hexadecyne	Hydrocarbons	C16H30	19781-86-3	14231	9727.93	11979.5	54599.5	87717.4	71158.5	60858.4	67890.3	64374.4	1.6003	0.000610174	0.00448339	sig
XMW0750	(E)-Tetradec-2-enal	Aldehyde	C14H26O	51534-36-2	732.824	732.824	732.824	10241.7	14795.2	12518.5	13377.4	18136.2	15756.8	1.72293	0.000163339	0.00180088	sig
XMW0952	4-Methylhexyl 3-methylbutanoate	Ester	C12H24O2	1215127-80-2	11810.9	12151.6	11981.3	26089.9	65675.6	45882.7	23748	30483.7	27115.8	1.11683	0.0321034	0.0806303	sig
YZMW0231	Methyl parathion	Sulfur compounds	C8H10NO5PS	298-00-0	5114.8	5114.8	5114.8	98717.3	181029	139873	113100	140181	126641	1.63937	0.00105683	0.00648066	sig
YZMW0159	1H-Benzimidazole, 2-ethyl-	Heterocyclic compound	C9H10N2	1848-84-6	3722.64	1731.9	2727.27	2873.35	5183.03	4028.19	978.334	1713.11	1345.72	1.03432	0.0306614	0.0781217	sig
XMW1129	Ethyl mandelate	Ester	C10H12O3	774-40-3	4061.04	4235.4	4148.22	9067.64	15289.4	12178.5	6267.93	9644.06	7955.99	1.08147	0.00870143	0.0298995	sig
XMW1172	3,6-Dimethyl-4H-furo[3,2-c]pyran-4-one	Ketone	C9H8O3	36745-38-7	115.936	579.678	347.807	16047	24992.8	20519.9	7121.31	12708.1	9914.69	1.44964	0.000584177	0.0043679	sig
XMW1180	(1R,1aR,2aS,5R,6R,6aS,7aS)-1,6,6a-trimethyldecahydro-1,2a-methanocyclopropa[b]naphthalen-5-ol	Terpenoids	C15H24O	860769-47-7	3920.78	3335.08	3627.93	5778.74	6942.5	6360.62	4532.98	5657.18	5095.08	1.08668	0.00158366	0.00847879	sig
XMW1189	Benzoic acid, 3,5-dihydroxy-, methyl ester	Ester	C8H8O4	2150-44-9	3500.55	5529.26	4514.91	13386.8	17938.4	15662.6	14909.9	18615.8	16762.9	1.67028	0.000279943	0.00260147	sig
XMW1046	Heptanoic acid, anhydride	Acid	C14H26O3	626-27-7	32492	38137.3	35314.7	45191.1	58342.3	51766.7	57836.7	64858.1	61347.4	1.79651	0.00129	0.0073288	sig
YZMW0225	4-n-Propylacetophenone	Ketone	C11H14O	2932-65-2	23864.9	8168.66	16016.8	127310	191478	159394	101432	147684	124558	1.51218	0.000689594	0.00492946	sig
YZMW0217	.gamma.-Tetradecalactone	Ester	C14H26O2	2721-23-5	59224	37762.4	48493.2	169344	276685	223015	146958	167834	157396	1.39026	0.00162338	0.00865579	sig
XMW0977	Ethanone, 1-(2,4,6-trihydroxyphenyl)-	Ketone	C8H8O4	480-66-0	2697.1	2039.68	2368.39	7521.08	12144.5	9832.78	6483.55	6993.16	6738.36	1.34682	0.00154605	0.0083116	sig
XMW1000	(E)-5-((1R,3R,6S)-2,3-Dimethyltricyclo[2.2.1.02,6]heptan-3-yl)-2-methylpent-2-enal	Terpenoids	C15H22O	19903-70-9	6164.88	5014.85	5589.87	123213	192424	157818	116669	164878	140774	1.63034	0.00048455	0.00389136	sig
XMW1012	4-Methylthio-2-5-dimethoxyamphetamine	Amine	C12H19NO2S	61638-07-1	8326.97	4739.65	6533.31	27961.3	39866.3	33913.8	22860.4	25836.1	24348.3	1.42514	0.000286091	0.00262116	sig
YZMW0205	Phenol, 2,6-dimethyl-4-nitro-	Phenol	C8H9NO3	2423-71-4	4529.08	3729.02	4129.05	42251.9	67710.8	54981.4	47307.5	63590.5	55449	1.66177	0.000521586	0.00408729	sig
KMW0376	2-Nonanol	Alcohol	C9H20O	628-99-9	33028.8	33160.1	33094.5	32967.5	33548.9	33258.2	31494.2	31296.8	31395.5	1.56887	2.68786e-05	0.000521926	sig
KMW0288	Heptanoic acid, ethyl ester	Ester	C9H18O2	106-30-9	42280.8	41989.5	42135.2	51277.7	55909.9	53593.8	47190.6	48678.2	47934.4	1.00635	0.000183972	0.00196186	sig
KMW0697	Hexadecanal	Aldehyde	C16H32O	629-80-1	2996.1	3088.72	3042.41	16328.1	27876.4	22102.3	14056.2	15811.2	14933.7	1.4524	0.00130523	0.00735108	sig
KMW0384	Benzene, (2-nitroethyl)-	Nitrogen compounds	C8H9NO2	6125-24-2	1176.05	591.51	883.78	19953.7	28018.4	23986	24270.7	28280.3	26275.5	1.67751	3.68037e-05	0.000583923	sig
KMW0437	Acetic acid, 2-phenylethyl ester	Ester	C10H12O2	103-45-7	33124.4	14563.1	23843.7	29543.5	73331.6	51437.6	79748.9	205616	142683	1.71884	0.02209	0.0607593	sig
KMW0427	3-Mercaptohexyl acetate	Ester	C8H16O2S	136954-20-6	16869.6	17217.2	17043.4	18949.1	17890.6	18419.9	19408.1	18280.8	18844.5	1.65575	0.00697247	0.0251977	sig
KMW0425	Benzothiazole	Heterocyclic compound	C7H5NS	95-16-9	2782.61	2687.06	2734.83	12493.6	20244.4	16369	10042.6	13832.6	11937.6	1.46639	0.00146914	0.00803091	sig
KMW0406	Dodecane	Hydrocarbons	C12H26	112-40-3	301531	301761	301646	278585	286342	282464	342023	316972	329498	1.06452	0.000802993	0.00535741	sig
KMW0404	Naphthalene	Aromatics	C10H8	91-20-3	261679	209363	235521	648583	886798	767691	688190	757918	723054	1.60378	0.000194736	0.00205976	sig
KMW0390	Octanoic acid, ethyl ester	Ester	C10H20O2	106-32-1	1881.3	459.567	1170.44	12294.3	32133.4	22213.8	8403.48	16848.6	12626	1.40752	0.0174881	0.0521836	sig
KMW0173	1-Octen-3-ol	Alcohol	C8H16O	3391-86-4	2273.63	2770.45	2522.04	6167.34	7165.47	6666.4	4710.4	3767.29	4238.84	1.00135	6.10292e-05	0.000802011	sig
KMW0150	Benzene, 1,2,4-trimethyl-	Aromatics	C9H12	95-63-6	9907.93	7560.74	8734.34	11880.8	15431.8	13656.3	10688.3	12352.7	11520.5	1.06329	0.0109786	0.0359779	sig
KMW0137	Nonane	Hydrocarbons	C9H20	111-84-2	5727.18	4936.47	5331.83	5651.81	7941.69	6796.75	3481.16	4290.88	3886.02	1.01102	0.00852212	0.0294874	sig
KMW0128	Hexanoic acid	Acid	C6H12O2	142-62-1	1113.11	1078.87	1095.99	9692.75	19702	14697.4	6800.92	9265.94	8033.43	1.40339	0.00414838	0.0182951	sig
KMW0115	Styrene	Aromatics	C8H8	100-42-5	38636.5	26252	32444.2	84649.4	121781	103215	53635.4	97649.7	75642.5	1.24283	0.00634614	0.0239314	sig
KMW0212	Benzeneacetaldehyde	Aldehyde	C8H8O	122-78-1	15109.8	12001.8	13555.8	39309	68114	53711.5	48349.6	28598.4	38474	1.32802	0.00794886	0.0278746	sig
KMW0577	2H-Pyran-2-one, 5,6-dihydro-6-pentyl-	Ketone	C10H16O2	54814-64-1	78225.5	75262.8	76744.2	119656	212452	166054	158164	196052	177108	1.64008	0.0101788	0.0339036	sig
KMW0619	Butanoic acid, 3,7-dimethyl-2,6-octadienyl ester, (E)-	Ester	C14H24O2	106-29-6	28769.9	5590.59	17180.3	34556.2	78886.7	56721.5	44774.5	30341.1	37557.8	1.05594	0.0491025	0.109763	sig
KMW0602	Pentadecane	Hydrocarbons	C15H32	629-62-9	852900	722450	787675	1.45103e+06	2.74083e+06	2.09593e+06	2.00682e+06	2.5951e+06	2.30096e+06	1.66517	0.00804642	0.0281408	sig
KMW0599	Dodecanoic acid, methyl ester	Ester	C13H26O2	111-82-0	98481	123917	111199	3806	4586.52	4196.26	3918.57	3412.81	3665.69	1.69372	2.67419e-06	0.000140368	sig
KMW0598	Tridecanal	Aldehyde	C13H26O	10486-19-8	6633.68	7303.6	6968.64	11806.2	18470.7	15138.5	13541.1	15718.3	14629.7	1.5715	0.00447579	0.0192178	sig
KMW0594	Dodecanoic acid, ethyl ester	Ester	C14H28O2	106-33-2	6065.62	10364.8	8215.22	18527	23928.5	21227.8	44976.1	31449	38212.5	1.85225	0.000479884	0.00387782	sig
KMW0585	Citronellyl isobutyrate	Ester	C14H26O2	97-89-2	19179.4	21833.7	20506.5	27554.2	53006.7	40280.5	30199.7	37690.9	33945.3	1.23448	0.049648	0.110793	sig
KMW0580	2,4-Decadienoic acid, ethyl ester, (E,Z)-	Ester	C12H20O2	3025-30-7	48391.7	36147.9	42269.8	39269.9	111003	75136.5	88478	130942	109710	1.58828	0.0400614	0.0942493	sig
KMW0629	1-Dodecanol	Alcohol	C12H26O	112-53-8	25134.2	29323.5	27228.8	41217.7	66615.5	53916.6	38715.5	42128.3	40421.9	1.04719	0.013799	0.043259	sig
KMW0660	2(3H)-Furanone, dihydro-5-(2-octenyl)-, (Z)-	Ester	C12H20O2	18679-18-0	6543.53	6092.86	6318.19	141785	224249	183017	198941	270816	234878	1.71948	0.000273869	0.00257129	sig
KMW0683	Heptadecane	Hydrocarbons	C17H36	629-78-7	61220.5	40314.1	50767.3	246815	420918	333867	275764	317070	296417	1.59233	0.00108094	0.00648066	sig
KMW0667	.tau.-Muurolol	Terpenoids	C15H26O	19912-62-0	4327.77	4055.95	4191.86	5942.46	10344.9	8143.67	8608.9	13006	10807.5	1.7433	0.0115208	0.0376598	sig
KMW0664	3-Cyclohexen-1-ol, 1-(1,5-dimethyl-4-hexenyl)-4-methyl-	Terpenoids	C15H26O	15352-77-9	843.133	168.627	505.88	11690.3	17492.4	14591.3	16402.9	21141.8	18772.4	1.67545	0.000117332	0.00133903	sig
KMW0654	Methyl tetradecanoate	Ester	C15H30O2	124-10-7	3315.48	3998.31	3656.9	791.668	705.449	748.558	1057.22	120.73	588.974	1.60341	4.80901e-05	0.000687529	sig
KMW0473	4-Isopropylcyclohexa-1,3-dienecarbaldehyde	Aldehyde	C10H14O	1197-15-5	4472.86	5214.46	4843.66	4844.53	6359.28	5601.9	6387.72	7137.47	6762.6	1.68214	0.0126623	0.0401796	sig
KMW0472	Indole	Heterocyclic compound	C8H7N	120-72-9	116.958	116.958	116.958	2566.2	2870.8	2718.5	2944.29	3513.06	3228.67	1.70636	1.86184e-06	0.000127487	sig
KMW0471	Quinoxaline, 2-methyl-	Heterocyclic compound	C9H8N2	7251-61-8	328.54	328.54	328.54	6170.47	9046.66	7608.57	5387.02	5584.2	5485.61	1.5668	0.000104394	0.00121264	sig
KMW0512	.alpha.-Cubebene	Terpenoids	C15H24	17699-14-8	1400.78	727.647	1064.21	6987.39	16156.5	11571.9	3091.17	4911.33	4001.25	1.04448	0.00792644	0.0278746	sig
KMW0551	Tetradecane	Hydrocarbons	C14H30	629-59-4	35526.4	38693.4	37109.9	40823.4	50919.9	45871.7	48036.6	42920.4	45478.5	1.39921	0.0326861	0.0817781	sig
KMW0545	Dodecanal	Aldehyde	C12H24O	112-54-9	24894.3	25087.4	24990.8	29485.8	30388.3	29937	32514	30460.8	31487.4	1.80613	4.43005e-05	0.000647584	sig
KMW0544	Methyleugenol	Phenol	C11H14O2	93-15-2	522.815	522.815	522.815	6839.97	15155	10997.5	2614.08	5889.72	4251.9	1.25326	0.00696991	0.0251977	sig
KMW0526	2-Buten-1-one, 1-(2,6,6-trimethyl-1,3-cyclohexadien-1-yl)-, (E)-	Terpenoids	C13H18O	23726-93-4	9078.13	10492.6	9785.34	7571.2	5586.05	6578.62	7761.6	6160.86	6961.23	1.33853	0.00660908	0.0247081	sig
KMW0066	Hexanal	Aldehyde	C6H12O	66-25-1	4.46069e+06	5.55078e+06	5.00574e+06	476226	637590	556908	390864	378622	384743	1.76997	3.06979e-06	0.000140368	sig
D226	2-Dodecanone	Ketone	C12H24O	6175-49-1	870.384	4796.74	2833.56	5304.04	6639.24	5971.64	5238.6	5181.28	5209.94	1.0995	0.0423492	0.0980361	sig
D288	(Z)-Pentadec-6-en-2-one	Ketone	C15H28O	252931-22-9	3169.49	2297.29	2733.39	72909.3	114080	93494.7	102301	138655	120478	1.71625	0.000238201	0.00238385	sig
D282	Citronellyl tiglate	Terpenoids	C15H26O2	24717-85-9	7564.01	7272.69	7418.35	193239	303287	248263	268925	367259	318092	1.7173	0.000261526	0.00252034	sig
D281	Avocadynofuran	Heterocyclic compound	C17H26O	24708-33-6	2009.34	2142.3	2075.82	9016.72	17264.3	13140.5	7859.15	8081.81	7970.48	1.35044	0.00381158	0.0170408	sig
D254	2H-2,4a-Methanonaphthalen-8(5H)-one, 1,3,4,6,7,8a-hexahydro-1,1,5,5-tetramethyl-	Terpenoids	C15H24O	23787-90-8	9680.11	11977.9	10829	8889.01	8518.83	8703.92	8846.54	8636.15	8741.35	1.4629	0.0130223	0.0411214	sig
D303	2H-Pyran-2-one, tetrahydro-6-nonyl-	Ketone	C14H26O2	2721-22-4	150446	93484.5	121965	441399	718071	579735	375060	434670	404865	1.38677	0.00152759	0.0083116	sig
D346	Methyl 6,6-dimethylbicyclo[3.1.1]hept-2-ene-2-carboxylate	Ester	C11H16O2	30649-97-9	1369.41	1659.94	1514.68	8442.8	10791.8	9617.29	10720.4	12018.4	11369.4	1.72959	9.93512e-06	0.000235011	sig
D357	2-Propanol, 1-(dimethylamino)-, acetate (ester)	Ester	C7H15NO2	32188-28-6	3609.59	4399.36	4004.47	3683.16	3891.13	3787.15	3538.33	2850.32	3194.33	1.48492	0.0431835	0.0994367	sig
D354	3-Cyclohexene-1-carboxaldehyde, 4-(4-hydroxy-4-methylpentyl)-	Aldehyde	C13H22O2	31906-04-4	2491.42	12457.1	7474.26	307596	476544	392070	297305	418706	358005	1.61366	0.000403058	0.0033614	sig
D325	(3R,3aR,7S,8aS)-3,6,8,8-Tetramethyl-4,7,8,8a-tetrahydro-1H-3a,7-methanoazulen-2(3H)-one	Terpenoids	C15H22O	288249-25-2	346.73	2219.82	1283.27	2441.91	5227.26	3834.58	4195.32	5731.17	4963.24	1.48761	0.0141933	0.0440705	sig
D322	(3S,3aR,6R,8aS)-3,7,7-Trimethyl-8-methylenehexahydro-1H-3a,6-methanoazulen-2(3H)-one	Terpenoids	C15H22O	28624-27-3	393.441	393.441	393.441	6278.75	9118.09	7698.42	8231.17	12057.8	10144.5	1.72901	0.000321125	0.00280817	sig
D222	Hexanoic acid, 3-methyl-2-butenyl ester	Ester	C11H20O2	76649-22-4	8404.33	8086.67	8245.5	8284.56	9646.34	8965.45	10783.3	9439.07	10111.2	1.66815	0.0178869	0.0526985	sig
D1352	Benzoic acid, 3-methoxy-	Acid	C8H8O3	586-38-9	1730.95	346.19	1038.57	6388.26	13411	9899.62	7451.98	9288.27	8370.13	1.50863	0.00479549	0.0200609	sig
D131	3-Pentyn-1-ol	Alcohol	C5H8O	10229-10-4	120173	144930	132551	12000.5	15878.2	13939.4	8986.56	8721.69	8854.13	1.78852	1.18066e-06	9.60024e-05	sig
D1241	Ethanol, 2-(methylthio)-	Alcohol	C3H8OS	5271-38-5	14937.1	12317.5	13627.3	1196.17	2556.15	1876.16	1080.37	767.829	924.101	1.81584	3.01912e-06	0.000140368	sig
D1026	1,7-Dioxacycloheptadecan-8-one	Ketone	C15H28O3	3391-83-1	34888.4	24055.9	29472.2	101749	159271	130510	85825.5	96641.3	91233.4	1.37846	0.00106688	0.00648066	sig
BPMW019	11-Octadecenoic acid, methyl ester, (Z)-	Ester	C19H36O2	1937-63-9	31883.9	18924.9	25404.4	25503	31396.1	28449.5	35879.9	39329.6	37604.7	1.49204	0.028992	0.0746904	sig
D1386	Propanoic acid, 2-methyl-, 1-methylethyl ester	Ester	C7H14O2	617-50-5	588955	702117	645536	42569.8	64293	53431.4	41020.1	37296.1	39158.1	1.74145	7.69794e-07	7.70386e-05	sig
D1401	Piperidine, 1-methyl-	Heterocyclic compound	C6H13N	626-67-5	55612.6	54937.2	55274.9	6797.27	7163.15	6980.21	4709.55	5004.26	4856.91	1.78228	3.33749e-13	4.34207e-10	sig
D187	Resorcinol	Phenol	C6H6O2	108-46-3	15687.3	14387.7	15037.5	13629.7	14204.7	13917.2	14226.3	13430.2	13828.3	1.41548	0.0351095	0.0860216	sig
D1404	1-Octyne	Hydrocarbons	C8H14	629-05-0	1.29269e+06	1.62507e+06	1.45888e+06	122877	166891	144884	100939	93913.3	97426.1	1.77168	3.69049e-06	0.000140368	sig
D163	dl-Camphoroquinone	Terpenoids	C10H14O2	10373-78-1	23820.2	21132.6	22476.4	21277.9	20338.2	20808.1	19799.4	17951.7	18875.5	1.70311	0.0118797	0.0383509	sig
D1593	1-Decyne	Hydrocarbons	C10H18	764-93-2	14376.8	11088.4	12732.6	10222.9	9339.96	9781.45	10947	10634.1	10790.6	1.00868	0.0275949	0.0719458	sig
D141	Acetic acid, 2-ethylhexyl ester	Ester	C10H20O2	103-09-3	8070.63	5014.78	6542.71	41983.6	68023.7	55003.6	28392.8	89198.9	58795.8	1.58048	0.0272495	0.0711879	sig
D368	trans-11-Tetradecenyl acetate	Ester	C16H30O2	33189-72-9	1644.14	1835.67	1739.91	10267.6	18934.6	14601.1	10080.3	10389.2	10234.7	1.49281	0.00209025	0.01034	sig
D377	Octadecane, 1-chloro-	Halogenated hydrocarbons	C18H37Cl	3386-33-2	22090.3	11533.4	16811.9	15225.5	30792.8	23009.1	33499.9	40133.9	36816.9	1.58348	0.0138534	0.0433253	sig
GMW0190	2-Methylpiperidine	Heterocyclic compound	C6H13N	109-05-7	1.29187e+06	1.6472e+06	1.46954e+06	124351	167638	145995	105035	95133.4	100084	1.76708	5.23155e-06	0.000160596	sig
GMW0186	4-Heptanol, 2,6-dimethyl-	Alcohol	C9H20O	108-82-7	2701.92	2938.5	2820.21	16186.9	30836.7	23511.8	11801.9	15883	13842.5	1.37462	0.00354188	0.0161118	sig
GMW0313	Butanoic acid, 3-methyl-, 3-phenyl-2-propenyl ester	Ester	C14H18O2	140-27-2	137798	149495	143647	336786	443087	389936	433452	488092	460772	1.76759	7.18541e-05	0.000898867	sig
GMW0406	4-Hydroxy-β-damascone	Ketone	C13H20O2	102488-09-5	2066.13	2240.51	2153.32	4000.23	5442.88	4721.56	3718.73	5322.13	4520.43	1.53951	0.00414018	0.0182951	sig
GMW0349	Safrole	Heterocyclic compound	C10H10O2	94-59-7	891.772	661.422	776.597	6422.85	8113.6	7268.23	6010.14	8016.06	7013.1	1.64073	6.89465e-05	0.000870868	sig
GGMW0053	(Z)-4-Decen-1-ol	Alcohol	C10H20O	57074-37-0	12156.6	10054.6	11105.6	38795.9	129109	83952.2	39962.7	53860.6	46911.6	1.30741	0.0407548	0.0953632	sig
D405	Benzene, (2-methoxyethyl)-	Ether	C9H12O	3558-60-9	12663.1	12363.7	12513.4	12428.1	12854.7	12641.4	12300	11920.6	12110.3	1.16799	0.0299849	0.0767919	sig
D390	Cyclopentanone, 2-(2-hexenyl)-	Ketone	C11H18O	34687-46-2	30669.2	35024.1	32846.6	32797.2	31396.8	32097	39699	34901.8	37300.4	1.26639	0.0316655	0.0798388	sig
D383	11-Hexadecen-1-ol, acetate, (Z)-	Ester	C18H34O2	34010-21-4	3868.14	4215.92	4042.03	13226.6	11119.2	12172.9	22395.1	16017.5	19206.3	1.85201	0.000231894	0.00235699	sig
KMW0706	1-Hexadecanol	Alcohol	C16H34O	36653-82-4	53454.9	36929.4	45192.1	211024	369474	290249	233631	293789	263710	1.60119	0.00163774	0.00868492	sig
QWMW1323	6-Undecanone	Ketone	C11H22O	927-49-1	6274.12	6624.67	6449.39	8408.13	12659.3	10533.7	8546.48	8686.96	8616.72	1.04681	0.0189498	0.054786	sig
QWMW1271	2(3H)-Furanone, dihydro-4-methyl-5-pentyl-	Ketone	C10H18O2	33673-62-0	86442.7	83223.8	84833.3	139380	275705	207542	186505	254053	220279	1.61734	0.0168727	0.0510498	sig
QWMW1265	Propane, 1-isothiocyanato-3-(methylthio)-	Ester	C5H9NS2	505-79-3	1073.65	536.931	805.292	7358.18	22884	15121.1	4602.66	6041.2	5321.93	1.21995	0.0207254	0.0576328	sig
WAMW0456	Homosalate	Ester	C16H22O3	118-56-9	2816.91	1433.05	2124.98	6054.8	9514.74	7784.77	5200.66	5713.27	5456.97	1.29862	0.00205684	0.0102135	sig
WAMW0436	1-Octadecanol	Alcohol	C18H38O	112-92-5	6088.21	3697.62	4892.92	5038.32	5710.92	5374.62	6881.43	7785.22	7333.32	1.52832	0.017246	0.0516983	sig
WAMW0407	Formic acid, heptyl ester	Ester	C8H16O2	112-23-2	4639.21	4259.24	4449.22	4435.16	4997.86	4716.51	5163.89	5209.59	5186.74	1.68494	0.0101893	0.0339036	sig
WAMW0352	Undecanal, 2-methyl-	Aldehyde	C12H24O	110-41-8	3680.49	3979.77	3830.13	4569.08	4703.34	4636.21	4809.38	4367.21	4588.3	1.52983	0.0013291	0.00745327	sig
WAMW0309	1-Methoxy-2-propyl acetate	Ester	C6H12O3	108-65-6	6164.15	5299.28	5731.72	6918.16	6555.78	6736.97	7491.16	6749.22	7120.19	1.65759	0.00665763	0.0247474	sig
QWMW1216	Propanethioic acid, S-(2-furanylmethyl) ester	Ester	C8H10O2S	59020-85-8	26010.5	25884	25947.2	72222.7	213689	142956	71224.2	90636.5	80930.3	1.23049	0.0364198	0.088235	sig
QWMW0930	Butanedioic acid	Acid	C4H6O4	110-15-6	4673.93	4926.04	4799.98	4956.78	5012.84	4984.81	5068.95	5425.75	5247.35	1.67901	0.0142396	0.0441089	sig
QWMW0923	Oxacycloheptadec-8-en-2-one, (8Z)-	Ketone	C16H28O2	123-69-3	9288.88	13823.6	11556.3	10241.4	7044.46	8642.95	19969.9	17668.9	18819.4	1.12229	0.000960433	0.00618576	sig
QWMW0884	Propanoic acid, 2-methyl-, 4-formyl-2-methoxyphenyl ester	Ester	C12H14O4	20665-85-4	954.383	190.877	572.63	13107.6	20741.1	16924.3	16600.3	23546	20073.2	1.65701	0.00042698	0.00349371	sig
QWMW0860	5-Nonen-2-one	Ketone	C9H16O	27039-84-5	30500.8	26528.6	28514.7	26594.7	25263.7	25929.2	25484.8	25139.6	25312.2	1.50535	0.03853	0.0918087	sig
QWMW1103	Hexyl tiglate	Ester	C11H20O2	16930-96-4	21531.3	24381	22956.1	32978.2	42491.3	37734.8	34531.2	35821.9	35176.5	1.47472	0.00164887	0.00868492	sig
QWMW1087	Geranyl tiglate	Terpenoids	C15H24O2	7785-33-3	6605.6	4452.39	5529	25914.9	41576.4	33745.6	28331.2	33743	31037.1	1.60756	0.000672056	0.00483063	sig
WAMW0513	Maleic hydrazide	Nitrogen compounds	C4H4N2O2	123-33-1	54284.9	38932.4	46608.7	220759	363833	292296	248151	283996	266074	1.6072	0.000765259	0.00513197	sig
BPMW013	2-Hydroxyethyl salicylate	Ester	C9H10O4	87-28-5	2714.13	2264.66	2489.39	11821.2	24257.9	18039.5	6586.63	15579	11082.8	1.30309	0.014631	0.0450369	sig
WMW0083	2-Decen-1-ol, (E)-	Alcohol	C10H20O	18409-18-2	42461.6	51504.3	46982.9	74337.9	142065	108202	75730.1	81989.6	78859.9	1.11406	0.0256802	0.068323	sig
WMW0148	Spiro[4.5]dec-7-ene, 1,8-dimethyl-4-(1-methylethenyl)-, [1S-(1.alpha.,4.beta.,5.alpha.)]-	Terpenoids	C15H24	24048-44-0	18864.4	15923.8	17394.1	32183.9	43241.8	37712.9	30301.9	32085.9	31193.9	1.36259	0.000832319	0.00549668	sig
WMW0144	1-Heptadecene	Hydrocarbons	C17H34	6765-39-5	14840.3	13229.1	14034.7	60751.2	98212.2	79481.7	66461.1	75343.1	70902.1	1.59854	0.000707108	0.00495242	sig
WMW0127	3-Octen-1-ol, (Z)-	Alcohol	C8H16O	20125-84-2	9542.05	8754.79	9148.42	7545.81	8172.01	7858.91	6238.95	6206.14	6222.55	1.88427	5.39061e-05	0.000762303	sig
WAMW2198	Benzenemethanol, .alpha.-(trichloromethyl)-, acetate	Ester	C10H9Cl3O2	90-17-5	23871.5	4774.31	14322.9	4774.31	4774.31	4774.31	41063	37707.4	39385.2	1.00769	0.000711994	0.00495242	sig
WAMW0646	Cyclohexanol, 5-methyl-2-(1-methylethyl)-	Alcohol	C10H20O	1490-04-6	43.8898	43.8898	43.8898	3447.56	5906.91	4677.24	3523.3	5716.64	4619.97	1.65913	0.00146178	0.00803091	sig
WAMW1559	3-Penten-2-one, 3-methyl-	Ketone	C6H10O	565-62-8	1.97717e+06	1.62638e+06	1.80178e+06	164403	372058	268230	135871	150843	143357	1.79984	4.09371e-06	0.000140368	sig
WAMW1474	Butanamide, 3-methyl-	Amine	C5H11NO	541-46-8	3848.45	3626.37	3737.41	8685.39	14644.9	11665.1	7736.5	9236.87	8486.69	1.31373	0.00451314	0.0192964	sig
WAMW1043	Pentadecanal-	Aldehyde	C15H30O	2765-11-9	23206.5	15690.8	19448.7	88909.1	147870	118390	100024	114061	107043	1.59958	0.000880803	0.0057875	sig
WAMW0654	Benzene, 1,3-dimethoxy-	Ether	C8H10O2	151-10-0	954.605	789.833	872.219	1790.86	3447.76	2619.31	3041.55	3779.46	3410.51	1.7634	0.00279078	0.0132029	sig
WAMW1843	1H-Pyrrole, 2-methyl-	Heterocyclic compound	C5H7N	636-41-9	540126	447087	493606	44765.4	100461	72613	37314.1	41503.8	39409	1.79729	3.42727e-06	0.000140368	sig
WAMW1761	3-Hexanol, 5-methyl-	Alcohol	C7H16O	623-55-2	67275.8	53615.8	60445.8	5372.16	12978.9	9175.53	4366.11	4262.94	4314.53	1.81741	8.77966e-06	0.000211525	sig
QWMW0818	Bis(2-furfuryl)disulfide	Heterocyclic compound	C10H10O2S2	4437-20-1	10391.2	9178.84	9785	44848	66528.1	55688	55271.3	71191	63231.1	1.71083	0.000305314	0.0027365	sig
NMW0207	Naphthalene, 1,8-dimethyl-	Aromatics	C12H12	569-41-5	8853.2	7251.49	8052.34	20849.8	32855.6	26852.7	20192.5	27529.5	23861	1.53237	0.00278601	0.0132029	sig
NMW0199	Benzene, 1,2-dinitro-	Nitrogen compounds	C6H4N2O4	528-29-0	10591.9	12552.8	11572.4	13571.3	16573.5	15072.4	16166.9	14797.8	15482.4	1.57688	0.00926558	0.0312293	sig
NMW0192	Benzene, 1-methoxy-4-nitro-	Ether	C7H7NO3	100-17-4	3644	728.8	2186.4	13776.5	22660	18218.2	13679.9	19212.4	16446.2	1.51781	0.00144057	0.00797524	sig
NMW0211	1-Cyclohexene-1-carboxylic acid, 4-(1-methylethenyl)-	Terpenoids	C10H14O2	7694-45-3	11392.3	9400.69	10396.5	12997.2	32241.8	22619.5	24649.6	35186.6	29918.1	1.67069	0.0253186	0.0676658	sig
NMW0253	Vanillic acid	Acid	C8H8O4	121-34-6	4128.42	4760.16	4444.29	5398.63	7340.33	6369.48	6192.48	5660.35	5926.41	1.31038	0.0191193	0.0550315	sig
NMW0225	Acetamide, N-(2-phenylethyl)-	Amine	C10H13NO	877-95-2	17569.4	4830.92	11200.1	9358.62	19151.9	14255.3	2396.65	479.329	1437.99	1.38685	0.0351086	0.0860216	sig
NMW0223	1,2,4-Benzenetriol	Alcohol	C6H6O3	533-73-3	50055.7	45277.5	47666.6	85714.1	168479	127097	114934	157121	136028	1.63598	0.0127417	0.0403333	sig
NMW0140	Cathinone	Ketone	C9H11NO	71031-15-7	7272.23	8582.53	7927.38	11596.4	19684.9	15640.7	14151.2	12634.8	13393	1.32302	0.0194336	0.0555672	sig
KMW0727	Heneicosane	Hydrocarbons	C21H44	629-94-7	168843	98599.9	133721	132337	167529	149933	191693	215645	203669	1.49832	0.0257953	0.0684891	sig
KMW0726	1-Tetradecanol	Alcohol	C14H30O	112-72-1	223684	171657	197671	897145	1.3911e+06	1.14413e+06	1.19834e+06	1.53959e+06	1.36896e+06	1.72633	0.000383209	0.00323441	sig
KMW0711	Nonadecane	Hydrocarbons	C19H40	629-92-5	41190.4	24955.3	33072.9	118244	194065	156155	97288.2	113900	105594	1.3545	0.00174645	0.0089454	sig
NMW0050	Benzyl nitrile	Nitrogen compounds	C8H7N	140-29-4	66.3644	66.3644	66.3644	2516.27	4503.62	3509.95	4003.85	4924.53	4464.19	1.71332	0.000335818	0.00289337	sig
NMW0137	4H-Pyran-4-one, 5-hydroxy-2-(hydroxymethyl)-	Ketone	C6H6O4	501-30-4	3676.05	3676.05	3676.05	20914.4	22473.8	21694.1	23142.9	20565.8	21854.4	1.66682	3.25252e-07	5.2894e-05	sig
NMW0133	1-Methyl-2,4,5-trioxoimidazolidine	Heterocyclic compound	C4H4N2O3	3659-97-0	7106.14	7893.18	7499.66	14730.3	24242.6	19486.4	14090.3	13754.4	13922.4	1.19993	0.00530541	0.0211842	sig
NMW0131	2-Thiopheneacetic acid	Acid	C6H6O2S	1918-77-0	6147.9	6894.69	6521.29	6644.11	6504.2	6574.15	7594.35	7406.9	7500.62	1.5851	0.00298584	0.0140745	sig
NMW0124	2-Cyclohexen-1-one, 2-hydroxy-3-methyl-6-(1-methylethyl)-	Terpenoids	C10H16O2	490-03-9	15511.3	17682.5	16596.9	16799.8	14607.2	15703.5	20790.2	18042.7	19416.4	1.16546	0.0207319	0.0576328	sig
NMW0092	Cyclohexanol, 2-methyl-5-(1-methylethenyl)-, (1.alpha.,2.alpha.,5.beta.)-	Terpenoids	C10H18O	18675-33-7	8726.07	9470.01	9098.04	8592.85	7908.25	8250.55	8616.25	8270.39	8443.32	1.15025	0.0344214	0.0849757	sig
QWMW0781	Phenol, 2-methoxy-6-(2-propenyl)-	Phenol	C10H12O2	579-60-2	8941.5	1575.69	5258.59	11006.1	10989.9	10998	11767.2	9511.5	10639.4	1.17761	0.0338856	0.0838212	sig
QWMW0439	Pentanal, 2,3-dimethyl-	Aldehyde	C7H14O	32749-94-3	262851	214827	238839	20922.2	46348.1	33635.1	16723.4	19400.2	18061.8	1.79923	4.08616e-06	0.000140368	sig
QWMW0397	1,3-Dithiane	Heterocyclic compound	C4H8S2	505-23-7	5626.66	5032.9	5329.78	6009.95	8138.07	7074.01	6051.17	6729.2	6390.18	1.02628	0.0488611	0.1096	sig
QWMW0380	1H-Indene, 2,3-dihydro-4-methyl-	Heterocyclic compound	C10H12	824-22-6	3124.13	2992.34	3058.23	3378.93	4923.9	4151.41	5089.85	5723.36	5406.61	1.79708	0.00303584	0.0142073	sig
QWMW0774	Benzenecarbothioic acid, S-methyl ester	Ester	C8H8OS	5925-68-8	921.479	818.366	869.923	8320.63	12752.5	10536.6	7095.97	8646	7870.98	1.54904	0.00032377	0.00280817	sig
QWMW0674	Disulfide, diphenyl	Sulfur compounds	C12H10S2	882-33-7	1023.7	1088.2	1055.95	7446.8	12380.4	9913.61	5597.43	7897.41	6747.42	1.47727	0.00130207	0.00735108	sig
NMW0391	Fuberidazole	Heterocyclic compound	C11H8N2O	3878-19-1	4240.23	2596.35	3418.29	11937.4	20473.9	16205.6	9989.05	11448.1	10718.6	1.33637	0.00251293	0.0121086	sig
NMW0386	Lidocaine	Heterocyclic compound	C14H22N2O	137-58-6	28097.4	17020.6	22559	82041.7	132764	107403	71255.7	81697.8	76476.8	1.40263	0.00142386	0.00791643	sig
NMW0385	(E)-Hexadec-2-enal	Aldehyde	C16H30O	22644-96-8	123.018	123.018	123.018	5590.63	8429.53	7010.08	3612.53	5231.92	4422.22	1.55132	0.000321624	0.00280817	sig
NMW0375	Dioxacarb	Heterocyclic compound	C11H13NO4	6988-21-2	1194.16	1181.25	1187.7	7853.62	12179.3	10016.5	5586.7	7163.28	6374.99	1.4299	0.000558312	0.00419864	sig
NMW0359	3,7,11-Trimethyl-dodeca-2,6,10-trienoic acid	Acid	C15H24O2	7548-13-2	1810.04	1933.26	1871.65	10545.4	18337.2	14441.3	10544.3	10021.8	10283	1.49362	0.00134167	0.00749145	sig
NMW0350	(S,E)-4-Hydroxy-3,5,5-trimethyl-4-(3-oxobut-1-en-1-yl)cyclohex-2-enone	Terpenoids	C13H18O3	39763-33-2	799.094	651.519	725.307	3520.44	6434.19	4977.32	2694.57	3263.58	2979.07	1.35177	0.0027402	0.0130586	sig
NMW0329	Benzoic acid, 3,4,5-trihydroxy-	Acid	C7H6O5	149-91-7	4594.04	3060.12	3827.08	13388.6	21824.9	17606.8	11554.6	13014.2	12284.4	1.38342	0.00154012	0.0083116	sig
NMW0313	Phenol, 4-(3-hydroxy-1-propenyl)-2-methoxy-	Phenol	C10H12O3	458-35-5	2492.53	2192.08	2342.3	18180.8	26481.2	22331	26556.8	31366.3	28961.5	1.74606	5.68092e-05	0.000769883	sig
NMW0297	Oxirane, tetradecyl-	Heterocyclic compound	C16H32O	7320-37-8	5002.55	4721.84	4862.2	150465	238733	194599	211158	285172	248165	1.7145	0.000254461	0.00247055	sig
NMW0292	Azelaic acid	Acid	C9H16O4	123-99-9	1515	303.001	909.003	31668.7	50460.8	41064.8	44722.9	59328.4	52025.7	1.67579	0.00023078	0.00235699	sig
NMW0447	Mepivacaine	Heterocyclic compound	C15H22N2O	96-88-8	10294.6	5578.34	7936.49	5826.31	10850.9	8338.61	13995.9	17281.3	15638.6	1.45167	0.00865877	0.0298808	sig
XMW0853*379	Neointermedeol	Terpenoids	C15H26O	5945-72-2	1560.81	1872.59	1716.7	28492.9	45576.9	37034.9	26952	36752.6	31852.3	1.61752	0.0005441	0.00411555	sig
WAMW1601*266	2,3-Octanedione	Ketone	C8H14O2	585-25-1	19337.1	15832.2	17584.7	5035.62	1007.12	3021.37	5336.95	5958.04	5647.49	1.00441	5.6783e-05	0.000769883	sig
NMW0200*147	1,6,10-Dodecatriene, 7,11-dimethyl-3-methylene-	Terpenoids	C15H24	77129-48-7	3507.42	3171.78	3339.6	34062.7	72561.3	53312	17681.6	21149.3	19415.5	1.20668	0.00414331	0.0182951	sig
WMW0049*085	5,9-Undecadien-2-one, 6,10-dimethyl-, (Z)-	Ketone	C13H22O	3879-26-3	27333.8	42620.8	34977.3	39443.8	37748.1	38595.9	26994.2	19251.7	23123	1.23506	0.020547	0.0574875	sig
WMW0089*085	5,9-Undecadien-2-one, 6,10-dimethyl-	Terpenoids	C13H22O	689-67-8	27333.8	42620.8	34977.3	39443.8	37748.1	38595.9	26994.2	19251.7	23123	1.23506	0.020547	0.0574875	sig
YC_1381*289	Naphthalene, 1,3-dimethyl-	Aromatics	C12H12	575-41-7	10326.5	7432.02	8879.25	60627.7	124760	92693.8	61302.6	97384.2	79343.4	1.58377	0.00605172	0.023225	sig
KMW0720*304	trans-Isoeugenol	Phenol	C10H12O2	5932-68-3	2204.97	11024.8	6614.91	443783	636959	540371	204182	345902	275042	1.48415	0.000250209	0.00244754	sig
YZMW0497*223	1,3-Benzenediol, 2-methyl-	Alcohol	C7H8O2	608-25-3	2275.17	1484.34	1879.75	8629.2	13512.7	11070.9	7729.57	9248.02	8488.8	1.49652	0.000737291	0.00502207	sig
D290*080	2-Butanone, 4-phenyl-	Ketone	C10H12O	2550-26-7	12004.4	11117.3	11560.9	9935.58	10411.8	10173.7	9787.05	9515.36	9651.2	1.7938	0.000616854	0.00448339	sig
KMW0487*047	2-Propen-1-ol, 3-phenyl-	Alcohol	C9H10O	104-54-1	1987.36	1874.88	1931.12	3139.08	3130.13	3134.6	3181.28	3540.16	3360.72	1.7513	7.50641e-06	0.000187805	sig
NMW0119*224	1,2-Benzenediol, 4-methyl-	Alcohol	C7H8O2	452-86-8	64881.9	81805.1	73343.5	85325.4	76999.9	81162.7	90959.8	92686.9	91823.3	1.62023	0.0171364	0.0514884	sig
NMW0107*238	Isoquinoline	Heterocyclic compound	C9H7N	119-65-3	4039.21	3974.63	4006.92	6372.67	13648	10010.4	5855.27	8194.39	7024.83	1.0656	0.0431418	0.0994367	sig
WAMW0630*017	Cyclohexene, 1-methyl-5-(1-methylethenyl)-, (R)-	Terpenoids	C10H16	1461-27-4	48257.7	36740.2	42499	35235.9	32975.7	34105.8	34104.7	35754.5	34929.6	1.2831	0.0442016	0.100738	sig
KMW0226*017	Limonene	Terpenoids	C10H16	138-86-3	48257.7	36740.2	42499	35235.9	32975.7	34105.8	34104.7	35754.5	34929.6	1.2831	0.0442016	0.100738	sig
KMW0217*017	D-Limonene	Terpenoids	C10H16	5989-27-5	48257.7	36740.2	42499	35235.9	32975.7	34105.8	34104.7	35754.5	34929.6	1.2831	0.0442016	0.100738	sig
NMW0093*140	D-Verbenone	Terpenoids	C10H14O	18309-32-5	114440	107311	110875	153178	179955	166567	144809	154053	149431	1.32556	0.000519136	0.00408729	sig
XMW0586*397	Dodecane, 5-methyl-	Hydrocarbons	C13H28	17453-93-9	109953	112561	111257	113527	134047	123787	134708	124236	129472	1.56052	0.0393919	0.0931798	sig
YZMW0320*015	Bicyclo[4.1.0]hept-2-ene, 3,7,7-trimethyl-, (1S-cis)-	Terpenoids	C10H16	4497-92-1	4306.08	2605.59	3455.83	2213.64	2973.12	2593.38	2119.94	1636.55	1878.25	1.633	0.0362118	0.088059	sig
XMW0192*015	(+)-4-Carene	Terpenoids	C10H16	29050-33-7	4306.08	2605.59	3455.83	2213.64	2973.12	2593.38	2119.94	1636.55	1878.25	1.633	0.0362118	0.088059	sig
XMW0006*015	(+)-3-Carene	Terpenoids	C10H16	498-15-7	4306.08	2605.59	3455.83	2213.64	2973.12	2593.38	2119.94	1636.55	1878.25	1.633	0.0362118	0.088059	sig
KMW0257*155	Bicyclo[3.1.0]hexan-2-ol, 2-methyl-5-(1-methylethyl)-, (1.alpha.,2.beta.,5.alpha.)-	Terpenoids	C10H18O	15537-55-0	879.008	1271.53	1075.27	9444.94	19692.2	14568.6	6653.08	8821.36	7737.22	1.38885	0.00469495	0.0197674	sig
XMW3198*155	5-Isopropyl-2-methylbicyclo[3.1.0]hexan-2-ol	Terpenoids	C10H18O	546-79-2	879.008	1271.53	1075.27	9444.94	19692.2	14568.6	6653.08	8821.36	7737.22	1.38885	0.00469495	0.0197674	sig
KMW0264*022	Pyrazine, 3-ethyl-2,5-dimethyl-	Heterocyclic compound	C8H12N2	13360-65-1	3987.42	4101.82	4044.62	26561.4	35417.8	30989.6	22497.5	36343.5	29420.5	1.62211	0.000719452	0.00495242	sig
WAMW0550*022	Pyrazine, 2,6-diethyl-	Heterocyclic compound	C8H12N2	13067-27-1	3987.42	4101.82	4044.62	26561.4	35417.8	30989.6	22497.5	36343.5	29420.5	1.62211	0.000719452	0.00495242	sig
KMW0269*022	2,3-Dimethyl-5-ethylpyrazine	Heterocyclic compound	C8H12N2	15707-34-3	3987.42	4101.82	4044.62	26561.4	35417.8	30989.6	22497.5	36343.5	29420.5	1.62211	0.000719452	0.00495242	sig
XMW0941*433	exo-7-(trans-1-Propenyl)bicyclo[4.2.0]oct-1(2)-ene	Hydrocarbons	C11H16	107983-42-6	10270.6	9738.02	10004.3	9898.9	10541.5	10220.2	10589.4	10688.7	10639.1	1.51958	0.0470688	0.106129	sig
WAMW0403*178	Cyclopentanone, 2-methyl-	Ketone	C6H10O	1120-72-5	761083	632451	696767	65604.9	152269	108937	64391.8	64249.1	64320.4	1.77625	3.97141e-06	0.000140368	sig
WAMW0315*172	Pyridine, 4-methyl-	Heterocyclic compound	C6H7N	108-89-4	11773	10116.4	10944.7	9351.65	9441.87	9396.76	9885.55	9822.62	9854.08	1.11708	0.0189094	0.054786	sig
XMW0569*393	2-Hexanol, (R)-	Alcohol	C6H14O	26549-24-6	115914	119735	117825	10704	21483.3	16093.7	9942.72	8821.17	9381.94	1.79135	2.62376e-08	6.82703e-06	sig
GMW0218*419	10-Undecen-1-ol	Alcohol	C11H22O	112-43-6	81855	96639.9	89247.4	100141	109861	105001	116273	102966	109619	1.57505	0.0183235	0.0534503	sig
XMW1142*040	.alpha.-Thujenal	Aldehyde	C10H14O	57129-54-1	19097.1	20467.9	19782.5	21476.7	21686.3	21581.5	21682.1	23543.2	22612.7	1.72425	0.00578537	0.0224011	sig
NMW0073*040	Bicyclo[3.1.1]hept-2-ene-2-carboxaldehyde, 6,6-dimethyl-	Terpenoids	C10H14O	564-94-3	19097.1	20467.9	19782.5	21476.7	21686.3	21581.5	21682.1	23543.2	22612.7	1.72425	0.00578537	0.0224011	sig
XMW0534*040	Bicyclo[3.1.1]hept-3-en-2-one, 4,6,6-trimethyl-, (1S)-	Terpenoids	C10H14O	1196-01-6	19097.1	20467.9	19782.5	21476.7	21686.3	21581.5	21682.1	23543.2	22612.7	1.72425	0.00578537	0.0224011	sig
YZMW0707*271	1-Naphthalenol	Phenol	C10H8O	90-15-3	5603.96	7525.27	6564.62	589.356	589.356	589.356	589.356	589.356	589.356	1.66054	1.59959e-05	0.000352724	sig
GMW0401*437	3-Hexen-1-ol	Alcohol	C6H12O	544-12-7	129921	104738	117330	11898.7	24288	18093.4	8770.59	10057	9413.81	1.81612	5.80171e-06	0.000160596	sig
XMW0742*368	10,10-Dimethyl-2,6-dimethylenebicyclo[7.2.0]undecane	Terpenoids	C15H24	357414-37-0	5659.81	3027.2	4343.5	75771.3	128941	102356	32663.6	55063	43863.3	1.33835	0.00107966	0.00648066	sig
KMW0194*240	2-Octanol	Alcohol	C8H18O	123-96-6	23933.1	18965.6	21449.4	54292.4	97323	75807.7	44402.2	55473.4	49937.8	1.22971	0.00621791	0.0236299	sig
KMW0046*185	2-Hexanone	Ketone	C6H12O	591-78-6	27505.7	46758.2	37131.9	2689.46	3579.45	3134.46	6699.6	2298.67	4499.14	1.49914	0.000527798	0.00408729	sig
YZMW0646*177	5-Hexenal	Aldehyde	C6H10O	764-59-0	17338.7	12372.3	14855.5	1426.03	2217.74	1821.88	1411.93	1072.48	1242.21	1.76554	4.10554e-05	0.00062839	sig
WMW0044*177	3-Hexenal	Aldehyde	C6H10O	4440-65-7	17338.7	12372.3	14855.5	1426.03	2217.74	1821.88	1411.93	1072.48	1242.21	1.76554	4.10554e-05	0.00062839	sig
KMW0095*005	2-Hexenal	Aldehyde	C6H10O	505-57-7	768009	640322	704166	72526.9	155382	113955	60810.6	67822	64316.3	1.79658	3.40273e-06	0.000140368	sig
WAMW1298*175	3-Furanmethanol	Alcohol	C5H6O2	4412-91-3	120777	98341.3	109559	9803.03	23227.8	16515.4	7335.4	8671.05	8003.23	1.81376	5.52387e-06	0.000160596	sig
XMW0003*298	Phenol, 2,4-dichloro-	Phenol	C6H4Cl2O	120-83-2	8095.07	6188.77	7141.92	20417.1	26831.8	23624.5	21816.9	22979.5	22398.2	1.60972	8.29114e-05	0.000980616	sig
YZMW0039*232	Phenol, 3-chloro-	Phenol	C6H5ClO	108-43-0	189.706	37.9412	113.824	1037.02	2730.89	1883.96	730.306	1375.23	1052.77	1.37952	0.0175918	0.0522532	sig
D417*079	3-Hexen-1-ol, acetate, (E)-	Ester	C8H14O2	3681-82-1	54237.6	25485.2	39861.4	6696.34	4957.36	5826.85	9696.2	12348.8	11022.5	1.20895	0.00506996	0.0208076	sig
D400*124	11-Tetradecen-1-ol, (E)-	Alcohol	C14H28O	35153-18-5	175212	136936	156074	709698	1.07946e+06	894579	927893	1.16917e+06	1.04853e+06	1.72061	0.000301956	0.00272809	sig
KMW0156*012	2-Heptenal, (Z)-	Aldehyde	C7H12O	57266-86-1	18205.2	17107.1	17656.1	20121.2	21358	20739.6	21526.2	19486.2	20506.2	1.4748	0.00434539	0.0187197	sig
KMW0125*010	Pyrazine, 2,5-dimethyl-	Heterocyclic compound	C6H8N2	123-32-0	195.448	195.448	195.448	12262.9	16961.9	14612.4	7109.88	14175.7	10642.8	1.58308	0.000930666	0.00603557	sig

## Sheet: Table S6
						Supplementary Table S6. DEVOCs of pear fruit in Sub class1, 4 and 6.
						Sub class 1
Index	Quantitative ion	Qualitative ion	Molecular weight (Da)	Formula	Compounds	Class I	CAS	NIST_RI	Odor	Threshold	cpd_ID	CK-0-1	CK-0-2	CK-0-3	CK-80-1	CK-80-2	CK-80-3	Treat-C-80-1	Treat-C-80-2	Treat-C-80-3
XMW1392*433	91	105	148.125	C11H16	2-Methyl-7-exo-vinylbicyclo[4.2.0]oct-1(2)-ene	Hydrocarbons	107914-89-6	1151.0	-	-	-	10270.6	9738.02	10004.3	9898.9	10541.5	10220.2	10589.4	10688.7	10639.1
w06	112	57	170.203	C12H26	Heptane, 2,2,4,6,6-pentamethyl-	Hydrocarbons	13475-82-6	990.0	-	-	-	15593.4	12500.7	14047.1	13360.1	12074.7	12717.4	16692.4	15830.3	16261.3
XMW0036	98	70	168.115	C10H16O2	1,3-Cyclopentanedione, 4-(3-methylbutyl)-	Ketone	939-86-6	1340.0	-	-	-	3076.73	4096.19	3586.46	3909.36	3033.64	3471.5	4825.11	4299.69	4562.4
w21	95	82	166.099	C10H14O2	2H-Pyran-2-one, 6-pentyl-	Ketone	27593-23-3	1453.0	tonka, lactonic, coconut, creamy, fatty, waxy	0.15	-	7575.31	5394.33	6484.82	6703.47	7093.95	6898.71	8596.25	7806.65	8201.45
XMW0364	83	55	172.183	C11H24O	6-Undecanol	Alcohol	23708-56-7	1281.0	-	0.0086	-	8335.65	8304.37	8320.01	8242.94	7792.57	8017.76	9755.82	8677.98	9216.9
XMW1364	135	93	206.203	C15H26	7-Octylidenebicyclo[4.1.0]heptane	Hydrocarbons	82253-11-0	1547.0	-	-	-	5347.75	2872.76	4110.25	4395.69	8925.97	6660.83	10298.2	11945.6	11121.9
XMW1471	100	42	127.136	C8H17N	1-Butanamine, N-methyl-N-2-propenyl-	Amine	24209-62-9	841.0	-	-	-	4.58016	4.58016	4.58016	4.58016	4.58016	4.58016	378.476	579.068	478.772
XMW3545	82	45	114.104	C7H14O	3-Hexene, 1-methoxy-, (Z)-	Ether	70220-06-3	826.0	sweet, green, fruity, pear, green, apple, fresh fig	-	-	23.2774	23.2774	23.2774	23.2774	23.2774	23.2774	283.084	335.909	309.496
KMW0437	104	91	164.084	C10H12O2	Acetic acid, 2-phenylethyl ester	Ester	103-45-7	1260.08629989212	rose, honey, tobacco	0.24959	C12303	33124.4	14563.1	23843.7	29543.5	73331.6	51437.6	79748.9	205616	142683
KMW0406	43	57	170.203	C12H26	Dodecane	Hydrocarbons	112-40-3	1200.0	alkane	10	C08374	301531	301761	301646	278585	286342	282464	342023	316972	329498
D222	68	99	184.146	C11H20O2	Hexanoic acid, 3-methyl-2-butenyl ester	Ester	76649-22-4	1284.0	fruity, green, cheese	-	-	8404.33	8086.67	8245.5	8284.56	9646.34	8965.45	10783.3	9439.07	10111.2
BPMW019	125	296	296.272	C19H36O2	11-Octadecenoic acid, methyl ester, (Z)-	Ester	1937-63-9	2110.06564551422	-	-	-	31883.9	18924.9	25404.4	25503	31396.1	28449.5	35879.9	39329.6	37604.7
D377	57	71	288.258	C18H37Cl	Octadecane, 1-chloro-	Halogenated hydrocarbons	3386-33-2	2070.0	-	-	-	22090.3	11533.4	16811.9	15225.5	30792.8	23009.1	33499.9	40133.9	36816.9
D390	84	41	166.136	C11H18O	Cyclopentanone, 2-(2-hexenyl)-	Ketone	34687-46-2	1333.0	oily, jasmin, coconut, milky, dairy, floral	-	-	30669.2	35024.1	32846.6	32797.2	31396.8	32097	39699	34901.8	37300.4
WAMW0436	252	224	270.292	C18H38O	1-Octadecanol	Alcohol	112-92-5	2087.22554890219	-	-	D01924	6088.21	3697.62	4892.92	5038.32	5710.92	5374.62	6881.43	7785.22	7333.32
WAMW0407	70	56	144.115	C8H16O2	Formic acid, heptyl ester	Ester	112-23-2	1039.0	green, waxy, floral, herbal, plum, apple, cucumber	-	-	4639.21	4259.24	4449.22	4435.16	4997.86	4716.51	5163.89	5209.59	5186.74
QWMW0923	97	252	252.209	C16H28O2	Oxacycloheptadec-8-en-2-one, (8Z)-	Ketone	123-69-3	1940.0	strong, musky, berry	0.124	-	9288.88	13823.6	11556.3	10241.4	7044.46	8642.95	19969.9	17668.9	18819.4
WAMW2198	43	107	265.967	C10H9Cl3O2	Benzenemethanol, .alpha.-(trichloromethyl)-, acetate	Ester	90-17-5	1559.0	heavy, rose, floral, powdery, balsamic, soapy	-	-	23871.5	4774.31	14322.9	4774.31	4774.31	4774.31	41063	37707.4	39385.2
KMW0727	113	296	296.344	C21H44	Heneicosane	Hydrocarbons	629-94-7	2100.0	waxy	-	-	168843	98599.9	133721	132337	167529	149933	191693	215645	203669
NMW0131	142	97	142.009	C6H6O2S	2-Thiopheneacetic acid	Acid	1918-77-0	1266.07335490831	-	22.6	C02595	6147.9	6894.69	6521.29	6644.11	6504.2	6574.15	7594.35	7406.9	7500.62
NMW0124	126	41	168.115	C10H16O2	2-Cyclohexen-1-one, 2-hydroxy-3-methyl-6-(1-methylethyl)-	Terpenoids	490-03-9	1302.0	minty, buchu, leafy, black currant, bud, phenol, corn mint, menthol, herbal, woody	-	C09854	15511.3	17682.5	16596.9	16799.8	14607.2	15703.5	20790.2	18042.7	19416.4
NMW0447	98	70	246.173	C15H22N2O	Mepivacaine	Heterocyclic compound	96-88-8	2063.0	-	-	C07528	10294.6	5578.34	7936.49	5826.31	10850.9	8338.61	13995.9	17281.3	15638.6
XMW0941*433	91	105	148.125	C11H16	exo-7-(trans-1-Propenyl)bicyclo[4.2.0]oct-1(2)-ene	Hydrocarbons	107983-42-6	1172.0	-	-	-	10270.6	9738.02	10004.3	9898.9	10541.5	10220.2	10589.4	10688.7	10639.1
						Sub class 4
Index	Quantitative ion	Qualitative ion	Molecular weight (Da)	Formula	Compounds	Class I	CAS	NIST_RI	Odor	Threshold	cpd_ID	CK-0-1	CK-0-2	CK-0-3	CK-80-1	CK-80-2	CK-80-3	Treat-C-80-1	Treat-C-80-2	Treat-C-80-3
NMW0149*311	41	69	168.115	C10H16O2	Geranic acid	Terpenoids	459-80-3	1356.3224737714	green	-	C16461	6579.75	7537	7058.38	9197.29	7582.31	8389.8	8958.76	9667.29	9313.03
NMW0109*224	78	124	124.052	C7H8O2	1,2-Benzenediol, 3-methyl-	Alcohol	488-17-5	1264.0	-	16	C02923	64881.9	81805.1	73343.5	85325.4	76999.9	81162.7	90959.8	92686.9	91823.3
XMW0200*375	71	169	212.25	C15H32	Tetradecane, 4-methyl-	Hydrocarbons	25117-24-2	1459.0	-	-	-	44511.6	54464.9	49488.2	56819	68854.3	62836.6	71447.9	63992.2	67720
WMW0046*419	57	68	170.167	C11H22O	trans-2-Undecen-1-ol	Alcohol	75039-84-8	1365.0	floral, rose, waxy, fresh, fruity	-	-	81855	96639.9	89247.4	100141	109861	105001	116273	102966	109619
XMW0109*397	71	85	184.219	C13H28	Dodecane, 4-methyl-	Hydrocarbons	6117-97-1	1259.0	-	-	-	109953	112561	111257	113527	134047	123787	134708	124236	129472
YZMW0743*350	97	198	195.925	C6H3Cl3O	Phenol, 2,4,5-trichloro-	Phenol	95-95-4	1361.0	-	0.35	C07101	5563.73	5215.16	5389.44	8360.53	6838.45	7599.49	7959.98	7603.75	7781.87
D376*447	150	135	150.104	C10H14O	(Z)-2,6-Dimethylocta-2,5,7-trien-4-one	Ketone	33746-71-3	1231.0	-	-	-	8174.35	8512.67	8343.51	9802.18	9232.28	9517.23	9688.48	9601.58	9645.03
KMW0157*012	41	83	112.089	C7H12O	2-Heptenal, (E)-	Aldehyde	18829-55-5	958.0	pungent, green, vegetable, fresh, fatty	0.013	-	18205.2	17107.1	17656.1	20121.2	21358	20739.6	21526.2	19486.2	20506.2
[truncated: 81 more rows]

## Sheet: Table S7
Class I	CK0	CK20	Treat-C-20	CK-40	Treat-C-40	CK-80	Treat-C-80
[truncated: 4 more rows]
